# Supplementary material for: Harnessing single-cell genomics to improve the physiological fidelity of organoid-derived cell types
Source: BMC Biol. 2018 Jun 5;16:62. doi: 10.1186/s12915-018-0527-2 (PMC5989470; doi:10.1186/s12915-018-0527-2)
Supplement: Supplementary file 1 — Table S1. Derived gene list of the top defining genes from in vivo ileal small intestine PCs and EECs captured on the Seq-Well platform. (XLSX 355 kb) [file 12915_2018_527_MOESM1_ESM.xlsx]

## Sheet: Fig1C Paneth InVivo
	myAUC	avg_diff	power	pct.1	pct.2	cluster	gene		Results of ROC-test for Paneth-enriched marker genes from all in vivo isolated small intestinal epithelial cells
Gm1485110	0.998	3.54975	0.996	1	0.248	11	Gm14851
Defa248	0.998	3.31014	0.996	1	0.749	11	Defa24
Gm1528411	0.997	3.37663	0.994	1	0.522	11	Gm15284
Defa1710	0.996	3.27201	0.992	1	0.242	11	Defa17
Itln110	0.996	3.20534	0.992	1	0.492	11	Itln1
Defa2210	0.995	3.48857	0.99	1	0.276	11	Defa22
Lyz110	0.995	3.44966	0.99	1	0.487	11	Lyz1
Defa2110	0.993	3.47689	0.986	1	0.295	11	Defa21
Defa265	0.992	3.33002	0.984	0.994	0.129	11	Defa26
Defa-rs12	0.992	3.2959	0.984	0.997	0.092	11	Defa-rs1
Ang410	0.99	3.01394	0.98	1	0.381	11	Ang4
AY76118410	0.989	3.35421	0.978	0.997	0.213	11	AY761184
Defa38	0.989	3.0646	0.978	0.994	0.117	11	Defa3
Gm153151	0.977	2.98606	0.954	0.974	0.067	11	Gm15315
Clps3	0.977	2.85067	0.954	0.974	0.091	11	Clps
Gm101041	0.976	2.92457	0.952	0.971	0.057	11	Gm10104
Gm152921	0.97	2.78094	0.94	0.966	0.078	11	Gm15292
Mmp72	0.969	2.73263	0.938	0.966	0.095	11	Mmp7
AY7611851	0.953	2.90203	0.906	0.925	0.046	11	AY761185
Reg41	0.951	2.76901	0.902	0.934	0.086	11	Reg4
Pnliprp22	0.936	2.51509	0.872	0.911	0.092	11	Pnliprp2
Gm152991	0.936	2.47841	0.872	0.897	0.045	11	Gm15299
Spink410	0.93	1.51085	0.86	1	0.567	11	Spink4
Defa-rs71	0.921	2.63477	0.842	0.862	0.033	11	Defa-rs7
Ccl69	0.899	1.85746	0.798	0.885	0.125	11	Ccl6
Gm148501	0.897	2.28636	0.794	0.816	0.028	11	Gm14850
Gm152931	0.891	2.19389	0.782	0.802	0.025	11	Gm15293
Mptx21	0.883	3.09244	0.766	0.816	0.083	11	Mptx2
Lyz21	0.837	1.79481	0.674	0.701	0.028	11	Lyz2
Nupr11	0.833	1.76684	0.666	0.704	0.043	11	Nupr1
Cd24a5	0.832	1.20289	0.664	0.799	0.174	11	Cd24a
Defa5	0.817	1.99372	0.634	0.644	0.01	11	Defa5
Lars2	0.804	1.01037	0.608	0.899	0.551	11	Lars2
Defa23	0.792	2.14172	0.584	0.598	0.013	11	Defa23
Gm155641	0.791	1.07035	0.582	0.83	0.385	11	Gm15564
Gm7861	0.76	1.46373	0.52	0.529	0.007	11	Gm7861
Defa20	0.739	1.74608	0.478	0.483	0.005	11	Defa20
Gm21498	0.73	1.27548	0.46	0.466	0.006	11	Gm21498
Lbh	0.728	1.23603	0.456	0.489	0.03	11	Lbh
Gm6696	0.714	1.15165	0.428	0.437	0.007	11	Gm6696
Gm21002	0.709	1.30333	0.418	0.422	0.004	11	Gm21002
Defa2	0.703	1.22065	0.406	0.411	0.004	11	Defa2
Gm15308	0.703	1.0794	0.406	0.414	0.006	11	Gm15308
Mptx12	0.696	1.37676	0.392	0.457	0.064	11	Mptx1
Rnase44	0.689	0.671705	0.378	0.592	0.22	11	Rnase4
Tmed6	0.688	0.934851	0.376	0.394	0.018	11	Tmed6
Habp2	0.687	1.00462	0.374	0.379	0.006	11	Habp2
Gm7849	0.675	1.02878	0.35	0.353	0.002	11	Gm7849
Nucb21	0.675	0.886781	0.35	0.371	0.02	11	Nucb2
Ggh	0.667	0.823103	0.334	0.356	0.021	11	Ggh
Qsox12	0.666	0.693239	0.332	0.434	0.095	11	Qsox1
Tspan16	0.665	0.51582	0.33	0.572	0.227	11	Tspan1
Tmprss22	0.659	0.676827	0.318	0.422	0.101	11	Tmprss2
mmu-mir-6236	0.658	0.522922	0.316	0.552	0.216	11	mmu-mir-6236
Ramp12	0.655	0.6893	0.31	0.376	0.059	11	Ramp1
Bambi	0.648	0.861537	0.296	0.305	0.008	11	Bambi
Gm97651	0.643	1.06635	0.286	0.313	0.025	11	Gm9765
Ang5	0.641	0.722917	0.282	0.293	0.01	11	Ang5
Smim142	0.639	0.37356	0.278	0.46	0.161	11	Smim14
Wbp57	0.636	0.356539	0.272	0.48	0.181	11	Wbp5
Car81	0.635	0.597329	0.27	0.319	0.046	11	Car8
Asph2	0.635	0.562816	0.27	0.356	0.081	11	Asph
Tram12	0.633	0.479274	0.266	0.517	0.248	11	Tram1
Fam46c	0.626	0.620048	0.252	0.261	0.008	11	Fam46c
Ly6e1	0.622	0.500855	0.244	0.316	0.067	11	Ly6e
Olfm47	0.622	0.328983	0.244	0.425	0.162	11	Olfm4
5330417C22Rik2	0.62	0.500935	0.24	0.305	0.059	11	5330417C22Rik
Slc12a28	0.618	0.321998	0.236	0.457	0.195	11	Slc12a2
Dnajc32	0.615	0.360036	0.23	0.497	0.256	11	Dnajc3
Sox92	0.611	0.523456	0.222	0.282	0.056	11	Sox9
Hpd1	0.609	0.555542	0.218	0.239	0.019	11	Hpd
Gadd45g	0.608	0.504413	0.216	0.287	0.067	11	Gadd45g
Ang1	0.608	0.496802	0.216	0.282	0.063	11	Ang
Reep51	0.607	0.360389	0.214	0.259	0.04	11	Reep5
Sypl5	0.604	0.275134	0.208	0.5	0.274	11	Sypl
Ang6	0.603	0.528311	0.206	0.213	0.006	11	Ang6
Trp53inp1	0.601	0.527522	0.202	0.218	0.016	11	Trp53inp1

## Sheet: Fig1E Paneth ENR-4
	myAUC	avg_diff	power	pct.1	pct.2	cluster	gene		ROC-test on conventonal ENR organoids to determine cluster-enriched marker genes
Defa24	0.954	2.1711	0.908	0.998	0.912	ENR-4	Defa24
Defa17	0.947	2.17783	0.894	0.992	0.669	ENR-4	Defa17
Gm15284	0.916	2.28008	0.832	0.982	0.633	ENR-4	Gm15284
Spink4	0.914	1.711	0.828	0.997	0.747	ENR-4	Spink4
Clps	0.885	1.86201	0.77	0.9	0.305	ENR-4	Clps
Itln1	0.882	2.10189	0.764	0.946	0.552	ENR-4	Itln1
Tff3	0.864	1.45712	0.728	0.969	0.602	ENR-4	Tff3
Lyz1	0.856	1.97618	0.712	0.91	0.457	ENR-4	Lyz1
Gm14851	0.854	2.07922	0.708	0.834	0.236	ENR-4	Gm14851
Defa-rs1	0.838	1.97956	0.676	0.783	0.184	ENR-4	Defa-rs1
AY761184	0.837	2.0284	0.674	0.819	0.245	ENR-4	AY761184
Gm15299	0.804	1.72213	0.608	0.706	0.149	ENR-4	Gm15299
Guca2a	0.77	1.34391	0.54	0.723	0.254	ENR-4	Guca2a
Ang4	0.765	1.90243	0.53	0.656	0.188	ENR-4	Ang4
Defa3	0.762	1.6252	0.524	0.608	0.119	ENR-4	Defa3
Defa26	0.761	1.50199	0.522	0.62	0.128	ENR-4	Defa26
AY761185	0.76	1.54663	0.52	0.607	0.122	ENR-4	AY761185
Mmp7	0.76	1.51704	0.52	0.643	0.173	ENR-4	Mmp7
Agr2	0.753	1.17285	0.506	0.76	0.392	ENR-4	Agr2
Defa21	0.726	1.61304	0.452	0.517	0.078	ENR-4	Defa21
Gm15315	0.682	1.4699	0.364	0.418	0.063	ENR-4	Gm15315
Fcgbp	0.672	1.16047	0.344	0.488	0.167	ENR-4	Fcgbp
Gm10104	0.67	1.33469	0.34	0.38	0.046	ENR-4	Gm10104
Defa22	0.668	1.52593	0.336	0.398	0.071	ENR-4	Defa22
Defa23	0.665	1.18467	0.33	0.369	0.043	ENR-4	Defa23
Gm14850	0.623	1.08288	0.246	0.271	0.028	ENR-4	Gm14850
Klk1	0.618	0.865184	0.236	0.305	0.074	ENR-4	Klk1
Rnase4	0.618	0.710095	0.236	0.4	0.177	ENR-4	Rnase4
Cd24a	0.609	0.395125	0.218	0.639	0.472	ENR-4	Cd24a
Guca2b	0.605	0.522267	0.21	0.346	0.135	ENR-4	Guca2b
Ccl6	0.603	0.992562	0.206	0.253	0.05	ENR-4	Ccl6
Ccl9	0.601	0.957816	0.202	0.248	0.051	ENR-4	Ccl9
Fabp1	0.811	1.96299	0.622	0.789	0.28	ENR-3	Fabp1
Aldob	0.785	1.22684	0.57	0.892	0.572	ENR-3	Aldob
Sis	0.756	1.48059	0.512	0.689	0.237	ENR-3	Sis
Prap1	0.737	1.10414	0.474	0.768	0.435	ENR-3	Prap1
Mt1	0.699	0.589594	0.398	0.963	0.885	ENR-3	Mt1
Adh1	0.693	1.15848	0.386	0.533	0.178	ENR-3	Adh1
Reg1	0.681	1.91335	0.362	0.449	0.104	ENR-3	Reg1
Fabp2	0.676	0.671558	0.352	0.862	0.688	ENR-3	Fabp2
2210404O07Rik	0.669	0.792083	0.338	0.675	0.406	ENR-3	2210404O07Rik
Gsta1	0.655	1.27693	0.31	0.384	0.082	ENR-3	Gsta1
Apoa1	0.653	1.3129	0.306	0.382	0.085	ENR-3	Apoa1
Mt2	0.649	0.412988	0.298	0.892	0.782	ENR-3	Mt2
Spink3	0.639	1.03218	0.278	0.329	0.051	ENR-3	Spink3
Dbi	0.638	0.408183	0.276	0.913	0.829	ENR-3	Dbi
Khk	0.637	0.786298	0.274	0.453	0.201	ENR-3	Khk
Apoa4	0.627	1.20221	0.254	0.313	0.063	ENR-3	Apoa4
Fth1	0.624	0.369738	0.248	0.888	0.789	ENR-3	Fth1
Apoc3	0.622	1.09983	0.244	0.285	0.044	ENR-3	Apoc3
Slc5a1	0.621	0.812338	0.242	0.388	0.165	ENR-3	Slc5a1
Phgr1	0.62	0.332042	0.24	0.833	0.698	ENR-3	Phgr1
Dak	0.619	0.739659	0.238	0.425	0.209	ENR-3	Dak
2200002D01Rik	0.614	0.553047	0.228	0.492	0.287	ENR-3	2200002D01Rik
Leap2	0.607	0.94517	0.214	0.258	0.046	ENR-3	Leap2
Mttp	0.606	0.676001	0.212	0.319	0.115	ENR-3	Mttp
Rbp2	0.601	0.774397	0.202	0.24	0.04	ENR-3	Rbp2
Hsp90ab1	0.698	0.334242	0.396	0.996	0.937	ENR-1	Hsp90ab1
Myh9	0.675	0.409131	0.35	0.762	0.332	ENR-1	Myh9
Hook1	0.67	0.364663	0.34	0.891	0.473	ENR-1	Hook1
Cdca7	0.659	0.334855	0.318	0.638	0.234	ENR-1	Cdca7
Hspa8	0.659	0.290872	0.318	0.985	0.771	ENR-1	Hspa8
Myb	0.658	0.360067	0.316	0.491	0.133	ENR-1	Myb
Smc3	0.658	0.340833	0.316	0.57	0.193	ENR-1	Smc3
Npm1	0.658	0.276111	0.316	0.985	0.794	ENR-1	Npm1
Rbbp4	0.658	0.269846	0.316	0.675	0.254	ENR-1	Rbbp4
Olfm4	0.657	0.545651	0.314	0.872	0.6	ENR-1	Olfm4
Gmnn	0.657	0.38098	0.314	0.558	0.19	ENR-1	Gmnn
Tpr	0.657	0.329121	0.314	0.691	0.29	ENR-1	Tpr
Sfpq	0.657	0.282888	0.314	0.725	0.3	ENR-1	Sfpq
Clca4	0.656	0.454481	0.312	0.853	0.551	ENR-1	Clca4
Cps1	0.656	0.339787	0.312	0.932	0.569	ENR-1	Cps1
Ehf	0.656	0.325039	0.312	0.691	0.283	ENR-1	Ehf
Fus	0.656	0.300083	0.312	0.725	0.304	ENR-1	Fus
Bzw1	0.655	0.34716	0.31	0.709	0.311	ENR-1	Bzw1
Dhx9	0.655	0.28091	0.31	0.619	0.224	ENR-1	Dhx9
Hspd1	0.653	0.300168	0.306	0.928	0.566	ENR-1	Hspd1
Lbr	0.65	0.326705	0.3	0.596	0.225	ENR-1	Lbr
Sdc4	0.649	0.269766	0.298	0.664	0.265	ENR-1	Sdc4
Smoc2	0.648	0.336979	0.296	0.747	0.352	ENR-1	Smoc2
Baz1b	0.648	0.283799	0.296	0.543	0.186	ENR-1	Baz1b
G3bp1	0.648	0.258678	0.296	0.649	0.255	ENR-1	G3bp1
Otc	0.648	0.25351	0.296	0.638	0.255	ENR-1	Otc
Nedd4	0.647	0.322403	0.294	0.823	0.426	ENR-1	Nedd4
Fkbp3	0.647	0.289611	0.294	0.83	0.456	ENR-1	Fkbp3
Naa50	0.647	0.285354	0.294	0.543	0.186	ENR-1	Naa50
Caprin1	0.647	0.266495	0.294	0.664	0.278	ENR-1	Caprin1
Mki67	0.646	0.3935	0.292	0.687	0.359	ENR-1	Mki67
Sae1	0.646	0.330549	0.292	0.558	0.205	ENR-1	Sae1
Hnrnpu	0.646	0.299132	0.292	0.906	0.528	ENR-1	Hnrnpu
Hnrnpa2b1	0.646	0.277901	0.292	0.958	0.716	ENR-1	Hnrnpa2b1
Bzw2	0.645	0.316393	0.29	0.626	0.258	ENR-1	Bzw2
Srrm1	0.645	0.292827	0.29	0.623	0.261	ENR-1	Srrm1
Naa15	0.645	0.280446	0.29	0.506	0.162	ENR-1	Naa15
Nop58	0.645	0.270458	0.29	0.77	0.376	ENR-1	Nop58
Ncl	0.644	0.268324	0.288	0.992	0.834	ENR-1	Ncl
Hjurp	0.643	0.282339	0.286	0.521	0.177	ENR-1	Hjurp
Ywhab	0.643	0.266609	0.286	0.642	0.27	ENR-1	Ywhab
Ewsr1	0.642	0.312237	0.284	0.54	0.198	ENR-1	Ewsr1
Bclaf1	0.642	0.268927	0.284	0.611	0.245	ENR-1	Bclaf1
Tra2b	0.642	0.268818	0.284	0.558	0.2	ENR-1	Tra2b
Prdx4	0.642	0.264528	0.284	0.562	0.21	ENR-1	Prdx4
Sypl	0.641	0.271683	0.282	0.713	0.325	ENR-1	Sypl
Slc12a2	0.64	0.293752	0.28	0.879	0.5	ENR-1	Slc12a2
Cct2	0.64	0.263489	0.28	0.785	0.38	ENR-1	Cct2
Ptma	0.639	0.283084	0.278	0.97	0.712	ENR-1	Ptma
Nap1l1	0.639	0.267612	0.278	0.592	0.233	ENR-1	Nap1l1
Ifitm3	0.639	0.26088	0.278	0.615	0.255	ENR-1	Ifitm3
Ccnd1	0.638	0.290979	0.276	0.521	0.188	ENR-1	Ccnd1
Hmgn1	0.638	0.284595	0.276	0.819	0.452	ENR-1	Hmgn1
Sf3b2	0.638	0.271205	0.276	0.574	0.23	ENR-1	Sf3b2
Usp1	0.636	0.272894	0.272	0.498	0.174	ENR-1	Usp1
Khdrbs1	0.635	0.270282	0.27	0.438	0.13	ENR-1	Khdrbs1
Lsm5	0.635	0.264284	0.27	0.442	0.13	ENR-1	Lsm5
Pa2g4	0.634	0.293892	0.268	0.853	0.509	ENR-1	Pa2g4
Zfp292	0.634	0.27621	0.268	0.547	0.218	ENR-1	Zfp292
Set	0.634	0.268892	0.268	0.694	0.325	ENR-1	Set
Serbp1	0.634	0.263791	0.268	0.955	0.723	ENR-1	Serbp1
Plcb3	0.633	0.263429	0.266	0.638	0.274	ENR-1	Plcb3
Top2a	0.631	0.386782	0.262	0.664	0.364	ENR-1	Top2a
Uchl5	0.631	0.27339	0.262	0.411	0.117	ENR-1	Uchl5
Shmt2	0.631	0.2585	0.262	0.46	0.149	ENR-1	Shmt2
Zfp326	0.63	0.391593	0.26	0.351	0.075	ENR-1	Zfp326
Smchd1	0.63	0.349892	0.26	0.396	0.109	ENR-1	Smchd1
Smc4	0.63	0.300538	0.26	0.615	0.293	ENR-1	Smc4
Nudc	0.63	0.286242	0.26	0.419	0.124	ENR-1	Nudc
Mcm7	0.627	0.261145	0.254	0.442	0.146	ENR-1	Mcm7
Lgr5	0.626	0.281391	0.252	0.445	0.153	ENR-1	Lgr5
Rrm1	0.625	0.283365	0.25	0.475	0.18	ENR-1	Rrm1
Aqp4	0.625	0.267685	0.25	0.438	0.145	ENR-1	Aqp4
Tsix	0.624	0.311632	0.248	0.374	0.1	ENR-1	Tsix
Smarca5	0.624	0.263275	0.248	0.468	0.174	ENR-1	Smarca5
2810417H13Rik	0.623	0.322765	0.246	0.57	0.268	ENR-1	2810417H13Rik
Smarca4	0.623	0.318679	0.246	0.46	0.169	ENR-1	Smarca4
Hat1	0.621	0.289215	0.242	0.396	0.123	ENR-1	Hat1
Dnajc9	0.619	0.263494	0.238	0.411	0.138	ENR-1	Dnajc9
Xist	0.619	0.260299	0.238	0.921	0.705	ENR-1	Xist
Zfp36l2	0.619	0.253757	0.238	0.423	0.146	ENR-1	Zfp36l2
Mrps5	0.618	0.267493	0.236	0.374	0.111	ENR-1	Mrps5
Fnbp1l	0.618	0.257135	0.236	0.404	0.134	ENR-1	Fnbp1l
Cenpe	0.617	0.316508	0.234	0.411	0.148	ENR-1	Cenpe
Mrpl19	0.617	0.262522	0.234	0.355	0.097	ENR-1	Mrpl19
Prim1	0.617	0.255494	0.234	0.396	0.132	ENR-1	Prim1
Zbtb38	0.615	0.290816	0.23	0.351	0.099	ENR-1	Zbtb38
Atic	0.615	0.26504	0.23	0.381	0.119	ENR-1	Atic
Tpx2	0.614	0.379023	0.228	0.332	0.087	ENR-1	Tpx2
Wwp1	0.61	0.283271	0.22	0.336	0.096	ENR-1	Wwp1
Pold3	0.61	0.272431	0.22	0.302	0.067	ENR-1	Pold3
Cdca3	0.609	0.280047	0.218	0.423	0.169	ENR-1	Cdca3
AI747448	0.608	0.266684	0.216	0.457	0.198	ENR-1	AI747448
Wasf2	0.608	0.251328	0.216	0.351	0.109	ENR-1	Wasf2
Smc2	0.607	0.28937	0.214	0.442	0.189	ENR-1	Smc2
Suclg2	0.604	0.252789	0.208	0.347	0.111	ENR-1	Suclg2
Fam98b	0.602	0.294038	0.204	0.279	0.062	ENR-1	Fam98b
Topbp1	0.601	0.279549	0.202	0.317	0.096	ENR-1	Topbp1
Chgb	0.964	3.09163	0.928	0.989	0.328	EEC-2	Chgb
Chga	0.88	2.94385	0.76	0.818	0.114	EEC-2	Chga
Tac1	0.843	2.43167	0.686	0.761	0.136	EEC-2	Tac1
Reg41	0.841	3.28518	0.682	0.818	0.369	EEC-2	Reg4
Afp	0.788	3.53165	0.576	0.602	0.048	EEC-2	Afp
Tph1	0.771	2.07303	0.542	0.557	0.02	EEC-2	Tph1
Sepp1	0.765	1.70429	0.53	0.636	0.155	EEC-2	Sepp1
Gstt1	0.706	1.59183	0.412	0.466	0.073	EEC-2	Gstt1
S100a1	0.698	1.62317	0.396	0.455	0.078	EEC-2	S100a1
Cystm1	0.681	0.693905	0.362	0.807	0.629	EEC-2	Cystm1
Me2	0.679	1.34641	0.358	0.466	0.162	EEC-2	Me2
Rab3c	0.676	1.60846	0.352	0.364	0.014	EEC-2	Rab3c
Resp18	0.668	1.36896	0.336	0.364	0.03	EEC-2	Resp18
Pcsk1	0.665	1.53319	0.33	0.364	0.041	EEC-2	Pcsk1
Ctsl	0.65	0.966769	0.3	0.364	0.071	EEC-2	Ctsl
Tpbg	0.648	1.26616	0.296	0.307	0.012	EEC-2	Tpbg
Ddc	0.648	1.07379	0.296	0.386	0.104	EEC-2	Ddc
Cd63	0.646	0.600552	0.292	0.625	0.4	EEC-2	Cd63
Vim	0.641	1.2535	0.282	0.307	0.026	EEC-2	Vim
Rgs2	0.639	1.34637	0.278	0.295	0.02	EEC-2	Rgs2
Ucn3	0.638	1.50664	0.276	0.284	0.01	EEC-2	Ucn3
Wbp5	0.638	0.785475	0.276	0.534	0.3	EEC-2	Wbp5
Fam183b	0.631	0.94239	0.262	0.307	0.044	EEC-2	Fam183b
Trpa1	0.628	1.15332	0.256	0.261	0.005	EEC-2	Trpa1
Gng12	0.625	0.91018	0.25	0.386	0.158	EEC-2	Gng12
Bex1	0.624	1.0262	0.248	0.295	0.054	EEC-2	Bex1
Akr1c14	0.618	1.18963	0.236	0.273	0.042	EEC-2	Akr1c14
Prnp	0.618	0.808233	0.236	0.25	0.014	EEC-2	Prnp
Rasd1	0.615	1.018	0.23	0.261	0.035	EEC-2	Rasd1
Ngfrap1	0.615	0.90683	0.23	0.33	0.112	EEC-2	Ngfrap1
Cpe	0.614	0.710599	0.228	0.284	0.056	EEC-2	Cpe
2810025M15Rik	0.613	0.968217	0.226	0.307	0.086	EEC-2	2810025M15Rik
Glud1	0.613	0.799108	0.226	0.409	0.217	EEC-2	Glud1
S100a13	0.61	1.05176	0.22	0.25	0.034	EEC-2	S100a13
Pam	0.609	0.859084	0.218	0.25	0.033	EEC-2	Pam
Qdpr	0.609	0.76343	0.218	0.352	0.151	EEC-2	Qdpr
Cd81	0.609	0.48121	0.218	0.602	0.456	EEC-2	Cd81
Lmx1a	0.606	0.750313	0.212	0.216	0.004	EEC-2	Lmx1a
Scn3a	0.604	0.937872	0.208	0.216	0.009	EEC-2	Scn3a
Atf6	0.602	1.11195	0.204	0.25	0.055	EEC-2	Atf6
Atp6v0b	0.602	0.596684	0.204	0.341	0.149	EEC-2	Atp6v0b
Neurod1	0.884	2.12841	0.768	0.786	0.026	EEC-1	Neurod1
Sct	0.847	2.61265	0.694	0.75	0.075	EEC-1	Sct
Tuba1a	0.842	1.82233	0.684	0.714	0.041	EEC-1	Tuba1a
Tm4sf4	0.825	1.65124	0.65	0.75	0.125	EEC-1	Tm4sf4
Chgb1	0.819	2.37657	0.638	0.786	0.346	EEC-1	Chgb
Cpe1	0.806	2.24359	0.612	0.643	0.057	EEC-1	Cpe
5330417C22Rik	0.805	1.34026	0.61	0.679	0.07	EEC-1	5330417C22Rik
Cystm11	0.793	0.885206	0.586	0.929	0.632	EEC-1	Cystm1
Cdkn1c	0.791	1.84179	0.582	0.607	0.027	EEC-1	Cdkn1c
Plac8	0.788	1.18914	0.576	0.893	0.568	EEC-1	Plac8
Pcsk11	0.783	1.76465	0.566	0.607	0.046	EEC-1	Pcsk1
Scgn	0.78	2.03538	0.56	0.571	0.018	EEC-1	Scgn
Sepp11	0.775	1.4524	0.55	0.679	0.166	EEC-1	Sepp1
Chga1	0.771	1.52532	0.542	0.643	0.133	EEC-1	Chga
Fxyd3	0.771	1.36672	0.542	0.714	0.244	EEC-1	Fxyd3
Ptprn2	0.768	1.39056	0.536	0.571	0.037	EEC-1	Ptprn2
Fam183b1	0.766	1.65262	0.532	0.571	0.047	EEC-1	Fam183b
Maged1	0.759	1.0706	0.518	0.643	0.122	EEC-1	Maged1
Oaz1	0.759	0.664384	0.518	0.964	0.59	EEC-1	Oaz1
Btg2	0.749	1.17165	0.498	0.607	0.127	EEC-1	Btg2
Eid1	0.743	1.19133	0.486	0.536	0.053	EEC-1	Eid1
Rfx6	0.74	1.5937	0.48	0.5	0.02	EEC-1	Rfx6
Gm609	0.734	1.18855	0.468	0.5	0.031	EEC-1	Gm609
Hmgcr	0.731	0.872683	0.462	0.643	0.184	EEC-1	Hmgcr
Hist1h2bc	0.73	0.889355	0.46	0.679	0.219	EEC-1	Hist1h2bc
Gfra3	0.727	1.47362	0.454	0.464	0.01	EEC-1	Gfra3
Olfm1	0.727	1.20692	0.454	0.464	0.01	EEC-1	Olfm1
Mien1	0.727	0.876811	0.454	0.607	0.159	EEC-1	Mien1
Cacna2d1	0.726	1.32272	0.452	0.464	0.013	EEC-1	Cacna2d1
Serpinb1a	0.725	1.25536	0.45	0.643	0.224	EEC-1	Serpinb1a
Hepacam2	0.724	1.2085	0.448	0.5	0.052	EEC-1	Hepacam2
Cck	0.723	3.72353	0.446	0.571	0.192	EEC-1	Cck
Krt7	0.723	0.983664	0.446	0.643	0.224	EEC-1	Krt7
Scg2	0.721	2.50948	0.442	0.464	0.034	EEC-1	Scg2
Ddc1	0.719	1.10606	0.438	0.536	0.109	EEC-1	Ddc
Bnip3	0.718	1.06453	0.436	0.607	0.194	EEC-1	Bnip3
Hopx	0.718	0.737926	0.436	0.679	0.235	EEC-1	Hopx
Pam1	0.717	1.44322	0.434	0.464	0.035	EEC-1	Pam
Rab11a	0.714	0.727238	0.428	0.607	0.169	EEC-1	Rab11a
St18	0.709	1.31929	0.418	0.429	0.01	EEC-1	St18
Syt13	0.709	1.13675	0.418	0.429	0.011	EEC-1	Syt13
Scg5	0.707	1.41037	0.414	0.429	0.017	EEC-1	Scg5
Insm1	0.706	1.20269	0.412	0.429	0.014	EEC-1	Insm1
Itm2c	0.706	1.09137	0.412	0.5	0.089	EEC-1	Itm2c
Egr1	0.705	0.885934	0.41	0.643	0.294	EEC-1	Egr1
Slc25a4	0.703	0.931165	0.406	0.571	0.174	EEC-1	Slc25a4
Hmgn3	0.702	1.40337	0.404	0.429	0.024	EEC-1	Hmgn3
Sult1d1	0.702	0.923394	0.404	0.571	0.193	EEC-1	Sult1d1
Selm	0.701	1.05842	0.402	0.536	0.144	EEC-1	Selm
Scp2	0.699	0.933148	0.398	0.571	0.178	EEC-1	Scp2
Prkar1a	0.699	0.754455	0.398	0.607	0.202	EEC-1	Prkar1a
Junb	0.697	0.946779	0.394	0.643	0.289	EEC-1	Junb
Lgals3bp	0.695	1.12088	0.39	0.536	0.166	EEC-1	Lgals3bp
Ctsl1	0.694	0.9321	0.388	0.464	0.077	EEC-1	Ctsl
Rev3l	0.693	0.843542	0.386	0.464	0.077	EEC-1	Rev3l
Atp6v1b2	0.693	0.824876	0.386	0.464	0.074	EEC-1	Atp6v1b2
Cdkn1a	0.688	1.33429	0.376	0.536	0.186	EEC-1	Cdkn1a
Cplx2	0.688	0.891166	0.376	0.393	0.014	EEC-1	Cplx2
Nae1	0.688	0.768574	0.376	0.5	0.113	EEC-1	Nae1
Peg3	0.686	1.68119	0.372	0.393	0.021	EEC-1	Peg3
Sis3	0.683	0.90396	0.366	0.607	0.322	EEC-1	Sis
Ttr	0.682	0.974963	0.364	0.464	0.108	EEC-1	Ttr
Plscr1	0.681	0.921872	0.362	0.464	0.113	EEC-1	Plscr1
Rap1a	0.68	0.654158	0.36	0.5	0.126	EEC-1	Rap1a
Nefm	0.674	1.39708	0.348	0.357	0.01	EEC-1	Nefm
Atp6v0d1	0.674	0.891032	0.348	0.393	0.042	EEC-1	Atp6v0d1
Ldlr	0.674	0.843863	0.348	0.5	0.161	EEC-1	Ldlr
Gcc2	0.673	0.565359	0.346	0.571	0.218	EEC-1	Gcc2
Aplp1	0.671	1.27472	0.342	0.357	0.015	EEC-1	Aplp1
Myo6	0.671	0.862341	0.342	0.571	0.247	EEC-1	Myo6
Neurog3	0.669	1.35807	0.338	0.357	0.021	EEC-1	Neurog3
Ceacam10	0.669	1.00467	0.338	0.357	0.017	EEC-1	Ceacam10
Cdkn1b	0.668	0.788705	0.336	0.464	0.13	EEC-1	Cdkn1b
Cst3	0.668	0.770196	0.336	0.607	0.353	EEC-1	Cst3
Dpp4	0.667	0.984749	0.334	0.429	0.111	EEC-1	Dpp4
Sdcbp	0.667	0.569776	0.334	0.571	0.235	EEC-1	Sdcbp
Selk	0.666	0.736753	0.332	0.5	0.168	EEC-1	Selk
Bsg	0.665	0.352411	0.33	0.964	0.748	EEC-1	Bsg
Rbx1	0.664	0.649248	0.328	0.607	0.288	EEC-1	Rbx1
Nenf	0.663	1.01195	0.326	0.393	0.076	EEC-1	Nenf
Fryl	0.663	0.852113	0.326	0.393	0.068	EEC-1	Fryl
Cyp4b1	0.661	1.02106	0.322	0.357	0.039	EEC-1	Cyp4b1
Ube2b	0.66	0.6465	0.32	0.536	0.233	EEC-1	Ube2b
Lamp2	0.659	0.728092	0.318	0.464	0.142	EEC-1	Lamp2
Dctn2	0.659	0.625768	0.318	0.464	0.136	EEC-1	Dctn2
Jun	0.659	0.498081	0.318	0.786	0.456	EEC-1	Jun
Sh3bgrl	0.658	0.651226	0.316	0.429	0.101	EEC-1	Sh3bgrl
H2-D1	0.658	0.468992	0.316	0.643	0.29	EEC-1	H2-D1
Reg42	0.342	0.627415	0.316	0.071	0.388	EEC-1	Reg4
Gadd45g	0.656	0.930147	0.312	0.357	0.044	EEC-1	Gadd45g
Scg3	0.656	0.922208	0.312	0.321	0.009	EEC-1	Scg3
Smim6	0.656	0.755274	0.312	0.393	0.074	EEC-1	Smim6
Tecpr1	0.656	0.737107	0.312	0.357	0.043	EEC-1	Tecpr1
Marcks	0.656	0.562173	0.312	0.536	0.218	EEC-1	Marcks
Aldoa	0.656	0.434817	0.312	0.929	0.816	EEC-1	Aldoa
Isl1	0.655	1.11115	0.31	0.321	0.012	EEC-1	Isl1
Fev	0.655	1.04662	0.31	0.321	0.011	EEC-1	Fev
Anxa6	0.655	1.02421	0.31	0.321	0.01	EEC-1	Anxa6
Acly	0.655	0.57122	0.31	0.5	0.186	EEC-1	Acly
Ddx5	0.655	0.395316	0.31	0.821	0.607	EEC-1	Ddx5
Jak1	0.654	0.708996	0.308	0.429	0.117	EEC-1	Jak1
Map1b	0.653	0.999916	0.306	0.321	0.014	EEC-1	Map1b
Hspa4l	0.653	0.918112	0.306	0.357	0.053	EEC-1	Hspa4l
Prnp1	0.652	0.989748	0.304	0.321	0.019	EEC-1	Prnp
Tspan1	0.652	0.590276	0.304	0.5	0.198	EEC-1	Tspan1
Os9	0.652	0.534706	0.304	0.464	0.14	EEC-1	Os9
Cyp51	0.651	0.483047	0.302	0.607	0.28	EEC-1	Cyp51
Upp1	0.65	1.06887	0.3	0.321	0.021	EEC-1	Upp1
Ids	0.65	0.826515	0.3	0.321	0.02	EEC-1	Ids
Ndufa1	0.65	0.391615	0.3	0.607	0.274	EEC-1	Ndufa1
Qdpr1	0.649	0.626748	0.298	0.464	0.155	EEC-1	Qdpr
Tspo	0.649	0.525364	0.298	0.464	0.152	EEC-1	Tspo
Morf4l2	0.649	0.483584	0.298	0.464	0.149	EEC-1	Morf4l2
Mrfap1	0.649	0.398472	0.298	0.607	0.293	EEC-1	Mrfap1
Tac11	0.648	2.51066	0.296	0.429	0.155	EEC-1	Tac1
Ghrl	0.648	1.99385	0.296	0.393	0.103	EEC-1	Ghrl
Fyttd1	0.647	0.611171	0.294	0.429	0.128	EEC-1	Fyttd1
Ubl3	0.647	0.5571	0.294	0.429	0.124	EEC-1	Ubl3
Eps8l2	0.647	0.528101	0.294	0.429	0.12	EEC-1	Eps8l2
Ginm1	0.646	1.04396	0.292	0.357	0.069	EEC-1	Ginm1
Gm15200	0.646	0.920484	0.292	0.321	0.029	EEC-1	Gm15200
Kif5b	0.646	0.661685	0.292	0.643	0.349	EEC-1	Kif5b
Baiap2l2	0.646	0.594645	0.292	0.464	0.16	EEC-1	Baiap2l2
Copb1	0.645	0.609615	0.29	0.464	0.173	EEC-1	Copb1
Tusc3	0.645	0.609315	0.29	0.357	0.061	EEC-1	Tusc3
Tax1bp1	0.645	0.402266	0.29	0.714	0.428	EEC-1	Tax1bp1
Dst	0.644	0.905725	0.288	0.321	0.032	EEC-1	Dst
Gadd45a	0.644	0.850106	0.288	0.357	0.067	EEC-1	Gadd45a
Arrdc4	0.644	0.620841	0.288	0.357	0.064	EEC-1	Arrdc4
Arf1	0.644	0.482496	0.288	0.571	0.301	EEC-1	Arf1
Cd631	0.644	0.428425	0.288	0.643	0.405	EEC-1	Cd63
Hk2	0.643	0.879733	0.286	0.393	0.109	EEC-1	Hk2
Cldn4	0.643	0.809876	0.286	0.393	0.113	EEC-1	Cldn4
Dynlt3	0.643	0.480059	0.286	0.429	0.128	EEC-1	Dynlt3
Etv1	0.642	1.06489	0.284	0.286	0.002	EEC-1	Etv1
Gch1	0.642	1.04507	0.284	0.321	0.04	EEC-1	Gch1
Resp181	0.641	1.09163	0.282	0.321	0.039	EEC-1	Resp18
Emb	0.641	1.00297	0.282	0.286	0.003	EEC-1	Emb
Ngfrap11	0.641	0.735609	0.282	0.393	0.117	EEC-1	Ngfrap1
Gucy2c	0.641	0.495671	0.282	0.429	0.131	EEC-1	Gucy2c
Psmb4	0.641	0.45144	0.282	0.643	0.346	EEC-1	Psmb4
Insig1	0.641	0.363268	0.282	0.464	0.151	EEC-1	Insig1
Serinc1	0.64	0.710023	0.28	0.357	0.076	EEC-1	Serinc1
Actr3	0.64	0.483016	0.28	0.607	0.313	EEC-1	Actr3
Arl3	0.639	0.695992	0.278	0.321	0.04	EEC-1	Arl3
Txnip	0.639	0.626352	0.278	0.571	0.317	EEC-1	Txnip
Ddx6	0.639	0.497497	0.278	0.5	0.209	EEC-1	Ddx6
Cdhr5	0.638	0.767618	0.276	0.357	0.082	EEC-1	Cdhr5
Dynlrb1	0.638	0.54549	0.276	0.571	0.271	EEC-1	Dynlrb1
Krt20	0.637	1.41511	0.274	0.321	0.056	EEC-1	Krt20
Pla2g2f	0.637	0.769734	0.274	0.286	0.01	EEC-1	Pla2g2f
Brk1	0.637	0.637312	0.274	0.5	0.225	EEC-1	Brk1
Pkm	0.637	0.386574	0.274	0.857	0.693	EEC-1	Pkm
H2-K1	0.637	0.3865	0.274	0.714	0.458	EEC-1	H2-K1
Ypel3	0.636	0.854257	0.272	0.286	0.014	EEC-1	Ypel3
Phip	0.634	0.678502	0.268	0.393	0.124	EEC-1	Phip
Surf1	0.634	0.605794	0.268	0.357	0.084	EEC-1	Surf1
Tpm4	0.634	0.514432	0.268	0.464	0.176	EEC-1	Tpm4
Dnm2	0.634	0.41942	0.268	0.393	0.109	EEC-1	Dnm2
Rhob	0.633	0.721307	0.266	0.321	0.052	EEC-1	Rhob
Ece1	0.633	0.615308	0.266	0.321	0.052	EEC-1	Ece1
Myl7	0.632	1.69539	0.264	0.286	0.026	EEC-1	Myl7
Idh3b	0.632	0.583175	0.264	0.536	0.269	EEC-1	Idh3b
Slc35g1	0.631	0.670626	0.262	0.357	0.089	EEC-1	Slc35g1
Slc30a9	0.631	0.662005	0.262	0.357	0.088	EEC-1	Slc30a9
Mast2	0.631	0.538466	0.262	0.321	0.052	EEC-1	Mast2
Bex2	0.63	0.735198	0.26	0.286	0.024	EEC-1	Bex2
Itpr1	0.63	0.6644	0.26	0.286	0.025	EEC-1	Itpr1
Rab3c1	0.63	0.660262	0.26	0.286	0.023	EEC-1	Rab3c
Selt	0.63	0.48679	0.26	0.429	0.155	EEC-1	Selt
H3f3a	0.63	0.468319	0.26	0.679	0.451	EEC-1	H3f3a
Tpst2	0.629	0.855541	0.258	0.286	0.031	EEC-1	Tpst2
Rab3d	0.629	0.834086	0.258	0.321	0.062	EEC-1	Rab3d
Gipc2	0.629	0.418737	0.258	0.5	0.212	EEC-1	Gipc2
Prdx5	0.628	0.720181	0.256	0.429	0.173	EEC-1	Prdx5
Tmem126a	0.628	0.426598	0.256	0.393	0.122	EEC-1	Tmem126a
Ugp2	0.628	0.417434	0.256	0.429	0.158	EEC-1	Ugp2
Vim1	0.627	1.33991	0.254	0.286	0.033	EEC-1	Vim
Sec24d	0.627	0.755106	0.254	0.286	0.03	EEC-1	Sec24d
Sqstm1	0.627	0.485067	0.254	0.357	0.091	EEC-1	Sqstm1
Arf5	0.626	0.592232	0.252	0.464	0.216	EEC-1	Arf5
Cyb5r3	0.625	0.606739	0.25	0.393	0.149	EEC-1	Cyb5r3
Vegfa	0.625	0.535171	0.25	0.393	0.133	EEC-1	Vegfa
Sar1b	0.625	0.490213	0.25	0.429	0.167	EEC-1	Sar1b
Cap1	0.625	0.383026	0.25	0.393	0.125	EEC-1	Cap1
Ubb	0.625	0.334489	0.25	0.786	0.712	EEC-1	Ubb
Nefl	0.624	1.20991	0.248	0.25	0.002	EEC-1	Nefl
Etnk1	0.624	0.649458	0.248	0.321	0.071	EEC-1	Etnk1
Eif4a2	0.624	0.523564	0.248	0.5	0.252	EEC-1	Eif4a2
Hsbp1	0.624	0.46188	0.248	0.5	0.252	EEC-1	Hsbp1
Laptm4a	0.624	0.441442	0.248	0.536	0.281	EEC-1	Laptm4a
Mtch1	0.623	0.640342	0.246	0.357	0.112	EEC-1	Mtch1
Gng4	0.622	0.723472	0.244	0.25	0.006	EEC-1	Gng4
Rundc3a	0.622	0.713733	0.244	0.25	0.006	EEC-1	Rundc3a
Dpysl2	0.622	0.704442	0.244	0.321	0.075	EEC-1	Dpysl2
Tm4sf5	0.622	0.610498	0.244	0.536	0.335	EEC-1	Tm4sf5
Efcab1	0.622	0.562908	0.244	0.25	0.005	EEC-1	Efcab1
Aamp	0.622	0.486727	0.244	0.393	0.144	EEC-1	Aamp
Ier2	0.622	0.483283	0.244	0.643	0.505	EEC-1	Ier2
Smarce1	0.622	0.476585	0.244	0.321	0.07	EEC-1	Smarce1
Psma2	0.622	0.368927	0.244	0.714	0.496	EEC-1	Psma2
Rgs17	0.621	0.826823	0.242	0.25	0.008	EEC-1	Rgs17
Rab4a	0.621	0.628796	0.242	0.286	0.041	EEC-1	Rab4a
Rnf214	0.621	0.533109	0.242	0.286	0.041	EEC-1	Rnf214
Ap3d1	0.621	0.509906	0.242	0.357	0.109	EEC-1	Ap3d1
Gcg	0.62	3.61615	0.24	0.321	0.107	EEC-1	Gcg
Rprml	0.62	0.767657	0.24	0.25	0.01	EEC-1	Rprml
Pim2	0.62	0.746029	0.24	0.25	0.01	EEC-1	Pim2
Oxr1	0.62	0.732104	0.24	0.286	0.043	EEC-1	Oxr1
Kif12	0.62	0.721617	0.24	0.286	0.046	EEC-1	Kif12
Celf3	0.62	0.511439	0.24	0.25	0.008	EEC-1	Celf3
Psap	0.619	0.578211	0.238	0.393	0.152	EEC-1	Psap
Nktr	0.619	0.4667	0.238	0.393	0.146	EEC-1	Nktr
Gnai2	0.619	0.453227	0.238	0.393	0.145	EEC-1	Gnai2
Rab2a	0.619	0.370445	0.238	0.464	0.21	EEC-1	Rab2a
Tbrg1	0.619	0.335365	0.238	0.429	0.161	EEC-1	Tbrg1
4833439L19Rik	0.618	0.712557	0.236	0.321	0.087	EEC-1	4833439L19Rik
Vps28	0.618	0.554298	0.236	0.429	0.181	EEC-1	Vps28
Hnrnph1	0.618	0.430452	0.236	0.464	0.228	EEC-1	Hnrnph1
Ostc	0.618	0.408836	0.236	0.571	0.334	EEC-1	Ostc
Eif3a	0.618	0.28728	0.236	0.679	0.435	EEC-1	Eif3a
Cacna1a	0.617	0.889867	0.234	0.25	0.019	EEC-1	Cacna1a
Pdzd8	0.617	0.829683	0.234	0.321	0.09	EEC-1	Pdzd8
Gtf2a1	0.617	0.544648	0.234	0.286	0.048	EEC-1	Gtf2a1
Gnas	0.617	0.427488	0.234	0.643	0.398	EEC-1	Gnas
Vasp	0.617	0.319618	0.234	0.464	0.203	EEC-1	Vasp
Camk2n1	0.616	0.733682	0.232	0.286	0.055	EEC-1	Camk2n1
Slc25a11	0.616	0.63835	0.232	0.357	0.127	EEC-1	Slc25a11
Golim4	0.616	0.550687	0.232	0.321	0.086	EEC-1	Golim4
Gng121	0.616	0.49517	0.232	0.393	0.163	EEC-1	Gng12
Glud11	0.616	0.400651	0.232	0.464	0.221	EEC-1	Glud1
Sp3	0.616	0.320202	0.232	0.321	0.078	EEC-1	Sp3
Srrm2	0.616	0.294105	0.232	0.714	0.457	EEC-1	Srrm2
Ppp1r15a	0.615	0.763701	0.23	0.286	0.058	EEC-1	Ppp1r15a
Sirt2	0.615	0.664318	0.23	0.286	0.056	EEC-1	Sirt2
Ppil4	0.615	0.552358	0.23	0.321	0.085	EEC-1	Ppil4
Minos1	0.615	0.413444	0.23	0.714	0.519	EEC-1	Minos1
Xiap	0.615	0.376259	0.23	0.321	0.08	EEC-1	Xiap
Gabarap	0.615	0.352402	0.23	0.607	0.354	EEC-1	Gabarap
Cnot4	0.614	0.752998	0.228	0.321	0.09	EEC-1	Cnot4
Wbp51	0.614	0.517147	0.228	0.5	0.306	EEC-1	Wbp5
Sfr1	0.614	0.458356	0.228	0.393	0.161	EEC-1	Sfr1
Azin1	0.614	0.431231	0.228	0.393	0.153	EEC-1	Azin1
Srp14	0.614	0.42313	0.228	0.464	0.217	EEC-1	Srp14
Tmem234	0.614	0.371723	0.228	0.464	0.224	EEC-1	Tmem234
Leprotl1	0.613	0.824622	0.226	0.286	0.058	EEC-1	Leprotl1
Atp6ap1	0.613	0.660331	0.226	0.286	0.06	EEC-1	Atp6ap1
Slc18a1	0.613	0.632641	0.226	0.25	0.022	EEC-1	Slc18a1
Tbc1d9	0.613	0.523269	0.226	0.25	0.023	EEC-1	Tbc1d9
Chmp5	0.613	0.422534	0.226	0.393	0.157	EEC-1	Chmp5
Canx	0.613	0.353931	0.226	0.714	0.468	EEC-1	Canx
Cldn25	0.612	0.68249	0.224	0.321	0.091	EEC-1	Cldn25
Top1	0.612	0.511068	0.224	0.5	0.266	EEC-1	Top1
Ubn2	0.611	0.576309	0.222	0.286	0.062	EEC-1	Ubn2
Vamp3	0.611	0.505428	0.222	0.321	0.094	EEC-1	Vamp3
Fam216a	0.611	0.490493	0.222	0.25	0.024	EEC-1	Fam216a
Cd24a2	0.61	0.746129	0.22	0.607	0.512	EEC-1	Cd24a
Atf2	0.61	0.736043	0.22	0.286	0.068	EEC-1	Atf2
Tmem176b	0.61	0.595836	0.22	0.393	0.162	EEC-1	Tmem176b
Adh11	0.61	0.498501	0.22	0.464	0.245	EEC-1	Adh1
Cxxc5	0.61	0.463738	0.22	0.25	0.026	EEC-1	Cxxc5
Atp1b3	0.61	0.406465	0.22	0.321	0.093	EEC-1	Atp1b3
Arpc5l	0.61	0.367536	0.22	0.393	0.157	EEC-1	Arpc5l
Atp8b1	0.61	0.363696	0.22	0.5	0.271	EEC-1	Atp8b1
Uqcc2	0.61	0.252681	0.22	0.607	0.378	EEC-1	Uqcc2
Dusp4	0.609	0.836244	0.218	0.25	0.034	EEC-1	Dusp4
Anxa5	0.609	0.705363	0.218	0.25	0.032	EEC-1	Anxa5
Jhdm1d	0.609	0.645347	0.218	0.25	0.032	EEC-1	Jhdm1d
Snap47	0.609	0.551184	0.218	0.25	0.031	EEC-1	Snap47
Clk1	0.609	0.510283	0.218	0.429	0.209	EEC-1	Clk1
Map1lc3b	0.609	0.456902	0.218	0.357	0.133	EEC-1	Map1lc3b
Churc1	0.609	0.444225	0.218	0.393	0.174	EEC-1	Churc1
Ndufc1	0.609	0.408348	0.218	0.714	0.486	EEC-1	Ndufc1
Luc7l3	0.609	0.374052	0.218	0.571	0.339	EEC-1	Luc7l3
Tspan13	0.608	0.891546	0.216	0.357	0.145	EEC-1	Tspan13
Lcorl	0.608	0.84199	0.216	0.286	0.074	EEC-1	Lcorl
Sema4a	0.608	0.747363	0.216	0.286	0.072	EEC-1	Sema4a
Phldb2	0.608	0.739668	0.216	0.25	0.035	EEC-1	Phldb2
Rab15	0.608	0.647713	0.216	0.25	0.033	EEC-1	Rab15
Gpbp1l1	0.608	0.566865	0.216	0.357	0.135	EEC-1	Gpbp1l1
Acbd5	0.608	0.491092	0.216	0.286	0.065	EEC-1	Acbd5
Lcor	0.608	0.367222	0.216	0.286	0.061	EEC-1	Lcor
Fabp5	0.607	1.2255	0.214	0.286	0.082	EEC-1	Fabp5
P4ha1	0.607	0.612243	0.214	0.286	0.067	EEC-1	P4ha1
H1f0	0.607	0.487676	0.214	0.536	0.308	EEC-1	H1f0
Nucb1	0.607	0.48311	0.214	0.357	0.14	EEC-1	Nucb1
Glyr1	0.607	0.476943	0.214	0.357	0.142	EEC-1	Glyr1
Azi2	0.607	0.427653	0.214	0.357	0.136	EEC-1	Azi2
Pycr2	0.607	0.384289	0.214	0.286	0.063	EEC-1	Pycr2
Sacm1l	0.607	0.326862	0.214	0.286	0.061	EEC-1	Sacm1l
Fam105a	0.606	0.743129	0.212	0.214	0.002	EEC-1	Fam105a
Mical2	0.606	0.689769	0.212	0.25	0.039	EEC-1	Mical2
Acadsb	0.606	0.669508	0.212	0.25	0.037	EEC-1	Acadsb
Cnot6l	0.606	0.616579	0.212	0.286	0.074	EEC-1	Cnot6l
Sh3glb1	0.606	0.594928	0.212	0.357	0.157	EEC-1	Sh3glb1
Smarcc2	0.606	0.502203	0.212	0.321	0.108	EEC-1	Smarcc2
Irf2bp2	0.606	0.373199	0.212	0.429	0.206	EEC-1	Irf2bp2
Pax6	0.605	0.82782	0.21	0.214	0.004	EEC-1	Pax6
Rasd11	0.605	0.793247	0.21	0.25	0.041	EEC-1	Rasd1
Rnf32	0.605	0.740146	0.21	0.286	0.079	EEC-1	Rnf32
Gnao1	0.605	0.714723	0.21	0.214	0.004	EEC-1	Gnao1
Man2a1	0.605	0.574074	0.21	0.321	0.108	EEC-1	Man2a1
Echdc2	0.605	0.509785	0.21	0.286	0.069	EEC-1	Echdc2
Znrf2	0.605	0.49828	0.21	0.286	0.072	EEC-1	Znrf2
D17Wsu104e	0.605	0.268535	0.21	0.429	0.19	EEC-1	D17Wsu104e
Lect2	0.604	0.798941	0.208	0.214	0.006	EEC-1	Lect2
Disp2	0.604	0.723721	0.208	0.214	0.006	EEC-1	Disp2
Nudt4	0.604	0.616103	0.208	0.286	0.08	EEC-1	Nudt4
Clcn3	0.604	0.56954	0.208	0.357	0.145	EEC-1	Clcn3
Akr1c12	0.604	0.564061	0.208	0.393	0.198	EEC-1	Akr1c12
Kdelr2	0.604	0.529169	0.208	0.464	0.288	EEC-1	Kdelr2
Slc35b1	0.604	0.463153	0.208	0.321	0.108	EEC-1	Slc35b1
Rnf20	0.604	0.413883	0.208	0.321	0.105	EEC-1	Rnf20
0610011F06Rik	0.604	0.388543	0.208	0.393	0.179	EEC-1	0610011F06Rik
Psmb5	0.604	0.273148	0.208	0.464	0.23	EEC-1	Psmb5
Cryba2	0.603	0.793991	0.206	0.214	0.009	EEC-1	Cryba2
Dgkd	0.603	0.736178	0.206	0.286	0.084	EEC-1	Dgkd
Hmox2	0.603	0.685829	0.206	0.286	0.082	EEC-1	Hmox2
A1cf	0.603	0.636559	0.206	0.25	0.045	EEC-1	A1cf
Tmem66	0.603	0.610368	0.206	0.286	0.075	EEC-1	Tmem66
Rap1b	0.603	0.60401	0.206	0.286	0.082	EEC-1	Rap1b
Gnptg	0.603	0.519775	0.206	0.25	0.042	EEC-1	Gnptg
Tuba4a	0.603	0.393541	0.206	0.393	0.181	EEC-1	Tuba4a
Rpn1	0.603	0.358731	0.206	0.536	0.303	EEC-1	Rpn1
Vwa5b2	0.602	0.837552	0.204	0.214	0.01	EEC-1	Vwa5b2
Fgd2	0.602	0.69297	0.204	0.214	0.01	EEC-1	Fgd2
Glul	0.602	0.597853	0.204	0.286	0.085	EEC-1	Glul
Ppap2a	0.602	0.542705	0.204	0.25	0.044	EEC-1	Ppap2a
Impa1	0.602	0.526925	0.204	0.321	0.121	EEC-1	Impa1
Rhoa	0.602	0.452338	0.204	0.464	0.258	EEC-1	Rhoa
Emc7	0.602	0.374284	0.204	0.321	0.107	EEC-1	Emc7
Fos	0.602	0.366766	0.204	0.607	0.409	EEC-1	Fos
Ppp4c	0.602	0.344513	0.204	0.429	0.21	EEC-1	Ppp4c
Ssu72	0.602	0.280576	0.204	0.464	0.225	EEC-1	Ssu72
2810025M15Rik1	0.601	0.806213	0.202	0.286	0.092	EEC-1	2810025M15Rik
Tle6	0.601	0.612082	0.202	0.214	0.011	EEC-1	Tle6
Nrp1	0.601	0.583612	0.202	0.214	0.011	EEC-1	Nrp1
Pdhb	0.601	0.545941	0.202	0.357	0.136	EEC-1	Pdhb
Slu7	0.601	0.445623	0.202	0.286	0.078	EEC-1	Slu7
Rrp1	0.601	0.437041	0.202	0.429	0.228	EEC-1	Rrp1
Sdf4	0.601	0.363892	0.202	0.357	0.145	EEC-1	Sdf4
Papss1	0.601	0.352345	0.202	0.286	0.074	EEC-1	Papss1
Papola	0.601	0.334457	0.202	0.464	0.232	EEC-1	Papola
Bdp1	0.601	0.306372	0.202	0.321	0.106	EEC-1	Bdp1
Arpc5	0.601	0.297753	0.202	0.464	0.249	EEC-1	Arpc5

## Sheet: Fig1G InVivo vs ENR
	p_val	avg_diff	pct.1	pct.2					InVivo Cluster 11 (Paneth Cells) vs Top 200 ENR-4 cells
Defa22	4.365e-141	2.9713	1	0.625
Defa21	4.13378e-135	2.92872	1	0.765
Fabp6	3.29427e-71	2.79441	0.799	0
Apoa1	5.1856e-41	2.16753	0.735	0.125
Defa20	3.41317e-48	2.13694	0.635	0.005
Gm26924	9.46459e-139	2.12154	1	0.915
Gm15564	2.04598e-61	2.02479	0.878	0.135
Zg16	6.79513e-23	1.97443	0.471	0.045
Mptx2	1.37925e-45	1.94665	0.788	0.095
Reg3b	1.45997e-29	1.89523	0.561	0.055
Gm15292	4.85487e-66	1.8434	0.952	0.37
Reg3g	7.87377e-34	1.7345	0.608	0.07
Defa26	1.30238e-81	1.67835	0.995	0.855
Defa5	6.74873e-34	1.66548	0.698	0.13
Clec2h	5.66293e-38	1.66524	0.545	0.01
Chd8	6.88406e-16	1.65811	0.36	0.04
mmu-mir-6236	1.21991e-42	1.64147	0.587	0.005
Lyz1	4.54045e-77	1.58145	1	0.93
Fabp2	8.62996e-37	1.54697	0.942	0.625
Pnliprp2	5.31899e-41	1.52092	0.878	0.32
Defa-rs7	3.05821e-38	1.51307	0.841	0.43
Defa2	3.22263e-37	1.50349	0.508	0
Ang4	3.92483e-75	1.49606	1	0.765
Gm21002	2.36315e-33	1.44305	0.466	0
Gm15293	2.15274e-38	1.41558	0.852	0.23
Spink3	3.43189e-25	1.41223	0.481	0.04
Sepp1	5.16904e-20	1.36781	0.524	0.12
Anpep	2.19573e-26	1.32227	0.524	0.05
Gm10104	1.62193e-42	1.26492	0.979	0.63
Crip1	1.58651e-31	1.15705	0.894	0.45
Lbh	2.72595e-22	1.14544	0.487	0.06
Gm15308	2.36315e-33	1.12387	0.466	0
Lars2	8.64146e-33	1.09807	0.91	0.56
Ccl6	6.01556e-31	1.02418	0.905	0.385
Mptx1	4.76045e-12	0.992621	0.413	0.095
Slc51a	2.21234e-16	0.984051	0.28	0.005
Bambi	7.57661e-17	0.977065	0.37	0.04
Krt20	1.39057e-16	0.972789	0.36	0.04
Clca3	2.98592e-10	0.967743	0.19	0.015
Defa3	2.92111e-37	0.952792	0.989	0.835
Gm15315	2.2082e-26	0.943825	0.974	0.65
Hpgd	7.14403e-18	0.879486	0.439	0.065
Lyz2	1.21198e-19	0.849113	0.804	0.345
Plb1	3.74244e-13	0.78779	0.206	0
Atf3	7.29659e-10	0.767721	0.444	0.155
Fos	3.09583e-14	0.760695	0.788	0.42
Nupr1	9.01457e-14	0.751785	0.741	0.365
Apoa4	1.54262e-07	0.744899	0.286	0.075
St3gal4	2.77543e-11	0.744188	0.317	0.07
Gm7849	2.39327e-11	0.737873	0.386	0.095
Slc6a19	6.56432e-12	0.73638	0.169	0.01
Naaladl1	1.4154e-11	0.727332	0.212	0.005
Guca2b	1.29036e-16	0.708643	0.804	0.385
Pepd	4.24322e-08	0.701309	0.228	0.04
Muc3	1.01732e-11	0.689026	0.185	0
Ace2	2.9892e-10	0.680809	0.233	0.03
Dpep1	1.27727e-09	0.666476	0.153	0
Sgk1	2.33287e-15	0.654045	0.238	0
Tram1	5.74083e-13	0.65185	0.54	0.2
Enpep	5.00154e-10	0.651086	0.19	0.01
Nucb2	4.30933e-12	0.650268	0.386	0.08
Slc15a1	6.19367e-09	0.643708	0.143	0
Reg4	6.57965e-13	0.638836	0.899	0.695
Cndp2	2.64903e-08	0.629323	0.238	0.035
Trp53inp1	1.07542e-13	0.620024	0.249	0.015
Habp2	6.60186e-11	0.612717	0.402	0.105
AY761185	7.79309e-13	0.605914	0.974	0.91
2010106E10Rik	2.81831e-09	0.604128	0.148	0
Mep1b	4.15275e-07	0.602378	0.206	0.03
Ggh	6.28168e-14	0.595102	0.392	0.08
Maf	6.41646e-08	0.592754	0.127	0
2200002D01Rik	1.118e-05	0.591231	0.481	0.27
Qsox1	5.33832e-10	0.588809	0.455	0.15
Lct	1.26465e-05	0.571202	0.138	0.015
Fosb	6.75799e-11	0.560029	0.323	0.065
Ace	6.41646e-08	0.554966	0.127	0
Tmigd1	6.19367e-09	0.551554	0.143	0
Ccl5	1.3874e-07	0.544612	0.122	0
Cyp4f14	3.06044e-07	0.526821	0.233	0.045
Slc27a4	9.2586e-05	0.517682	0.169	0.035
Agpat2	3.37777e-07	0.516385	0.175	0.02
Slc9a3r1	5.68673e-07	0.513423	0.27	0.075
Snord13	8.67062e-08	0.510553	0.402	0.15
Muc2	1.39162e-11	0.50963	0.661	0.305
Gm10936	1.96719e-12	0.509271	0.196	0
Slc5a1	6.56542e-08	0.509101	0.36	0.115
Sult1d1	2.87484e-12	0.508647	0.36	0.1
Aoc1	4.25885e-05	0.506516	0.222	0.06
Ggt1	5.66441e-08	0.502492	0.159	0.02
Maoa	7.10536e-06	0.502189	0.302	0.105
Mpp1	2.26241e-06	0.499008	0.148	0.015
Specc1l	3.33003e-06	0.4895	0.196	0.035
Acox1	2.64447e-09	0.487667	0.201	0.04
P4hb	2.79972e-10	0.48675	0.889	0.71
Apob	0.00244304	0.485889	0.206	0.08
Serpinb1a	2.36175e-05	0.485317	0.37	0.155
Herpud1	1.63633e-11	0.482518	0.487	0.175
Smim22	0.000134645	0.480131	0.27	0.1
n-R5-8s1	5.17663e-11	0.477213	0.175	0
Tmem59	1.71943e-10	0.474309	0.54	0.225
Smim14	4.75295e-12	0.471404	0.508	0.185
Sel1l	9.54876e-10	0.46844	0.339	0.09
Cd74	2.90842e-06	0.467581	0.101	0
Mmp7	8.53904e-12	0.462845	0.958	0.78
Dnajc3	3.30918e-08	0.459761	0.529	0.24
Agt	1.52965e-07	0.453836	0.185	0.025
Gm14850	2.83532e-06	0.453764	0.794	0.565
Slc51b	1.91069e-06	0.453514	0.127	0.005
Tmem120a	3.50686e-07	0.451532	0.127	0.01
Rpl41	4.1968e-10	0.450733	0.825	0.71
Gm1123	2.92895e-09	0.448736	0.73	0.415
Cdh17	2.97734e-08	0.447834	0.471	0.21
Dgat1	7.71292e-09	0.447275	0.259	0.065
Apoc3	0.000902415	0.44113	0.18	0.055
Xpnpep2	0.00154392	0.439545	0.106	0.02
Egr1	4.63498e-06	0.428981	0.524	0.3
Dnajb1	5.7647e-05	0.423554	0.132	0.015
Prr15	3.90842e-10	0.422498	0.392	0.125
Tob1	2.29725e-08	0.421001	0.328	0.1
Rfk	4.61812e-06	0.419984	0.36	0.15
Cap1	7.01047e-05	0.414248	0.19	0.055
Gdpd1	1.84555e-06	0.40636	0.302	0.1
Mep1a	3.49794e-07	0.40586	0.138	0.005
Klf6	3.56214e-07	0.405271	0.349	0.135
H2-Q2	0.000259328	0.404635	0.175	0.045
Amn	3.34767e-05	0.404149	0.138	0.025
Galnt3	0.000191936	0.403926	0.185	0.05
Ell2	1.30262e-08	0.403666	0.254	0.05
Car4	2.90842e-06	0.403315	0.101	0
Hsd17b11	0.00240071	0.402199	0.153	0.055
Muc13	1.30097e-07	0.40151	0.651	0.38
Lamp1	1.95871e-09	0.401141	0.46	0.195
Tspan1	1.40866e-07	0.400357	0.582	0.295
Pim3	2.71875e-09	0.395871	0.286	0.065
Mcfd2	9.12734e-07	0.392218	0.27	0.075
Gfpt1	3.45469e-07	0.387018	0.434	0.195
Uba5	2.3583e-12	0.385893	0.265	0.04
Mgat4c	2.90842e-06	0.381945	0.101	0
Dap	1.10938e-09	0.37508	0.312	0.085
Ahnak	0.000128755	0.374613	0.106	0.025
Xpnpep1	7.27379e-06	0.3744	0.206	0.05
Slc30a2	9.59203e-11	0.373579	0.201	0.015
Tapbp	0.011259	0.36755	0.138	0.045
Vil1	1.34121e-05	0.36638	0.45	0.235
Arf6	6.3986e-06	0.363902	0.265	0.085
Ano6	2.25799e-06	0.362533	0.19	0.04
Ifngr2	8.0061e-06	0.358845	0.201	0.045
Cobl	5.70776e-05	0.356542	0.18	0.04
Galnt5	1.9327e-06	0.351591	0.169	0.025
Creb3l3	0.000415311	0.350253	0.111	0.02
Dio1	2.65423e-10	0.350121	0.175	0.005
Naip5	0.000142433	0.348866	0.106	0.01
Sult2b1	0.000270839	0.348098	0.101	0.015
Sox9	7.43136e-06	0.344985	0.333	0.13
Mlx	4.36835e-05	0.344789	0.18	0.04
Tmem54	0.000506993	0.344438	0.18	0.05
Mgam	0.000123288	0.343745	0.402	0.215
Btg2	0.000121852	0.341476	0.312	0.135
Smpdl3a	4.5664e-08	0.341386	0.175	0.03
Lman1	5.04987e-09	0.339904	0.397	0.175
Jun	0.000267656	0.338611	0.672	0.49
Mia3	1.68628e-06	0.335872	0.302	0.11
Surf4	3.76982e-08	0.333373	0.402	0.16
Cdhr2	0.000143206	0.333323	0.217	0.07
Chka	0.0389952	0.333036	0.127	0.05
Itm2c	3.77353e-06	0.326377	0.196	0.04
Abhd2	3.69833e-05	0.326336	0.201	0.06
Gorasp2	2.50812e-05	0.325247	0.201	0.065
Pdxdc1	2.11512e-06	0.325063	0.275	0.11
Psmb10	2.48542e-05	0.324199	0.243	0.09
Gm24601	2.81831e-09	0.323704	0.148	0
Uggt1	0.000114071	0.323581	0.196	0.055
Iqgap2	0.000868689	0.322731	0.116	0.02
Mogat2	0.00393889	0.322648	0.106	0.02
Fahd1	0.000260504	0.322488	0.148	0.035
Slc43a2	8.66372e-08	0.322338	0.143	0.01
Rnf128	4.68677e-09	0.321252	0.503	0.235
Slc35b1	0.000272326	0.319967	0.302	0.14
Ube2q1	7.7325e-05	0.319246	0.111	0.02
Id3	0.00164587	0.318743	0.169	0.07
Gna11	0.00333652	0.317579	0.201	0.08
Ms4a8a	0.00691234	0.316318	0.143	0.05
Cdx1	2.57121e-06	0.312897	0.354	0.155
Asph	5.44471e-08	0.311566	0.386	0.155
Sis	0.00170356	0.310173	0.439	0.265
Atg7	0.00413282	0.30884	0.132	0.04
Prpsap1	0.0437385	0.307742	0.148	0.07
Gucy2c	4.20388e-06	0.307722	0.212	0.06
Klf4	0.000604214	0.307107	0.233	0.095
Ilvbl	0.000887904	0.304942	0.111	0.02
Ubl3	9.61394e-07	0.303994	0.302	0.11
Aqp1	9.45207e-05	0.300707	0.291	0.13
Sppl2a	1.40188e-09	0.300006	0.36	0.125
Il17rc	0.00156683	0.298724	0.106	0.02
Itm2b	3.18962e-08	0.295963	0.571	0.33
Faah	0.0120894	0.295047	0.111	0.03
Creld2	0.00122949	0.294561	0.169	0.06
Ndfip1	7.02678e-07	0.291913	0.175	0.03
Osbpl2	5.11485e-05	0.291475	0.143	0.025
Krt19	0.000106004	0.288785	0.63	0.475
Ces2e	0.000691047	0.288567	0.27	0.15
Edem1	5.75469e-08	0.288168	0.243	0.06
Slc13a1	0.000142059	0.286561	0.101	0.005
Nucb1	5.66783e-08	0.286046	0.323	0.14
Alpi	0.000522112	0.285915	0.101	0.02
Arfgap3	2.29296e-07	0.284605	0.328	0.135
Ghr	7.95596e-07	0.282348	0.111	0.015
Ckmt1	0.00347072	0.28203	0.296	0.15
Galnt4	1.12932e-05	0.279673	0.185	0.04
Erlin2	7.55271e-07	0.279048	0.127	0.015
Erp44	5.53052e-06	0.278447	0.265	0.1
Tulp4	3.17451e-08	0.27759	0.243	0.07
Nlrc4	8.77883e-05	0.277361	0.159	0.04
Defa25	0.000529513	0.27655	0.185	0.06
Samd5	1.45816e-07	0.276534	0.143	0.005
Mttp	0.00209911	0.276374	0.18	0.09
Tm9sf3	1.68839e-05	0.276308	0.614	0.41
Pllp	2.46185e-06	0.276273	0.159	0.02
Tmprss2	9.22115e-11	0.274431	0.439	0.185
Cox7a1	0.000591463	0.272661	0.106	0.025
Me2	0.00146995	0.272428	0.254	0.12
Slc41a1	1.32377e-05	0.272323	0.116	0.005
Sult1b1	0.0524187	0.272261	0.153	0.07
Zzef1	0.040649	0.271588	0.101	0.03
Zcchc6	0.00510494	0.271267	0.143	0.045
Pls1	1.18348e-05	0.271041	0.312	0.165
Wnt3	1.90597e-06	0.270362	0.217	0.065
Dpp4	0.0133249	0.269524	0.175	0.08
Spop	6.48336e-05	0.268255	0.243	0.09
Mtus1	5.54475e-05	0.26819	0.159	0.035
Rsrc2	3.03225e-05	0.266194	0.212	0.065
Lsm2	0.0112416	0.266113	0.111	0.045
Tm9sf2	2.80223e-06	0.265783	0.333	0.15
Cast	1.67197e-06	0.265356	0.19	0.045
Serpinb6a	2.24532e-05	0.265322	0.349	0.17
B2m	1.21789e-07	0.265295	0.624	0.37
Usp4	0.0478053	0.264432	0.122	0.055
Chpt1	0.00051801	0.263791	0.122	0.03
Lasp1	0.00278328	0.261137	0.175	0.065
0610007N19Rik	4.63464e-05	0.260238	0.254	0.095
Bex1	0.000128886	0.258681	0.217	0.075
Tsc22d3	0.000742124	0.25839	0.106	0.015
Becn1	0.0196337	0.258367	0.138	0.075
Rab11fip1	0.000104016	0.25775	0.175	0.05
Coro2a	0.0690574	0.25708	0.138	0.06
Epb4.1l3	0.102862	0.256649	0.138	0.065
Sord	1.83831e-05	0.256496	0.365	0.175
Mgat4a	1.7e-07	0.25613	0.175	0.05
Jup	0.000332364	0.255734	0.159	0.06
Itch	0.000553636	0.255632	0.159	0.045
Adipor2	0.000133973	0.255453	0.249	0.1
Aftph	0.000228287	0.254681	0.143	0.03
Pdcd4	0.000306405	0.254674	0.312	0.16
Golph3	0.000415686	0.253599	0.148	0.04
Chdh	0.00055323	0.253036	0.111	0.02
Erbb2ip	2.03535e-05	0.253006	0.212	0.065
Hspa5	1.23059e-06	0.252048	0.841	0.595
Fam174b	3.10649e-07	0.25185	0.222	0.06
Azin1	5.35946e-08	0.251535	0.228	0.07
Ufl1	0.00215766	0.251489	0.164	0.06
Ndufa3	9.1158e-05	0.251323	0.392	0.225
Cdhr5	8.38056e-06	0.251201	0.307	0.145
Rpl27	0.127703	-0.255954	0.058	0.12
Trappc1	0.0057506	-0.259424	0.053	0.105
Coro1b	0.0488987	-0.26014	0.111	0.165
Rtn3	1.61842e-09	-0.263284	0.249	0.18
Xpot	0.083811	-0.263597	0.053	0.105
Ptp4a2	1.66787e-08	-0.264228	0.349	0.265
Kcnq1	0.161443	-0.27256	0.085	0.14
Rpl34	3.84394e-07	-0.273201	0.667	0.73
Psmb7	0.0635247	-0.28053	0.037	0.105
Kif5b	6.8751e-09	-0.281414	0.386	0.295
Smarcb1	0.0143595	-0.289994	0.042	0.12
Marcks	0.0375136	-0.293337	0.079	0.13
Fau	0.0412241	-0.293696	0.159	0.22
Mlf2	0.0126828	-0.297165	0.132	0.185
Gm7589	0.0102028	-0.297803	0.053	0.115
Ppp1r14d	0.00251098	-0.301895	0.138	0.19
Srebf2	0.00827124	-0.310037	0.048	0.11
Mpdu1	0.000543468	-0.313369	0.058	0.115
Dpy30	0.0065895	-0.313641	0.122	0.185
Slc29a1	0.000912654	-0.318739	0.048	0.11
Nono	0.0125848	-0.319002	0.079	0.16
Dbnl	0.0145343	-0.322985	0.053	0.12
Tagln2	0.000294237	-0.32541	0.238	0.295
Esrp1	0.0161425	-0.331057	0.074	0.125
Car9	0.00426563	-0.331187	0.063	0.125
Drg1	0.0234817	-0.332309	0.074	0.14
Spr	0.0127392	-0.333206	0.074	0.135
Rsbn1l	0.0367948	-0.339511	0.058	0.11
Dars	0.00201554	-0.339946	0.095	0.16
Sin3b	0.0109913	-0.340271	0.069	0.135
Gm15299	0.000939182	-0.3416	0.873	0.93
Ndufa12	0.00652563	-0.342054	0.222	0.29
Huwe1	0.0017348	-0.342767	0.122	0.175
Ldlr	0.00176487	-0.343292	0.101	0.155
1500011K16Rik	0.0823599	-0.347962	0.095	0.175
Reep6	0.0374557	-0.348191	0.069	0.135
Sdc1	0.0188101	-0.350542	0.042	0.115
Adh5	0.0034789	-0.351308	0.127	0.185
Krcc1	0.00084717	-0.355527	0.148	0.21
Ndufab1	0.000336451	-0.355935	0.212	0.275
Myl12a	0.00350362	-0.356204	0.233	0.285
Mtx2	0.00265082	-0.357089	0.079	0.13
Ddx39	0.00450904	-0.359706	0.048	0.125
Siva1	0.00139669	-0.360067	0.074	0.125
Cnih1	0.0026527	-0.361641	0.069	0.135
Ptpla	0.00369757	-0.361646	0.069	0.155
Csrp2	0.00193906	-0.362818	0.169	0.22
Phf5a	0.000298916	-0.365856	0.095	0.15
Rnaset2b	0.000421673	-0.366072	0.053	0.11
Cmc1	0.00954024	-0.367479	0.058	0.135
Bzw2	0.00629627	-0.368043	0.085	0.145
Cct8	0.013411	-0.368976	0.169	0.225
Hspd1	5.60031e-06	-0.369407	0.349	0.435
Sec61g	0.00120453	-0.369587	0.058	0.12
Mlxipl	0.00320737	-0.369662	0.074	0.135
Smc2	0.011281	-0.370477	0.069	0.12
Rps18-ps3	0.0106641	-0.370689	0.079	0.16
Hk2	0.00173555	-0.371079	0.042	0.115
Rrs1	0.0126926	-0.371115	0.048	0.11
Lsm3	0.0031772	-0.372084	0.069	0.14
Slc25a4	0.019197	-0.373137	0.037	0.12
Ndufs7	1.16677e-06	-0.374557	0.238	0.3
Atad2	0.0211686	-0.37498	0.037	0.105
Sqle	0.0213153	-0.375488	0.085	0.155
Nfib	0.000862975	-0.376946	0.048	0.115
Hist1h1e	0.0128395	-0.377324	0.122	0.22
Trappc6a	0.00187406	-0.377462	0.095	0.18
Gm4204	0.00203184	-0.378239	0.026	0.115
Cct3	0.000292286	-0.379195	0.18	0.24
Cyr61	0.000709331	-0.379719	0.063	0.12
Bbip1	0.0241832	-0.380138	0.101	0.16
Smim11	0.00081875	-0.380275	0.063	0.125
Rbm3	0.0033544	-0.380533	0.063	0.12
Pnn	0.00137537	-0.38093	0.101	0.175
Cyc1	1.75656e-06	-0.381028	0.259	0.355
Lsm5	0.0143539	-0.381788	0.026	0.105
Dtymk	0.00346262	-0.382915	0.159	0.23
Gpx4	0.00123691	-0.385448	0.085	0.17
Prmt1	0.00587398	-0.387376	0.106	0.18
Akr1c13	0.000615651	-0.388386	0.143	0.21
Phpt1	0.00117569	-0.388757	0.058	0.135
Zfp292	0.00606933	-0.389741	0.153	0.21
Gm3940	0.00314977	-0.39	0.021	0.105
Ugdh	0.00203156	-0.390862	0.111	0.17
Cox8a	6.81378e-07	-0.392352	0.587	0.645
Sdhb	0.00348254	-0.394557	0.233	0.335
S100a6	0.000126973	-0.394973	0.101	0.155
Cct4	0.000124021	-0.39604	0.222	0.295
Rpl31	0.00932967	-0.396617	0.106	0.195
Hint1	1.28334e-05	-0.396735	0.635	0.71
Ccdc59	0.000483844	-0.398493	0.053	0.12
Lss	0.000507684	-0.399009	0.021	0.105
Rps26-ps1	0.000324404	-0.399038	0.132	0.185
Snrpd2	0.000284499	-0.399355	0.201	0.29
Eef1e1	6.43455e-05	-0.399521	0.069	0.125
Gcat	0.0104093	-0.400031	0.058	0.12
Rbbp7	0.000173531	-0.400053	0.138	0.205
Esf1	0.00196867	-0.400653	0.074	0.13
Dnajc15	0.00156291	-0.401491	0.079	0.15
U2surp	0.00154612	-0.402009	0.111	0.175
Aqp4	0.000123984	-0.402019	0.053	0.125
Cyb5b	0.000128385	-0.40299	0.18	0.235
Cpox	0.000314131	-0.40386	0.037	0.105
Tmem97	0.000129303	-0.403972	0.069	0.205
Polr2e	0.000723205	-0.404438	0.116	0.195
Lyar	0.000849363	-0.405129	0.085	0.145
Gsta1	0.0084885	-0.406214	0.058	0.115
Hist1h1b	0.0154637	-0.409283	0.053	0.14
Ppp1r11	0.00076078	-0.409341	0.074	0.15
Mrpl20	0.000222405	-0.409729	0.169	0.225
Prap1	0.000322123	-0.410147	0.317	0.39
Fus	0.00120017	-0.410756	0.153	0.225
Galk1	0.000966106	-0.411002	0.042	0.14
Actr3	0.000472547	-0.411992	0.243	0.325
Shfm1	1.16059e-06	-0.412271	0.429	0.5
Anp32b	5.33104e-05	-0.412315	0.249	0.32
Dnajc2	0.00698148	-0.413764	0.122	0.2
Ddx39b	2.31228e-05	-0.414728	0.169	0.23
Ktn1	0.000858275	-0.414735	0.132	0.195
Gm1840	6.64327e-05	-0.41491	0.016	0.115
Dynlt1a	0.00069428	-0.415288	0.021	0.12
Mrps26	0.000178848	-0.416004	0.063	0.145
Fubp1	0.00135957	-0.41602	0.138	0.205
Chchd1	0.0106939	-0.416079	0.122	0.19
H2afx	0.00802984	-0.417629	0.058	0.135
Mrpl40	0.00761643	-0.418502	0.101	0.155
Oard1	0.000339221	-0.418575	0.063	0.13
Tbca	0.000688725	-0.419134	0.159	0.21
Taf9	7.13598e-06	-0.420753	0.111	0.17
Gsto1	0.00180223	-0.420966	0.296	0.37
Gsta4	0.0036323	-0.421782	0.048	0.12
Park7	0.00183294	-0.422425	0.254	0.33
Sssca1	0.000453976	-0.424846	0.032	0.105
Esco2	0.00329874	-0.425246	0.026	0.11
Cdca8	0.0158238	-0.42597	0.058	0.145
Pak1ip1	0.0016783	-0.426571	0.069	0.14
Nop56	4.44955e-05	-0.427124	0.143	0.195
Eif3e	7.20275e-05	-0.427342	0.212	0.265
Tmem261	0.00218743	-0.428519	0.095	0.17
Slc1a5	2.46413e-06	-0.428754	0.153	0.205
2410006H16Rik	9.53009e-06	-0.429497	0.471	0.55
Lgals2	3.3842e-16	-0.431362	0.862	0.935
Tpm4	0.000105125	-0.431477	0.111	0.19
Pa2g4	1.83696e-06	-0.432183	0.344	0.395
Pafah1b3	0.00145485	-0.433494	0.138	0.21
Tnfrsf12a	0.00128252	-0.433557	0.026	0.105
Ndufa4	1.29784e-06	-0.433746	0.64	0.71
Nudcd2	0.00058607	-0.436798	0.085	0.145
Glrx3	0.000274264	-0.436973	0.153	0.22
Alad	0.00200383	-0.437174	0.063	0.14
Hsd17b13	0.00103937	-0.437323	0.026	0.13
Cnn3	8.87001e-05	-0.43747	0.085	0.15
Mrps28	0.000527309	-0.437537	0.074	0.15
Hspa4	0.000168537	-0.437692	0.196	0.265
Gm10073	0.00411838	-0.437808	0.063	0.165
Iah1	0.00113055	-0.438405	0.058	0.135
Psmb1	1.60899e-05	-0.438645	0.402	0.46
Gnl3	1.55976e-05	-0.438658	0.148	0.205
Rpl36-ps3	0.000953701	-0.439253	0.058	0.16
Josd2	0.00122458	-0.439701	0.037	0.105
Esd	4.6384e-05	-0.440843	0.243	0.33
0610009B22Rik	1.99954e-06	-0.443813	0.042	0.115
Gm17430	6.17932e-05	-0.443839	0.063	0.125
Trim27	0.00016397	-0.444962	0.048	0.125
Smoc2	0.00151442	-0.445108	0.238	0.32
Sepw1	0.000502909	-0.445526	0.132	0.195
Mrpl12	1.08923e-07	-0.445549	0.254	0.325
Pfkp	0.000561123	-0.446514	0.058	0.14
Nasp	0.0126465	-0.44685	0.063	0.145
Ndufa2	1.42281e-09	-0.44729	0.36	0.435
Set	3.66437e-06	-0.448965	0.169	0.29
Polr3k	0.00512169	-0.449065	0.079	0.16
Eif3i	6.32203e-08	-0.449706	0.291	0.395
Mrpl28	0.000553959	-0.450266	0.143	0.215
Polr2g	2.62593e-05	-0.452332	0.063	0.135
Atf5	1.07618e-06	-0.452394	0	0.11
Slc25a39	0.00010006	-0.453723	0.138	0.205
Rpl39	2.49081e-13	-0.453761	0.741	0.8
Commd3	0.000307934	-0.454288	0.101	0.165
Mrps10	0.00257234	-0.45536	0.021	0.11
Dazap1	3.15781e-05	-0.455371	0.074	0.16
Tstd1	0.00121299	-0.455431	0.106	0.175
Ahcy	3.71963e-05	-0.456665	0.122	0.205
Cox7a2l	1.48338e-05	-0.456701	0.27	0.38
1190007I07Rik	0.000250159	-0.456781	0.058	0.145
Hspa8	1.79605e-09	-0.458269	0.651	0.725
Atp5j2	1.9454e-09	-0.459502	0.54	0.655
Uqcrh	9.18652e-10	-0.460044	0.54	0.64
Atp6v1f	6.67933e-07	-0.460323	0.169	0.255
Tyms	0.00336497	-0.461312	0.079	0.16
Birc5	0.00208022	-0.461324	0.037	0.135
1810009A15Rik	0.000873289	-0.462298	0.085	0.145
Nhp2l1	0.000111665	-0.462353	0.021	0.135
Acss2	0.0011706	-0.462379	0.042	0.135
Cth	0.000374245	-0.463058	0.069	0.155
mt-Co3	1.81106e-05	-0.464538	0.365	0.465
Gm2000	0.000231137	-0.465126	0.228	0.34
Cotl1	4.82229e-05	-0.465958	0.116	0.195
Acp1	0.000155081	-0.467085	0.058	0.135
Gm15013	7.05053e-06	-0.468197	0.011	0.105
Slc35b2	2.60793e-06	-0.468486	0.074	0.125
Rps3a3	0.000817177	-0.468723	0.069	0.2
Sltm	0.000349106	-0.469117	0.111	0.18
Hn1	1.85871e-05	-0.46939	0.196	0.27
Eef1g	1.00362e-08	-0.46975	0.444	0.53
Asns	9.62492e-05	-0.471303	0.19	0.275
Tpsg1	0.000363266	-0.471902	0.048	0.13
Dak	0.00787492	-0.472125	0.09	0.18
Gm16477	1.07618e-06	-0.472565	0	0.11
Ndufv2	7.08622e-07	-0.473291	0.243	0.365
1110004F10Rik	9.58317e-05	-0.474609	0.095	0.155
Gng5	3.0905e-06	-0.47996	0.164	0.245
Ndufaf2	0.00411096	-0.479975	0.069	0.135
Ndufa13	1.65729e-07	-0.480831	0.402	0.49
Gm23061	7.13981e-05	-0.482776	0.016	0.125
Shmt2	8.01358e-05	-0.48308	0.074	0.16
Gm10076	1.71632e-10	-0.484504	0.45	0.56
Cdca3	6.36107e-05	-0.484625	0.042	0.125
Cbx5	3.99725e-05	-0.485128	0.111	0.215
Eif3f	1.43125e-06	-0.485425	0.296	0.385
Pck2	0.000208141	-0.485541	0.053	0.145
Eprs	6.89295e-08	-0.485932	0.228	0.29
Gm10020	0.000108183	-0.487004	0.016	0.105
Tecr	3.14011e-05	-0.487183	0.138	0.2
Rangap1	0.000162202	-0.487612	0.095	0.155
Tmem205	0.000121965	-0.48785	0.101	0.185
Nop58	0.000225767	-0.489454	0.206	0.29
Pcna-ps2	8.84718e-06	-0.489874	0.005	0.11
Pklr	0.00236744	-0.491971	0.058	0.15
Lsm4	9.52559e-05	-0.492705	0.233	0.315
Atp5l	0.000539431	-0.492736	0.101	0.205
Gstm1	0.000272395	-0.493816	0.026	0.145
Psmd7	1.48308e-06	-0.493969	0.164	0.22
Fh1	0.000202604	-0.494422	0.095	0.17
Tmsb4x	4.43312e-11	-0.494798	0.651	0.79
Fgfbp1	0.000750633	-0.495437	0.085	0.18
Atf4	2.88444e-07	-0.496445	0.36	0.46
Areg	0.000275857	-0.496851	0.053	0.17
Fcf1	0.000162147	-0.497021	0.058	0.12
Mrpl51	7.32842e-06	-0.497539	0.095	0.165
Smchd1	0.00230519	-0.498378	0.053	0.12
Polr2j	0.000684831	-0.498674	0.111	0.185
Pfkl	6.73054e-05	-0.499634	0.042	0.135
Prdx6	4.06985e-06	-0.500506	0.249	0.33
Cyb5	3.56869e-05	-0.500809	0.228	0.305
Ankrd11	0.00236985	-0.501491	0.085	0.185
Eif4a1	2.8596e-06	-0.50186	0.28	0.37
Naa38	3.73836e-05	-0.502213	0.069	0.195
Magoh	0.000587613	-0.502866	0.159	0.26
Wdr18	0.00108592	-0.503216	0.032	0.12
Srsf7	2.80865e-05	-0.504903	0.18	0.28
Smc4	8.63912e-06	-0.505173	0.132	0.185
Gstt2	0.000561655	-0.506463	0.063	0.175
Cdk1	0.000146053	-0.508138	0.021	0.14
Rps21	5.62842e-12	-0.509662	0.725	0.84
Psma2	6.99555e-07	-0.509671	0.354	0.425
Cetn3	0.000326123	-0.509814	0.164	0.245
Rps18	4.49472e-15	-0.511101	0.788	0.91
Gm11808	5.64601e-05	-0.511809	0.069	0.18
Cldn4	1.29699e-07	-0.5137	0.153	0.22
Pdk1	3.34704e-05	-0.513914	0.032	0.15
Rpl21	7.70162e-06	-0.513972	0.058	0.175
Snrpe	1.73781e-05	-0.516594	0.238	0.34
Gm8444	1.08485e-06	-0.516678	0.085	0.19
Mrps21	1.48099e-06	-0.521055	0.127	0.19
Sc4mol	0.000468775	-0.52118	0.111	0.21
Mki67	0.000338076	-0.522404	0.116	0.22
Psma6	8.62199e-09	-0.522606	0.228	0.305
Gm11273	0.00020713	-0.523568	0.026	0.14
Clca4	1.13629e-05	-0.523666	0.291	0.405
Nars	6.48924e-09	-0.52479	0.397	0.49
Tcp1	5.31887e-05	-0.525377	0.19	0.3
Polr2f	1.52973e-07	-0.525945	0.228	0.315
Eif3k	4.38005e-07	-0.526347	0.254	0.325
Nap1l1	2.1929e-05	-0.527539	0.09	0.185
Tomm70a	9.2671e-06	-0.527579	0.132	0.22
Yeats4	2.31226e-06	-0.527655	0.058	0.12
Stoml2	4.15911e-05	-0.527839	0.042	0.165
2810417H13Rik	0.00160757	-0.528049	0.101	0.185
Hells	0.000243783	-0.529361	0.058	0.165
Ndufa6	1.39538e-12	-0.533999	0.545	0.65
AC102758.1	2.62716e-07	-0.534924	0	0.12
2700094K13Rik	0.000512807	-0.535013	0.09	0.205
Pdgfa	1.18822e-05	-0.536559	0.063	0.175
Ndrg1	6.05011e-08	-0.537274	0.159	0.25
Sf3b5	9.19936e-05	-0.53749	0.148	0.265
Nucks1	1.24123e-06	-0.538892	0.148	0.22
Swi5	4.77472e-08	-0.541198	0.212	0.28
Uqcrb	7.33708e-08	-0.54128	0.265	0.33
Gm10288	8.90687e-05	-0.542501	0.058	0.17
Hnrnpab	1.30927e-07	-0.543189	0.302	0.375
Slc20a1	4.53478e-06	-0.543898	0.021	0.165
Cox7b	2.26971e-08	-0.545343	0.561	0.675
Ndufa7	2.99255e-09	-0.54582	0.418	0.49
Tuba1c	1.0397e-08	-0.549014	0.265	0.325
Rsl1d1	6.8822e-06	-0.549358	0.233	0.33
mt-Nd6	1.16327e-05	-0.549642	0.095	0.235
Fcgbp	5.94998e-09	-0.549751	0.291	0.52
Tm4sf20	2.83814e-05	-0.549764	0.228	0.305
Rbx1	3.12072e-06	-0.551654	0.169	0.28
Ccnd2	4.93684e-05	-0.551933	0.19	0.325
Nhp2	1.69755e-06	-0.553371	0.196	0.29
Eif3m	5.71935e-08	-0.553395	0.159	0.26
Cyp51	1.21578e-05	-0.554103	0.138	0.23
Ddit4	2.45524e-06	-0.555502	0.143	0.25
Top2a	0.00156723	-0.555562	0.143	0.255
BC003965	0.000266797	-0.559685	0.053	0.155
Smarcc1	2.83348e-07	-0.560608	0.079	0.18
Rpl9	0.000271667	-0.561257	0.074	0.19
Hspa9	1.67199e-07	-0.56196	0.307	0.37
Ccdc34	9.26905e-07	-0.564515	0.148	0.24
Gm12728	5.87477e-07	-0.565583	0.021	0.155
Mrp63	4.92022e-07	-0.565784	0.18	0.255
Hook1	9.71596e-09	-0.565963	0.354	0.43
Ran	1.51098e-05	-0.567446	0.201	0.295
Eif4ebp1	2.02369e-06	-0.567805	0.132	0.245
Ankrd37	1.80706e-06	-0.568386	0.016	0.115
Rplp2	3.67045e-13	-0.568701	0.772	0.83
Prdx4	4.0368e-05	-0.568737	0.069	0.195
Ppdpf	3.74678e-06	-0.569191	0.074	0.205
Vaultrc5	2.37111e-07	-0.569267	0.185	0.335
Fasn	4.4191e-05	-0.569472	0.026	0.155
Mrpl36	5.0488e-05	-0.570019	0.101	0.19
Krtcap2	6.01718e-08	-0.57138	0.254	0.365
Cct5	8.1638e-08	-0.572992	0.312	0.445
Pgls	1.99326e-08	-0.573512	0.228	0.31
Rpa3	1.19495e-05	-0.574575	0.127	0.235
Eif3c	1.31733e-09	-0.574719	0.312	0.38
Mrpl17	4.28502e-06	-0.575838	0.148	0.23
Mki67ip	1.12227e-05	-0.576197	0.058	0.165
Pgk1	3.33017e-08	-0.585357	0.011	0.175
S100a11	8.19581e-06	-0.58688	0.053	0.205
Ssr2	1.5612e-09	-0.587439	0.354	0.415
Gm8420	3.82743e-08	-0.587473	0.048	0.18
Gm16519	4.26264e-07	-0.587508	0.005	0.14
Prdx1	1.85078e-13	-0.587906	0.709	0.82
Tmem14c	1.00177e-05	-0.588166	0.111	0.21
Ftl1	1.87963e-07	-0.589909	0.201	0.33
Rpl15	7.25341e-07	-0.590096	0.079	0.21
Nme1	6.19869e-08	-0.591521	0.323	0.455
Rpl23a-ps3	3.00474e-07	-0.592301	0.005	0.15
Gstp1	3.8271e-06	-0.592935	0.132	0.28
Eml4	2.91852e-06	-0.593266	0.18	0.3
Gm17541	1.70038e-05	-0.594037	0.042	0.195
Ndufb11	4.12809e-07	-0.594473	0.307	0.435
Rps23	6.23784e-06	-0.595047	0.069	0.195
Avpi1	1.76256e-08	-0.59646	0.048	0.175
Pcsk9	3.38211e-07	-0.596747	0.005	0.135
Psmb6	1.173e-06	-0.596972	0.254	0.35
Psma4	8.40887e-10	-0.597388	0.259	0.405
Ifitm2	1.02936e-09	-0.598787	0.228	0.35
Cfl1	3.21851e-07	-0.600314	0.233	0.365
Mrpl13	0.000371267	-0.601725	0.095	0.2
Sox4	5.1602e-06	-0.60343	0.069	0.165
Mcm6	1.71579e-06	-0.603547	0.042	0.145
Srsf3	1.94909e-07	-0.60396	0.312	0.42
H3f3a	6.48825e-09	-0.604008	0.18	0.345
Rbm39	1.17236e-09	-0.606044	0.37	0.425
Eif2s2	5.24121e-10	-0.607069	0.265	0.325
Rpl22l1	2.45493e-09	-0.609051	0.471	0.6
Rpl37	1.1674e-08	-0.610076	0.365	0.57
Rpl35	1.94597e-10	-0.610353	0.508	0.67
Rpl36al	7.32895e-11	-0.610486	0.434	0.565
Dut	7.94763e-05	-0.612193	0.085	0.205
Cdk4	2.44658e-07	-0.614019	0.196	0.31
Atp5h	2.86035e-08	-0.614183	0.381	0.55
Psat1	1.386e-05	-0.615722	0.021	0.135
Rpl23a	5.99518e-06	-0.617199	0.069	0.205
Cct6a	5.86037e-09	-0.61755	0.19	0.32
Rps15a	3.21485e-17	-0.61795	0.725	0.885
Utp11l	2.20809e-06	-0.620348	0.053	0.155
H2afz	1.58885e-05	-0.622246	0.074	0.22
Malat1	8.64769e-18	-0.622878	0.825	0.95
Tceb1	7.00622e-08	-0.623569	0.127	0.22
Rps19	2.21075e-22	-0.626883	0.778	0.935
Cystm1	8.21389e-07	-0.629721	0.27	0.48
Snrpd1	5.61037e-06	-0.63011	0.175	0.31
Taf1d	2.26304e-06	-0.63507	0.116	0.28
Rpl22	4.49474e-11	-0.635175	0.571	0.71
Gm8226	1.68215e-09	-0.636342	0	0.155
Atpif1	3.12055e-16	-0.636536	0.614	0.715
Rps26	1.20325e-13	-0.636581	0.64	0.85
Romo1	6.98195e-07	-0.636824	0.164	0.29
Mrps14	1.65161e-07	-0.640727	0.217	0.33
H2afj	1.7076e-10	-0.646903	0.386	0.525
Calml4	3.18105e-07	-0.647749	0.328	0.435
1110038B12Rik	2.15669e-05	-0.648325	0.19	0.33
Gm10269	9.4583e-08	-0.648684	0.185	0.335
Gm7808	1.54862e-07	-0.655073	0.153	0.3
Grcc10	1.09595e-06	-0.65661	0.042	0.195
0610009D07Rik	1.4827e-07	-0.657728	0.122	0.26
Dynll1	6.26752e-11	-0.66258	0.27	0.37
Ddx21	1.30618e-05	-0.662956	0.127	0.22
Rpph1	1.55004e-06	-0.665001	0.206	0.35
Gm9396	1.82908e-10	-0.66735	0	0.17
Gm10260	4.77824e-08	-0.668523	0.19	0.32
Snhg3	2.14459e-05	-0.668807	0.053	0.165
Gm10704	1.23845e-08	-0.669633	0.048	0.205
Actg1	3.64489e-08	-0.670417	0.063	0.195
Tmbim4	5.60873e-11	-0.671559	0.164	0.3
Rpl8	2.27468e-19	-0.67359	0.841	0.93
Pglyrp1	1.08082e-12	-0.674095	0.286	0.38
Tmpo	4.87933e-08	-0.674297	0.106	0.26
Ndufb5	1.68554e-07	-0.675957	0.238	0.375
Hmgcs1	3.71397e-08	-0.681395	0.18	0.31
Fkbp3	9.67385e-08	-0.683014	0.217	0.365
Tubb4b	6.55383e-07	-0.683072	0.238	0.36
Tceb2	4.28404e-08	-0.683898	0.254	0.36
Rps14	3.74506e-35	-0.685398	0.942	1
Pebp1	1.08672e-06	-0.686785	0.085	0.26
Ranbp1	2.1733e-07	-0.689279	0.238	0.4
Aldob	2.10028e-07	-0.689756	0.423	0.51
Fundc2	7.28227e-06	-0.692795	0.09	0.235
Rps13	2.32783e-07	-0.693349	0.053	0.235
Nop10	8.06652e-09	-0.69821	0.302	0.435
Ubb	9.77744e-14	-0.699686	0.534	0.72
Rpl11	2.25242e-08	-0.700724	0.079	0.245
Rpl36a	1.95222e-08	-0.701467	0.063	0.235
Ssb	3.17145e-09	-0.701707	0.275	0.365
Rplp0	1.31365e-24	-0.702831	0.889	0.98
Fdft1	2.85002e-09	-0.705422	0.026	0.18
Sod1	4.94893e-09	-0.706167	0.339	0.5
Chchd2	3.48837e-14	-0.710097	0.556	0.66
Gm8186	1.36589e-11	-0.714756	0.058	0.265
Oaz1	1.71177e-11	-0.716098	0.339	0.515
Rpl9-ps6	9.22948e-11	-0.718653	0.228	0.41
Adh1	7.58246e-07	-0.718939	0.021	0.175
Dbi	1.76285e-12	-0.72171	0.54	0.7
Bsg	3.12996e-17	-0.725739	0.561	0.7
Pcna	3.16098e-08	-0.727067	0.032	0.22
Cd81	4.28658e-07	-0.727643	0.143	0.305
Rps3	1.179e-35	-0.72804	0.868	0.955
Ndufc2	3.89897e-11	-0.732826	0.286	0.435
Rpl4	2.16292e-29	-0.732837	0.862	0.96
Mrpl18	3.39443e-06	-0.735395	0.101	0.23
Lrrc58	8.20257e-10	-0.735448	0.222	0.44
Orc5	1.53646e-07	-0.736125	0.116	0.31
Eef1d	8.13707e-12	-0.736133	0.222	0.375
Gm17087	1.56353e-10	-0.736678	0.074	0.26
Tomm5	8.27363e-09	-0.737517	0.153	0.28
Rps27l	6.13098e-19	-0.737787	0.63	0.755
Rpl19	6.62643e-10	-0.74044	0.143	0.38
Rpl9-ps1	5.46815e-10	-0.740929	0.058	0.23
Tubb5	3.15548e-07	-0.741864	0.275	0.47
Tomm20	4.90778e-08	-0.743079	0.063	0.23
Gm10132	1.50855e-09	-0.744417	0.016	0.195
Hsp90aa1	2.17266e-08	-0.750639	0.217	0.395
Gpx2	8.61168e-15	-0.753318	0.534	0.73
Ifitm3	1.90171e-07	-0.754047	0.048	0.215
Nme2	3.3552e-09	-0.762131	0.037	0.24
Txn1	1.13149e-16	-0.763435	0.582	0.74
Gm21957	6.43722e-12	-0.763632	0.021	0.24
Hspe1	2.73303e-10	-0.763729	0.307	0.505
Gm10036	8.60504e-10	-0.775609	0.079	0.3
BX465866.1	5.3942e-11	-0.778403	0.005	0.21
Rpl5	5.26099e-10	-0.782091	0.032	0.25
Reg1	3.08195e-08	-0.787506	0	0.135
Banf1	1.47854e-11	-0.789477	0.243	0.4
Ccl9	3.27382e-07	-0.79278	0.159	0.29
Chga	3.95577e-06	-0.793861	0.021	0.14
Atp5g1	1.37965e-09	-0.793992	0.116	0.305
Rpl21-ps4	8.54168e-11	-0.796369	0.042	0.23
Mrpl42	6.44195e-07	-0.796408	0.095	0.285
Gm8225	1.35854e-08	-0.796678	0.032	0.21
Gm10250	2.26068e-09	-0.799322	0.111	0.325
Bnip3	3.54433e-11	-0.802498	0.011	0.205
mt-Atp6	3.2748e-09	-0.803189	0.101	0.36
Gm24245	2.52449e-08	-0.804754	0.095	0.29
Ero1l	8.41833e-11	-0.808828	0.058	0.205
2700060E02Rik	6.35606e-12	-0.809707	0.185	0.375
Hmgn1	1.16537e-08	-0.818283	0.164	0.37
Ptma	2.14197e-16	-0.819419	0.413	0.6
Rpl23	3.1106e-14	-0.82036	0.429	0.7
1810022K09Rik	2.80051e-09	-0.824323	0.138	0.325
Amica1	4.48308e-08	-0.825073	0.053	0.245
Gm24146	1.51276e-10	-0.826598	0.005	0.2
Prelid1	2.69441e-12	-0.828186	0.18	0.355
Ube2c	4.07159e-08	-0.841087	0.063	0.26
Rpl29	5.87176e-12	-0.845848	0.243	0.495
Myl6	2.92225e-13	-0.846731	0.106	0.32
Snrpg	5.90782e-10	-0.853051	0.143	0.365
Rps2-ps10	2.45608e-13	-0.855612	0.005	0.245
Rpl12	9.24084e-11	-0.860203	0.079	0.31
Rpl10a	1.83002e-09	-0.865536	0.106	0.33
Gapdh	9.02682e-12	-0.867176	0.005	0.21
Rpl13a	1.87188e-30	-0.867533	0.825	0.98
Uqcc2	5.41768e-10	-0.871542	0.18	0.355
Fxyd3	1.04843e-13	-0.874026	0.265	0.4
Rps25	4.73376e-12	-0.875372	0.228	0.51
Wdr89	5.09462e-13	-0.877284	0.233	0.5
Gpi1	1.02194e-13	-0.880427	0.148	0.385
Ncl	4.93147e-19	-0.888156	0.577	0.765
Rpl14	4.88605e-26	-0.888891	0.667	0.93
Rps27a	1.85533e-13	-0.891977	0.143	0.385
Gas5	2.88615e-16	-0.89341	0.455	0.705
mt-Nd4	5.55684e-22	-0.895096	0.714	0.905
Btf3	2.33831e-12	-0.895142	0.185	0.38
mt-Nd2	1.69e-21	-0.898574	0.683	0.9
Rpl13-ps3	5.09565e-11	-0.900883	0.111	0.34
Rpl26	2.05552e-28	-0.905611	0.735	0.96
Npm1	1.52493e-16	-0.906074	0.418	0.68
Gm5786	4.78532e-11	-0.907534	0.032	0.26
Rpsa-ps10	2.7369e-13	-0.907912	0.011	0.25
Gm5619	1.69774e-15	-0.909744	0	0.245
Rpl30	2.32306e-14	-0.910451	0.254	0.46
Rpl38	5.24159e-21	-0.911301	0.54	0.785
Rps10-ps1	6.45889e-15	-0.912388	0.233	0.51
Tpi1	3.85317e-18	-0.912837	0.354	0.63
Rpl32	4.09805e-48	-0.915624	0.91	0.99
Gm20594	1.19408e-12	-0.915936	0.016	0.24
Tuba1b	1.76833e-09	-0.919547	0.101	0.345
Rnase1	3.84147e-09	-0.920554	0.164	0.325
Fdps	5.75559e-11	-0.921435	0.048	0.3
Rps17	3.98942e-12	-0.927362	0.058	0.315
Rps24	3.23173e-44	-0.928588	0.852	0.985
Gm9765	2.15016e-15	-0.935466	0.206	0.405
Rn7sk	1.82967e-10	-0.935482	0.413	0.67
Fabp1	2.89597e-08	-0.962647	0.138	0.295
Rps2	2.27617e-32	-0.969514	0.725	0.95
Gm26917	8.5704e-11	-0.97591	0.048	0.265
Naca	5.8804e-18	-0.976691	0.365	0.655
Rpl27a	4.19662e-16	-0.987311	0.196	0.5
Rps9	1.02623e-35	-0.991425	0.778	0.98
Rgcc	1.82014e-12	-0.998185	0.101	0.35
Rpl13a-ps1	9.78591e-14	-1.00446	0.085	0.385
Ckb	1.08308e-14	-1.00953	0.048	0.29
Fam162a	1.13494e-12	-1.01204	0.111	0.37
Rpl10	1.06648e-13	-1.02299	0.063	0.335
Hmgb2	6.5623e-13	-1.02504	0.159	0.41
Tac1	1.2908e-07	-1.03042	0	0.125
Gm4968	4.37347e-18	-1.03214	0.021	0.345
Rps3a1	5.74224e-30	-1.04428	0.603	0.865
Eef1b2	4.34266e-32	-1.04513	0.635	0.9
Gm6472	3.87999e-14	-1.04849	0.037	0.3
Rpl6	5.46622e-18	-1.05185	0.196	0.515
Rpl18	4.56488e-23	-1.06075	0.291	0.625
Gnb2l1	1.02057e-38	-1.07266	0.725	0.93
Klk1	5.34741e-11	-1.07529	0.122	0.385
Rps15	7.55526e-32	-1.07954	0.571	0.85
Tmsb10	6.52401e-25	-1.0859	0.333	0.61
Rplp1	2.62984e-51	-1.09263	0.878	0.985
mt-Nd5	5.46568e-27	-1.09416	0.598	0.875
Rps11	1.30524e-31	-1.12426	0.593	0.895
Rps10	2.7185e-38	-1.14767	0.614	0.9
Rps4x	7.61334e-23	-1.14771	0.228	0.6
Rps16	6.3161e-19	-1.14778	0.175	0.525
Rps5	5.05217e-52	-1.16522	0.862	0.995
Gm6576	2.62519e-20	-1.16871	0.085	0.455
Rpl18a	1.01377e-27	-1.17964	0.376	0.79
Gm5160	1.89258e-16	-1.18202	0.048	0.385
Scd2	1.79273e-19	-1.18624	0.079	0.445
mt-Co1	2.35185e-40	-1.19086	0.72	0.95
Eno1	2.35066e-21	-1.20979	0.032	0.36
Rpl10-ps3	1.37821e-21	-1.21088	0.032	0.41
Rpl3	1.76681e-26	-1.21504	0.333	0.755
Pkm	4.43516e-20	-1.22232	0.19	0.56
Ldha	6.39536e-39	-1.23728	0.508	0.84
mt-Cytb	3.3868e-53	-1.23764	0.878	0.99
Gm9843	2.40913e-33	-1.24883	0.481	0.815
Rpsa	2.78981e-25	-1.26025	0.228	0.655
Rps8	4.90698e-35	-1.26047	0.503	0.835
Eef1a1	4.73096e-63	-1.26252	0.772	0.995
Gm10275	4.82229e-24	-1.26389	0.095	0.475
Gm23935	1.82336e-41	-1.30516	0.762	0.94
Rpl13	5.82249e-43	-1.3061	0.561	0.915
Mif	9.40098e-23	-1.37092	0.106	0.485
Rps6	2.156e-24	-1.3789	0.063	0.52
Ppia	1.87252e-20	-1.38757	0.058	0.44
Gip	2.44698e-06	-1.44469	0.021	0.12
Gm9493	7.5522e-26	-1.46142	0.048	0.485
Rps7	8.09846e-43	-1.46747	0.365	0.795
Rps20	5.67767e-65	-1.47232	0.656	0.975
mt-Nd1	1.09665e-62	-1.49327	0.852	0.995
Rpl7a	3.66229e-31	-1.49365	0.116	0.635
Uba52	1.2001e-36	-1.49572	0.259	0.76
Mt1	8.50627e-39	-1.56698	0.365	0.82
Aldoa	6.68307e-41	-1.58129	0.265	0.745
Gm8730	1.13511e-42	-1.65123	0.206	0.8
Rpl7	9.54913e-52	-1.69552	0.349	0.865
Tpt1	4.69807e-51	-1.76609	0.286	0.79
Xist	1.60714e-43	-1.85603	0	0.58
Mt2	1.87419e-44	-2.00427	0.079	0.7
Chgb	1.68092e-16	-2.0078	0.011	0.28

## Sheet: Fig3D ENR+CV, ENR, ENR+CD
	myAUC	avg_diff	power	pct.1	pct.2	cluster	gene		ROC-test on ENR+CV, ENR, and ENR+CD organoids to determine cluster-enriched marker genes
Rpph1	0.986	3.31937	0.972	1	0.382	ENR+CV-1	Rpph1
Gm26924	0.956	1.65876	0.912	1	0.936	ENR+CV-1	Gm26924
Rn7sk	0.949	3.04766	0.898	0.989	0.546	ENR+CV-1	Rn7sk
Snord13	0.919	2.63856	0.838	0.899	0.168	ENR+CV-1	Snord13
Gm15564	0.914	2.39842	0.828	0.911	0.205	ENR+CV-1	Gm15564
Lars2	0.91	1.72301	0.82	0.989	0.604	ENR+CV-1	Lars2
Gm24616	0.899	2.92302	0.798	0.81	0.028	ENR+CV-1	Gm24616
Vaultrc5	0.879	2.06025	0.758	0.872	0.285	ENR+CV-1	Vaultrc5
Snord118	0.867	2.54803	0.734	0.788	0.107	ENR+CV-1	Snord118
Rny1	0.864	2.43712	0.728	0.765	0.08	ENR+CV-1	Rny1
Gm24146	0.856	2.24181	0.712	0.788	0.154	ENR+CV-1	Gm24146
n-R5-8s1	0.853	2.49659	0.706	0.726	0.032	ENR+CV-1	n-R5-8s1
Gm26917	0.852	1.95513	0.704	0.855	0.317	ENR+CV-1	Gm26917
Gm24601	0.82	2.13894	0.64	0.659	0.028	ENR+CV-1	Gm24601
Gm23037	0.817	2.37819	0.634	0.665	0.055	ENR+CV-1	Gm23037
Pabpc1	0.812	0.838616	0.624	0.966	0.8	ENR+CV-1	Pabpc1
Gm26205	0.805	2.69461	0.61	0.631	0.039	ENR+CV-1	Gm26205
Gm23924	0.758	2.27884	0.516	0.52	0.006	ENR+CV-1	Gm23924
mmu-mir-6236	0.746	1.51273	0.492	0.531	0.052	ENR+CV-1	mmu-mir-6236
Gm23973	0.741	1.66173	0.482	0.497	0.02	ENR+CV-1	Gm23973
Tpi1	0.741	0.890233	0.482	0.866	0.588	ENR+CV-1	Tpi1
Gm23935	0.74	0.938297	0.48	1	0.932	ENR+CV-1	Gm23935
Rny3	0.739	1.50166	0.478	0.553	0.1	ENR+CV-1	Rny3
Rpl41	0.725	0.720515	0.45	0.944	0.825	ENR+CV-1	Rpl41
Bsg	0.722	0.900022	0.444	0.849	0.733	ENR+CV-1	Bsg
Gpi1	0.719	0.943849	0.438	0.721	0.385	ENR+CV-1	Gpi1
Neat1	0.718	1.15326	0.436	0.575	0.16	ENR+CV-1	Neat1
Rrbp1	0.711	0.791087	0.422	0.749	0.436	ENR+CV-1	Rrbp1
Gm23731	0.707	1.68539	0.414	0.419	0.007	ENR+CV-1	Gm23731
Ero1l	0.707	1.26906	0.414	0.559	0.182	ENR+CV-1	Ero1l
mt-Tc	0.701	1.17352	0.402	0.458	0.062	ENR+CV-1	mt-Tc
Egr1	0.695	0.883603	0.39	0.676	0.401	ENR+CV-1	Egr1
Gm2000	0.692	0.775271	0.384	0.726	0.447	ENR+CV-1	Gm2000
Pabpc4	0.69	1.05538	0.38	0.525	0.179	ENR+CV-1	Pabpc4
Gm24289	0.686	1.50773	0.372	0.385	0.018	ENR+CV-1	Gm24289
Gm22620	0.684	1.54435	0.368	0.374	0.008	ENR+CV-1	Gm22620
Rpl37a	0.682	0.63411	0.364	0.788	0.593	ENR+CV-1	Rpl37a
Gm26339	0.681	1.28684	0.362	0.391	0.032	ENR+CV-1	Gm26339
Gm22982	0.68	1.35838	0.36	0.385	0.029	ENR+CV-1	Gm22982
Atp5d	0.678	0.612211	0.356	0.704	0.425	ENR+CV-1	Atp5d
H2-Q10	0.677	0.998914	0.354	0.464	0.125	ENR+CV-1	H2-Q10
Ndufv3	0.677	0.734945	0.354	0.626	0.327	ENR+CV-1	Ndufv3
H1f0	0.677	0.719103	0.354	0.67	0.381	ENR+CV-1	H1f0
Gm25538	0.676	1.39825	0.352	0.363	0.014	ENR+CV-1	Gm25538
Hes1	0.671	0.868351	0.342	0.542	0.227	ENR+CV-1	Hes1
Ubc	0.671	0.631162	0.342	0.754	0.567	ENR+CV-1	Ubc
Scd2	0.671	0.630576	0.342	0.76	0.531	ENR+CV-1	Scd2
Pkm	0.67	0.596381	0.34	0.782	0.641	ENR+CV-1	Pkm
Scd1	0.668	1.09099	0.336	0.425	0.102	ENR+CV-1	Scd1
n-R5s2	0.665	1.32367	0.33	0.341	0.013	ENR+CV-1	n-R5s2
Gm25541	0.661	1.23108	0.322	0.33	0.01	ENR+CV-1	Gm25541
Aes	0.66	0.818118	0.32	0.531	0.255	ENR+CV-1	Aes
Junb	0.66	0.710684	0.32	0.648	0.385	ENR+CV-1	Junb
Gm22063	0.658	1.27208	0.316	0.33	0.015	ENR+CV-1	Gm22063
Gm26035	0.657	1.3213	0.314	0.318	0.006	ENR+CV-1	Gm26035
Gm22307	0.657	1.23861	0.314	0.324	0.011	ENR+CV-1	Gm22307
Jun	0.656	0.613726	0.312	0.743	0.542	ENR+CV-1	Jun
Galk1	0.655	0.784474	0.31	0.48	0.196	ENR+CV-1	Galk1
n-R5s193	0.654	1.13872	0.308	0.318	0.011	ENR+CV-1	n-R5s193
Gm24336	0.653	1.20689	0.306	0.318	0.016	ENR+CV-1	Gm24336
Gm22633	0.651	1.23975	0.302	0.307	0.005	ENR+CV-1	Gm22633
mt-Tp	0.649	1.14013	0.298	0.341	0.047	ENR+CV-1	mt-Tp
Atf4	0.649	0.609095	0.298	0.654	0.442	ENR+CV-1	Atf4
H2afj	0.648	0.561596	0.296	0.721	0.503	ENR+CV-1	H2afj
Gm25588	0.647	1.14518	0.294	0.296	0.002	ENR+CV-1	Gm25588
Pdap1	0.647	0.592659	0.294	0.648	0.409	ENR+CV-1	Pdap1
Gm25822	0.646	1.02042	0.292	0.335	0.047	ENR+CV-1	Gm25822
Eef2	0.646	0.369209	0.292	0.916	0.849	ENR+CV-1	Eef2
Snord35a	0.645	1.13668	0.29	0.302	0.014	ENR+CV-1	Snord35a
Snora68	0.643	1.09181	0.286	0.313	0.031	ENR+CV-1	Snora68
Bola2	0.643	0.67509	0.286	0.553	0.304	ENR+CV-1	Bola2
mt-Tq	0.641	1.0893	0.282	0.318	0.042	ENR+CV-1	mt-Tq
Snord49b	0.641	1.00074	0.282	0.324	0.047	ENR+CV-1	Snord49b
Ppp2r3a	0.641	0.826612	0.282	0.374	0.102	ENR+CV-1	Ppp2r3a
Por	0.64	0.781993	0.28	0.43	0.167	ENR+CV-1	Por
Tkt	0.639	0.561209	0.278	0.642	0.466	ENR+CV-1	Tkt
Rnu3a	0.637	1.07613	0.274	0.296	0.024	ENR+CV-1	Rnu3a
mt-Tm	0.635	1.00776	0.27	0.296	0.031	ENR+CV-1	mt-Tm
Gm26335	0.634	1.1753	0.268	0.274	0.006	ENR+CV-1	Gm26335
Gm24044	0.634	1.13807	0.268	0.274	0.006	ENR+CV-1	Gm24044
Slc25a1	0.634	0.705017	0.268	0.453	0.202	ENR+CV-1	Slc25a1
Elf3	0.634	0.647172	0.268	0.531	0.299	ENR+CV-1	Elf3
Mir5136	0.632	0.774248	0.264	0.38	0.125	ENR+CV-1	Mir5136
Pcsk9	0.632	0.761199	0.264	0.419	0.169	ENR+CV-1	Pcsk9
Slc16a3	0.631	0.793402	0.262	0.363	0.108	ENR+CV-1	Slc16a3
Gm23248	0.63	1.15142	0.26	0.263	0.002	ENR+CV-1	Gm23248
Gm22748	0.63	1.07415	0.26	0.268	0.008	ENR+CV-1	Gm22748
Insig1	0.63	0.767669	0.26	0.408	0.166	ENR+CV-1	Insig1
Ier2	0.63	0.505663	0.26	0.698	0.536	ENR+CV-1	Ier2
Rmrp	0.629	1.12665	0.258	0.268	0.011	ENR+CV-1	Rmrp
Fasn	0.629	0.739065	0.258	0.385	0.141	ENR+CV-1	Fasn
Gcat	0.628	0.692806	0.256	0.413	0.176	ENR+CV-1	Gcat
Kcnq1	0.627	0.641003	0.254	0.402	0.159	ENR+CV-1	Kcnq1
Ptms	0.627	0.609672	0.254	0.458	0.217	ENR+CV-1	Ptms
Arpp19	0.627	0.493295	0.254	0.581	0.351	ENR+CV-1	Arpp19
Hmgcs2	0.626	0.75909	0.252	0.358	0.111	ENR+CV-1	Hmgcs2
Dhcr24	0.626	0.631558	0.252	0.453	0.222	ENR+CV-1	Dhcr24
Atf3	0.625	0.643974	0.25	0.486	0.258	ENR+CV-1	Atf3
Acot1	0.622	0.710419	0.244	0.335	0.099	ENR+CV-1	Acot1
Mpnd	0.621	0.708997	0.242	0.335	0.099	ENR+CV-1	Mpnd
2410015M20Rik	0.621	0.536753	0.242	0.475	0.254	ENR+CV-1	2410015M20Rik
Cs	0.62	0.568704	0.24	0.469	0.243	ENR+CV-1	Cs
Atp1a1	0.62	0.473516	0.24	0.603	0.411	ENR+CV-1	Atp1a1
Mt1	0.62	0.445839	0.24	0.816	0.662	ENR+CV-1	Mt1
mt-Tv	0.619	0.812714	0.238	0.279	0.043	ENR+CV-1	mt-Tv
P4hb	0.619	0.586657	0.238	0.715	0.594	ENR+CV-1	P4hb
Egln3	0.618	0.799739	0.236	0.302	0.069	ENR+CV-1	Egln3
Gm24018	0.617	0.993377	0.234	0.24	0.006	ENR+CV-1	Gm24018
Rpn1	0.617	0.428806	0.234	0.592	0.379	ENR+CV-1	Rpn1
Lonp1	0.616	0.589583	0.232	0.408	0.186	ENR+CV-1	Lonp1
Btg2	0.615	0.633739	0.23	0.441	0.234	ENR+CV-1	Btg2
Gm23624	0.614	1.00041	0.228	0.235	0.006	ENR+CV-1	Gm23624
Tmem245	0.614	0.808402	0.228	0.285	0.06	ENR+CV-1	Tmem245
Slc1a5	0.614	0.66248	0.228	0.425	0.224	ENR+CV-1	Slc1a5
Hist1h1d	0.613	0.912427	0.226	0.318	0.102	ENR+CV-1	Hist1h1d
Ccnd2	0.613	0.472376	0.226	0.57	0.392	ENR+CV-1	Ccnd2
Ddx21	0.613	0.46381	0.226	0.536	0.328	ENR+CV-1	Ddx21
Mir3068	0.612	1.51246	0.224	0.229	0.007	ENR+CV-1	Mir3068
Xist	0.612	0.358498	0.224	0.838	0.675	ENR+CV-1	Xist
Gm23792	0.611	1.20454	0.222	0.223	0.002	ENR+CV-1	Gm23792
Aldh9a1	0.611	0.545665	0.222	0.397	0.183	ENR+CV-1	Aldh9a1
Jund	0.611	0.500197	0.222	0.441	0.226	ENR+CV-1	Jund
Dbi	0.61	0.275424	0.22	0.905	0.822	ENR+CV-1	Dbi
Aqp1	0.609	0.695003	0.218	0.363	0.157	ENR+CV-1	Aqp1
Hist1h1c	0.609	0.627009	0.218	0.38	0.169	ENR+CV-1	Hist1h1c
Snd1	0.609	0.551192	0.218	0.408	0.204	ENR+CV-1	Snd1
Gm25080	0.608	1.06721	0.216	0.218	0.002	ENR+CV-1	Gm25080
Gm22308	0.608	1.05373	0.216	0.218	0.003	ENR+CV-1	Gm22308
Snhg9	0.607	0.585546	0.214	0.413	0.221	ENR+CV-1	Snhg9
Gm24494	0.606	0.92537	0.212	0.218	0.007	ENR+CV-1	Gm24494
Snord104	0.606	0.794148	0.212	0.274	0.065	ENR+CV-1	Snord104
Pcyt2	0.606	0.56119	0.212	0.38	0.176	ENR+CV-1	Pcyt2
Itpr3	0.606	0.549014	0.212	0.324	0.113	ENR+CV-1	Itpr3
Mapk13	0.606	0.537793	0.212	0.419	0.232	ENR+CV-1	Mapk13
Psmc1	0.606	0.496157	0.212	0.447	0.248	ENR+CV-1	Psmc1
Pfkp	0.603	0.642015	0.206	0.33	0.132	ENR+CV-1	Pfkp
Gm24968	0.602	0.942842	0.204	0.212	0.008	ENR+CV-1	Gm24968
Gm25835	0.601	0.98182	0.202	0.207	0.004	ENR+CV-1	Gm25835
Snora47	0.601	0.956715	0.202	0.207	0.004	ENR+CV-1	Snora47
Gm22003	0.601	0.925185	0.202	0.207	0.005	ENR+CV-1	Gm22003
Slc39a14	0.601	0.790769	0.202	0.268	0.072	ENR+CV-1	Slc39a14
Huwe1	0.601	0.519201	0.202	0.419	0.232	ENR+CV-1	Huwe1
Sox4	0.601	0.447952	0.202	0.553	0.376	ENR+CV-1	Sox4
Rpl411	0.923	1.44961	0.846	0.985	0.819	ENR+CV-2	Rpl41
Pabpc11	0.886	1.10471	0.772	0.982	0.794	ENR+CV-2	Pabpc1
Gm269241	0.885	1.22987	0.77	1	0.934	ENR+CV-2	Gm26924
Gm20001	0.833	1.23457	0.666	0.864	0.431	ENR+CV-2	Gm2000
Rpl37a1	0.811	1.08591	0.622	0.867	0.583	ENR+CV-2	Rpl37a
Rpl35a	0.797	0.82	0.594	0.938	0.781	ENR+CV-2	Rpl35a
Rpph11	0.796	0.893345	0.592	0.817	0.375	ENR+CV-2	Rpph1
Dbi1	0.77	0.665563	0.54	0.959	0.816	ENR+CV-2	Dbi
Uqcr10	0.763	0.754157	0.526	0.914	0.666	ENR+CV-2	Uqcr10
Rpl37	0.76	0.827663	0.52	0.853	0.651	ENR+CV-2	Rpl37
Gm155641	0.754	1.21549	0.508	0.649	0.201	ENR+CV-2	Gm15564
Uqcr11	0.74	0.711836	0.48	0.87	0.624	ENR+CV-2	Uqcr11
Rpl34	0.73	0.605849	0.46	0.917	0.814	ENR+CV-2	Rpl34
Gm10076	0.727	0.771987	0.454	0.808	0.609	ENR+CV-2	Gm10076
Taldo1	0.725	0.897515	0.45	0.723	0.429	ENR+CV-2	Taldo1
Ifitm2	0.714	0.760262	0.428	0.785	0.548	ENR+CV-2	Ifitm2
Cox4i1	0.714	0.511171	0.428	0.953	0.851	ENR+CV-2	Cox4i1
Smoc2	0.708	0.825717	0.416	0.729	0.438	ENR+CV-2	Smoc2
Cox6a1	0.703	0.555318	0.406	0.888	0.7	ENR+CV-2	Cox6a1
Bex1	0.697	0.9383	0.394	0.608	0.275	ENR+CV-2	Bex1
Uqcrq	0.696	0.535634	0.392	0.897	0.756	ENR+CV-2	Uqcrq
Tubb5	0.693	0.648506	0.386	0.794	0.587	ENR+CV-2	Tubb5
Snord131	0.69	1.07448	0.38	0.516	0.17	ENR+CV-2	Snord13
Tpi11	0.689	0.580927	0.378	0.811	0.584	ENR+CV-2	Tpi1
H1f01	0.683	0.830905	0.366	0.646	0.375	ENR+CV-2	H1f0
Atp5k	0.683	0.717227	0.366	0.708	0.471	ENR+CV-2	Atp5k
Rpl13	0.682	0.409863	0.364	0.965	0.904	ENR+CV-2	Rpl13
Atp5e	0.676	0.519168	0.352	0.82	0.667	ENR+CV-2	Atp5e
Bola21	0.675	0.864553	0.35	0.572	0.296	ENR+CV-2	Bola2
Aldoa	0.675	0.587357	0.35	0.838	0.649	ENR+CV-2	Aldoa
Eef21	0.67	0.409268	0.34	0.917	0.847	ENR+CV-2	Eef2
2010107E04Rik	0.668	0.470785	0.336	0.838	0.669	ENR+CV-2	2010107E04Rik
Rpl18	0.665	0.497226	0.33	0.817	0.665	ENR+CV-2	Rpl18
Fth1	0.664	0.513255	0.328	0.879	0.824	ENR+CV-2	Fth1
Rpl35	0.664	0.497141	0.328	0.805	0.715	ENR+CV-2	Rpl35
Vaultrc51	0.662	0.878421	0.324	0.54	0.289	ENR+CV-2	Vaultrc5
Mif	0.66	0.57753	0.32	0.717	0.502	ENR+CV-2	Mif
Mlec	0.658	0.688143	0.316	0.596	0.362	ENR+CV-2	Mlec
Hmgcs21	0.656	1.05211	0.312	0.395	0.102	ENR+CV-2	Hmgcs2
Pkm1	0.656	0.549587	0.312	0.77	0.637	ENR+CV-2	Pkm
Atp5b	0.647	0.391222	0.294	0.844	0.727	ENR+CV-2	Atp5b
Ndufb8	0.646	0.554698	0.292	0.673	0.509	ENR+CV-2	Ndufb8
Ybx11	0.646	0.43841	0.292	0.826	0.73	ENR+CV-2	Ybx1
Psma7	0.643	0.484191	0.286	0.752	0.577	ENR+CV-2	Psma7
Wbp5	0.642	0.488756	0.284	0.699	0.497	ENR+CV-2	Wbp5
Eef1g	0.641	0.470538	0.282	0.717	0.592	ENR+CV-2	Eef1g
Atp5j	0.641	0.446004	0.282	0.805	0.692	ENR+CV-2	Atp5j
Mdh2	0.639	0.62047	0.278	0.599	0.402	ENR+CV-2	Mdh2
Myeov2	0.639	0.580797	0.278	0.575	0.38	ENR+CV-2	Myeov2
Lars21	0.638	0.528668	0.276	0.74	0.608	ENR+CV-2	Lars2
Mt11	0.638	0.422568	0.276	0.835	0.656	ENR+CV-2	Mt1
Snrpg1	0.636	0.534102	0.272	0.634	0.47	ENR+CV-2	Snrpg
Cox6c1	0.636	0.365764	0.272	0.885	0.781	ENR+CV-2	Cox6c
Ldha	0.636	0.346604	0.272	0.858	0.684	ENR+CV-2	Ldha
Atp1a11	0.635	0.625292	0.27	0.596	0.406	ENR+CV-2	Atp1a1
Trappc6a	0.632	0.713825	0.264	0.481	0.267	ENR+CV-2	Trappc6a
Tmem256	0.63	0.630558	0.26	0.563	0.389	ENR+CV-2	Tmem256
Bsg1	0.629	0.369608	0.258	0.823	0.731	ENR+CV-2	Bsg
Crip1	0.628	0.517095	0.256	0.605	0.4	ENR+CV-2	Crip1
Ctsb	0.627	0.575366	0.254	0.549	0.357	ENR+CV-2	Ctsb
Atp5o	0.627	0.487222	0.254	0.67	0.534	ENR+CV-2	Atp5o
Eif3h	0.627	0.453915	0.254	0.658	0.514	ENR+CV-2	Eif3h
mmu-mir-62361	0.626	1.37971	0.252	0.295	0.053	ENR+CV-2	mmu-mir-6236
Egr11	0.626	0.580474	0.252	0.575	0.399	ENR+CV-2	Egr1
Park7	0.626	0.53791	0.252	0.599	0.432	ENR+CV-2	Park7
Atp5d1	0.626	0.53756	0.252	0.593	0.424	ENR+CV-2	Atp5d
Ier21	0.625	0.507752	0.25	0.667	0.533	ENR+CV-2	Ier2
Uqcrh	0.625	0.38223	0.25	0.752	0.644	ENR+CV-2	Uqcrh
Rpl22	0.625	0.354788	0.25	0.873	0.788	ENR+CV-2	Rpl22
Rpl3	0.625	0.321398	0.25	0.841	0.763	ENR+CV-2	Rpl3
Hmgb1	0.624	0.668332	0.248	0.457	0.252	ENR+CV-2	Hmgb1
Hes11	0.622	0.849233	0.244	0.428	0.225	ENR+CV-2	Hes1
Gm9846	0.621	0.839306	0.242	0.342	0.121	ENR+CV-2	Gm9846
Rps28	0.621	0.610513	0.242	0.513	0.341	ENR+CV-2	Rps28
Calm11	0.621	0.291073	0.242	0.935	0.873	ENR+CV-2	Calm1
Rps25	0.62	0.459056	0.24	0.67	0.552	ENR+CV-2	Rps25
Uqcrc1	0.619	0.502558	0.238	0.575	0.423	ENR+CV-2	Uqcrc1
Rny31	0.618	0.782424	0.236	0.324	0.101	ENR+CV-2	Rny3
Ndufb4	0.618	0.665538	0.236	0.454	0.271	ENR+CV-2	Ndufb4
Ndufc1	0.618	0.515273	0.236	0.617	0.482	ENR+CV-2	Ndufc1
Snrpf	0.616	0.577508	0.232	0.516	0.35	ENR+CV-2	Snrpf
Snrpd3	0.616	0.517596	0.232	0.549	0.383	ENR+CV-2	Snrpd3
Tax1bp1	0.616	0.462075	0.232	0.617	0.465	ENR+CV-2	Tax1bp1
Serbp1	0.616	0.340116	0.232	0.799	0.717	ENR+CV-2	Serbp1
Galk11	0.614	0.735817	0.228	0.386	0.193	ENR+CV-2	Galk1
Ak2	0.614	0.672868	0.228	0.463	0.288	ENR+CV-2	Ak2
Tomm7	0.614	0.440422	0.228	0.649	0.542	ENR+CV-2	Tomm7
Rpn11	0.613	0.520693	0.226	0.531	0.376	ENR+CV-2	Rpn1
Ndufa3	0.613	0.494234	0.226	0.56	0.399	ENR+CV-2	Ndufa3
Cox6b1	0.612	0.306844	0.224	0.814	0.721	ENR+CV-2	Cox6b1
Ndufs6	0.611	0.503816	0.222	0.56	0.419	ENR+CV-2	Ndufs6
Ccdc34	0.611	0.467047	0.222	0.59	0.428	ENR+CV-2	Ccdc34
Vim	0.609	0.744615	0.218	0.313	0.105	ENR+CV-2	Vim
Sub1	0.608	0.566391	0.216	0.501	0.342	ENR+CV-2	Sub1
Arpp191	0.606	0.530396	0.212	0.499	0.35	ENR+CV-2	Arpp19
Ndufv31	0.606	0.522576	0.212	0.484	0.327	ENR+CV-2	Ndufv3
Psmc11	0.605	0.631262	0.21	0.413	0.244	ENR+CV-2	Psmc1
Fkbp4	0.605	0.450484	0.21	0.543	0.41	ENR+CV-2	Fkbp4
Gm10221	0.604	0.72896	0.208	0.324	0.14	ENR+CV-2	Gm10221
Phlda1	0.604	0.574851	0.208	0.481	0.324	ENR+CV-2	Phlda1
Rny11	0.602	0.686062	0.204	0.286	0.09	ENR+CV-2	Rny1
Mrpl52	0.602	0.426405	0.204	0.558	0.438	ENR+CV-2	Mrpl52
Serinc3	0.602	0.40814	0.204	0.619	0.489	ENR+CV-2	Serinc3
Atox1	0.601	0.494024	0.202	0.501	0.358	ENR+CV-2	Atox1
Ptma1	0.601	0.323416	0.202	0.794	0.74	ENR+CV-2	Ptma
Rpl412	0.946	1.38952	0.892	1	0.822	ENR+CV-3	Rpl41
Pabpc12	0.932	1.11542	0.864	1	0.797	ENR+CV-3	Pabpc1
Gm20002	0.911	1.28097	0.822	0.982	0.436	ENR+CV-3	Gm2000
Rps18	0.901	0.82816	0.802	1	0.918	ENR+CV-3	Rps18
Rpl37a2	0.895	1.07085	0.79	0.991	0.584	ENR+CV-3	Rpl37a
Rpl371	0.87	0.893122	0.74	0.986	0.65	ENR+CV-3	Rpl37
Rpl35a1	0.856	0.753732	0.712	0.995	0.782	ENR+CV-3	Rpl35a
Smoc21	0.854	1.08669	0.708	0.968	0.434	ENR+CV-3	Smoc2
Gm269242	0.853	0.662581	0.706	1	0.935	ENR+CV-3	Gm26924
Taldo11	0.849	0.947738	0.698	0.995	0.425	ENR+CV-3	Taldo1
Gm100761	0.838	0.827562	0.676	0.995	0.605	ENR+CV-3	Gm10076
Bex11	0.819	1.0385	0.638	0.882	0.271	ENR+CV-3	Bex1
Dbi2	0.818	0.645085	0.636	1	0.818	ENR+CV-3	Dbi
Uqcr101	0.816	0.743533	0.632	0.995	0.668	ENR+CV-3	Uqcr10
Hmgcs22	0.814	1.12069	0.628	0.738	0.095	ENR+CV-3	Hmgcs2
Ifitm21	0.811	0.801155	0.622	0.973	0.546	ENR+CV-3	Ifitm2
Uqcr111	0.807	0.712178	0.614	0.991	0.625	ENR+CV-3	Uqcr11
Rpl341	0.804	0.594946	0.608	0.995	0.814	ENR+CV-3	Rpl34
Fth11	0.8	0.708081	0.6	0.995	0.821	ENR+CV-3	Fth1
Ier22	0.796	0.856531	0.592	0.959	0.525	ENR+CV-3	Ier2
Ndufb41	0.788	0.852051	0.576	0.842	0.26	ENR+CV-3	Ndufb4
Cox4i11	0.784	0.51138	0.568	1	0.852	ENR+CV-3	Cox4i1
Hsp90ab1	0.784	0.478452	0.568	1	0.932	ENR+CV-3	Hsp90ab1
Gm155642	0.782	0.609088	0.564	0.81	0.204	ENR+CV-3	Gm15564
Hes12	0.781	1.21851	0.562	0.756	0.216	ENR+CV-3	Hes1
Bola22	0.778	0.799308	0.556	0.855	0.291	ENR+CV-3	Bola2
Egr12	0.777	0.849666	0.554	0.896	0.39	ENR+CV-3	Egr1
Atp5k1	0.772	0.661801	0.544	0.968	0.466	ENR+CV-3	Atp5k
Gm98461	0.77	0.873334	0.54	0.674	0.112	ENR+CV-3	Gm9846
Atp5j1	0.77	0.584172	0.54	0.991	0.687	ENR+CV-3	Atp5j
H1f02	0.768	0.743862	0.536	0.896	0.37	ENR+CV-3	H1f0
Cox6a11	0.768	0.547986	0.536	0.995	0.7	ENR+CV-3	Cox6a1
Wbp51	0.766	0.641666	0.532	0.968	0.491	ENR+CV-3	Wbp5
Rplp2	0.765	0.452349	0.53	0.995	0.902	ENR+CV-3	Rplp2
Sypl	0.762	0.749467	0.524	0.882	0.391	ENR+CV-3	Sypl
Rpl141	0.759	0.430206	0.518	1	0.922	ENR+CV-3	Rpl14
Ybx12	0.758	0.559348	0.516	0.995	0.726	ENR+CV-3	Ybx1
Ctsb1	0.757	0.670811	0.514	0.873	0.349	ENR+CV-3	Ctsb
Aldoa1	0.754	0.666483	0.508	0.986	0.647	ENR+CV-3	Aldoa
Ak21	0.753	0.721421	0.506	0.814	0.278	ENR+CV-3	Ak2
Myeov21	0.75	0.631872	0.5	0.882	0.372	ENR+CV-3	Myeov2
Eif3h1	0.75	0.591732	0.5	0.964	0.505	ENR+CV-3	Eif3h
Ckb	0.749	0.682869	0.498	0.81	0.276	ENR+CV-3	Ckb
Atp1a12	0.749	0.62742	0.498	0.914	0.397	ENR+CV-3	Atp1a1
Rps15a1	0.749	0.449087	0.498	0.991	0.887	ENR+CV-3	Rps15a
Phlda11	0.748	0.777401	0.496	0.796	0.315	ENR+CV-3	Phlda1
Rpl131	0.748	0.417357	0.496	0.995	0.904	ENR+CV-3	Rpl13
Mgst1	0.745	0.619861	0.49	0.928	0.425	ENR+CV-3	Mgst1
Tmem2561	0.744	0.63644	0.488	0.887	0.38	ENR+CV-3	Tmem256
Gm102211	0.743	0.766666	0.486	0.638	0.132	ENR+CV-3	Gm10221
Psma71	0.743	0.538306	0.486	0.95	0.573	ENR+CV-3	Psma7
Sub11	0.741	0.624102	0.482	0.842	0.332	ENR+CV-3	Sub1
Cdca7	0.74	0.6976	0.48	0.756	0.246	ENR+CV-3	Cdca7
Rps281	0.74	0.624818	0.48	0.851	0.331	ENR+CV-3	Rps28
Rps22	0.74	0.376684	0.48	0.995	0.933	ENR+CV-3	Rps2
Uqcrq1	0.738	0.498622	0.476	0.991	0.755	ENR+CV-3	Uqcrq
Vim1	0.737	0.954679	0.474	0.588	0.099	ENR+CV-3	Vim
Ndufb81	0.736	0.562752	0.472	0.941	0.502	ENR+CV-3	Ndufb8
Trappc6a1	0.734	0.621645	0.468	0.774	0.26	ENR+CV-3	Trappc6a
Mlec1	0.734	0.593031	0.468	0.864	0.356	ENR+CV-3	Mlec
Cox6c2	0.734	0.454695	0.468	1	0.779	ENR+CV-3	Cox6c
Galk12	0.733	0.645642	0.466	0.692	0.185	ENR+CV-3	Galk1
Pfdn1	0.733	0.638528	0.466	0.742	0.231	ENR+CV-3	Pfdn1
Park71	0.733	0.567814	0.466	0.914	0.423	ENR+CV-3	Park7
Rpl32	0.733	0.460223	0.466	0.968	0.759	ENR+CV-3	Rpl3
Slc25a4	0.732	0.584782	0.464	0.819	0.306	ENR+CV-3	Slc25a4
Mif1	0.732	0.568883	0.464	0.919	0.499	ENR+CV-3	Mif
Atp5e1	0.732	0.486501	0.464	0.982	0.664	ENR+CV-3	Atp5e
Mtch2	0.73	0.601281	0.46	0.81	0.3	ENR+CV-3	Mtch2
Rpl181	0.73	0.474439	0.46	0.991	0.662	ENR+CV-3	Rpl18
Atox11	0.727	0.580173	0.454	0.846	0.347	ENR+CV-3	Atox1
Psmc12	0.727	0.573994	0.454	0.747	0.234	ENR+CV-3	Psmc1
2010107E04Rik1	0.727	0.487018	0.454	0.977	0.667	ENR+CV-3	2010107E04Rik
Slc25a51	0.726	0.4606	0.452	0.995	0.761	ENR+CV-3	Slc25a5
Epcam	0.726	0.424475	0.452	1	0.807	ENR+CV-3	Epcam
Eef22	0.726	0.414431	0.452	0.995	0.845	ENR+CV-3	Eef2
Rpl391	0.726	0.39411	0.452	0.995	0.857	ENR+CV-3	Rpl39
Add3	0.725	0.628881	0.45	0.701	0.211	ENR+CV-3	Add3
Eef1g1	0.725	0.512951	0.45	0.964	0.585	ENR+CV-3	Eef1g
Atp5b1	0.725	0.452478	0.45	0.977	0.724	ENR+CV-3	Atp5b
Rpl4	0.725	0.338088	0.45	1	0.938	ENR+CV-3	Rpl4
Dynll2	0.724	0.618624	0.448	0.751	0.267	ENR+CV-3	Dynll2
Gm4540	0.723	0.672611	0.446	0.647	0.166	ENR+CV-3	Gm4540
Ccnd21	0.723	0.557996	0.446	0.873	0.379	ENR+CV-3	Ccnd2
Ndufa12	0.723	0.543807	0.446	0.842	0.347	ENR+CV-3	Ndufa12
Snord132	0.722	0.498183	0.444	0.647	0.172	ENR+CV-3	Snord13
Cyba	0.721	0.554165	0.442	0.701	0.205	ENR+CV-3	Cyba
Ndufab1	0.721	0.520189	0.442	0.833	0.331	ENR+CV-3	Ndufab1
Eif5a	0.721	0.500947	0.442	0.928	0.515	ENR+CV-3	Eif5a
Tomm71	0.721	0.500029	0.442	0.946	0.533	ENR+CV-3	Tomm7
Arl3	0.719	0.699943	0.438	0.57	0.113	ENR+CV-3	Arl3
Mdh21	0.719	0.522377	0.438	0.855	0.396	ENR+CV-3	Mdh2
Crip11	0.719	0.506638	0.438	0.878	0.394	ENR+CV-3	Crip1
Fuca1	0.718	0.58166	0.436	0.697	0.22	ENR+CV-3	Fuca1
Lamp1	0.718	0.555105	0.436	0.833	0.358	ENR+CV-3	Lamp1
Uqcrc11	0.718	0.544241	0.436	0.882	0.414	ENR+CV-3	Uqcrc1
Snrpd31	0.718	0.538084	0.436	0.864	0.374	ENR+CV-3	Snrpd3
Pkm2	0.718	0.509105	0.436	0.964	0.633	ENR+CV-3	Pkm
Oaz11	0.716	0.491149	0.432	0.955	0.613	ENR+CV-3	Oaz1
Rpl351	0.716	0.442432	0.432	0.955	0.711	ENR+CV-3	Rpl35
Hmgb11	0.715	0.644396	0.43	0.71	0.246	ENR+CV-3	Hmgb1
Cdx1	0.715	0.551182	0.43	0.67	0.192	ENR+CV-3	Cdx1
Snrpg2	0.715	0.542019	0.43	0.9	0.463	ENR+CV-3	Snrpg
Rny12	0.715	0.439987	0.43	0.538	0.084	ENR+CV-3	Rny1
Csde1	0.714	0.552551	0.428	0.801	0.309	ENR+CV-3	Csde1
Eno1	0.714	0.524899	0.428	0.833	0.342	ENR+CV-3	Eno1
Pebp1	0.714	0.504954	0.428	0.842	0.357	ENR+CV-3	Pebp1
Rps251	0.714	0.499252	0.428	0.946	0.544	ENR+CV-3	Rps25
Uqcrh1	0.714	0.458431	0.428	0.977	0.637	ENR+CV-3	Uqcrh
Csnk2a1	0.713	0.64211	0.426	0.606	0.155	ENR+CV-3	Csnk2a1
Mrpl521	0.713	0.501095	0.426	0.91	0.427	ENR+CV-3	Mrpl52
Ndufs61	0.712	0.433312	0.424	0.905	0.408	ENR+CV-3	Ndufs6
Calm12	0.712	0.382794	0.424	0.991	0.872	ENR+CV-3	Calm1
Ndufs2	0.71	0.454819	0.42	0.819	0.309	ENR+CV-3	Ndufs2
Prmt1	0.709	0.531759	0.418	0.724	0.258	ENR+CV-3	Prmt1
Cox17	0.709	0.515901	0.418	0.747	0.272	ENR+CV-3	Cox17
2013-05-31	0.708	0.515652	0.416	0.914	0.534	ENR+CV-3	Jun
Arpc1b	0.707	0.55118	0.414	0.796	0.336	ENR+CV-3	Arpc1b
Tmed9	0.707	0.546826	0.414	0.647	0.194	ENR+CV-3	Tmed9
Arpp192	0.707	0.495929	0.414	0.819	0.34	ENR+CV-3	Arpp19
Tead2	0.706	0.621919	0.412	0.502	0.072	ENR+CV-3	Tead2
Dsg2	0.706	0.566765	0.412	0.638	0.189	ENR+CV-3	Dsg2
Serf2	0.706	0.552876	0.412	0.701	0.239	ENR+CV-3	Serf2
Tmem97	0.706	0.547785	0.412	0.697	0.24	ENR+CV-3	Tmem97
Dnajc8	0.706	0.505638	0.412	0.724	0.251	ENR+CV-3	Dnajc8
Tpi12	0.706	0.46462	0.412	0.955	0.583	ENR+CV-3	Tpi1
Snrpd2	0.705	0.485442	0.41	0.851	0.387	ENR+CV-3	Snrpd2
Ndufa31	0.705	0.47898	0.41	0.864	0.391	ENR+CV-3	Ndufa3
Ndufa5	0.705	0.465778	0.41	0.833	0.374	ENR+CV-3	Ndufa5
Gm10269	0.703	0.500777	0.406	0.864	0.433	ENR+CV-3	Gm10269
Ndufa1	0.703	0.489977	0.406	0.814	0.366	ENR+CV-3	Ndufa1
Serbp11	0.703	0.390441	0.406	0.995	0.711	ENR+CV-3	Serbp1
Ndufa10	0.702	0.50864	0.404	0.719	0.257	ENR+CV-3	Ndufa10
Psmb3	0.702	0.499568	0.404	0.719	0.262	ENR+CV-3	Psmb3
Comt	0.701	0.521829	0.402	0.615	0.175	ENR+CV-3	Comt
Rpn12	0.701	0.488649	0.402	0.814	0.368	ENR+CV-3	Rpn1
Ndufc11	0.701	0.471415	0.402	0.882	0.475	ENR+CV-3	Ndufc1
Metap2	0.7	0.457477	0.4	0.765	0.295	ENR+CV-3	Metap2
Soat1	0.699	0.534161	0.398	0.719	0.272	ENR+CV-3	Soat1
Atp5o1	0.699	0.46557	0.398	0.937	0.526	ENR+CV-3	Atp5o
Usmg51	0.699	0.416724	0.398	0.955	0.595	ENR+CV-3	Usmg5
Rad23b	0.698	0.550281	0.396	0.611	0.182	ENR+CV-3	Rad23b
Idh2	0.698	0.504268	0.396	0.674	0.231	ENR+CV-3	Idh2
Laptm4b	0.697	0.593511	0.394	0.566	0.145	ENR+CV-3	Laptm4b
Rpl17	0.697	0.50107	0.394	0.647	0.202	ENR+CV-3	Rpl17
Cbx1	0.697	0.486675	0.394	0.747	0.301	ENR+CV-3	Cbx1
Akr7a5	0.697	0.486342	0.394	0.643	0.201	ENR+CV-3	Akr7a5
Ppp1r1b	0.697	0.483459	0.394	0.719	0.27	ENR+CV-3	Ppp1r1b
Acin1	0.697	0.477969	0.394	0.756	0.301	ENR+CV-3	Acin1
Pet100	0.697	0.470323	0.394	0.611	0.175	ENR+CV-3	Pet100
Txnip	0.697	0.452523	0.394	0.814	0.346	ENR+CV-3	Txnip
Gltscr2	0.696	0.493536	0.392	0.729	0.289	ENR+CV-3	Gltscr2
Eml4	0.696	0.461386	0.392	0.738	0.281	ENR+CV-3	Eml4
Ehf	0.696	0.450088	0.392	0.783	0.319	ENR+CV-3	Ehf
Hnrnpu	0.696	0.437482	0.392	0.95	0.565	ENR+CV-3	Hnrnpu
Thoc7	0.696	0.413274	0.392	0.837	0.374	ENR+CV-3	Thoc7
Ap1s1	0.695	0.52677	0.39	0.588	0.163	ENR+CV-3	Ap1s1
Snrpf1	0.695	0.458744	0.39	0.801	0.342	ENR+CV-3	Snrpf
Minos1	0.695	0.422558	0.39	0.932	0.534	ENR+CV-3	Minos1
Pkig	0.694	0.564847	0.388	0.548	0.133	ENR+CV-3	Pkig
Cyp2j6	0.694	0.542501	0.388	0.548	0.13	ENR+CV-3	Cyp2j6
Tax1bp11	0.694	0.535993	0.388	0.837	0.459	ENR+CV-3	Tax1bp1
Apex1	0.694	0.480283	0.388	0.62	0.185	ENR+CV-3	Apex1
Hook1	0.694	0.449641	0.388	0.864	0.446	ENR+CV-3	Hook1
Atp6v1e1	0.694	0.419049	0.388	0.661	0.21	ENR+CV-3	Atp6v1e1
Ndufv32	0.694	0.41552	0.388	0.796	0.318	ENR+CV-3	Ndufv3
Dnaja1	0.693	0.472693	0.386	0.629	0.194	ENR+CV-3	Dnaja1
Aprt	0.693	0.435115	0.386	0.738	0.279	ENR+CV-3	Aprt
Sord	0.692	0.557388	0.384	0.611	0.192	ENR+CV-3	Sord
Acat1	0.692	0.553756	0.384	0.566	0.151	ENR+CV-3	Acat1
Wdr43	0.692	0.530752	0.384	0.624	0.201	ENR+CV-3	Wdr43
Tmed2	0.692	0.481893	0.384	0.624	0.194	ENR+CV-3	Tmed2
Aldh9a11	0.692	0.481804	0.384	0.602	0.173	ENR+CV-3	Aldh9a1
Arpc5	0.692	0.430571	0.384	0.774	0.313	ENR+CV-3	Arpc5
1110004F10Rik	0.691	0.48304	0.382	0.638	0.208	ENR+CV-3	1110004F10Rik
Spcs2	0.691	0.427444	0.382	0.819	0.371	ENR+CV-3	Spcs2
Oat	0.69	0.485645	0.38	0.824	0.405	ENR+CV-3	Oat
Snw1	0.69	0.478949	0.38	0.665	0.237	ENR+CV-3	Snw1
2410015M20Rik1	0.69	0.470502	0.38	0.683	0.245	ENR+CV-3	2410015M20Rik
Mrpl33	0.69	0.43385	0.38	0.828	0.379	ENR+CV-3	Mrpl33
Junb1	0.689	0.573704	0.378	0.76	0.379	ENR+CV-3	Junb
Axin2	0.689	0.52436	0.378	0.643	0.228	ENR+CV-3	Axin2
Mfge8	0.689	0.492476	0.378	0.597	0.173	ENR+CV-3	Mfge8
Lamtor2	0.689	0.475495	0.378	0.615	0.193	ENR+CV-3	Lamtor2
Lima1	0.689	0.452663	0.378	0.679	0.244	ENR+CV-3	Lima1
Ubqln1	0.688	0.534669	0.376	0.584	0.178	ENR+CV-3	Ubqln1
Psmc3	0.688	0.524369	0.376	0.643	0.225	ENR+CV-3	Psmc3
Lad1	0.688	0.514308	0.376	0.629	0.213	ENR+CV-3	Lad1
Uchl3	0.688	0.500087	0.376	0.557	0.144	ENR+CV-3	Uchl3
Mapk131	0.688	0.493698	0.376	0.647	0.222	ENR+CV-3	Mapk13
0610011F06Rik	0.688	0.485923	0.376	0.606	0.192	ENR+CV-3	0610011F06Rik
Tecr	0.688	0.474384	0.376	0.783	0.342	ENR+CV-3	Tecr
Sars	0.688	0.417812	0.376	0.742	0.296	ENR+CV-3	Sars
Fgfbp1	0.687	0.493895	0.374	0.656	0.235	ENR+CV-3	Fgfbp1
Tmem160	0.687	0.476223	0.374	0.624	0.203	ENR+CV-3	Tmem160
Tubb51	0.687	0.375347	0.374	0.982	0.584	ENR+CV-3	Tubb5
Gsk3b	0.686	0.50019	0.372	0.566	0.159	ENR+CV-3	Gsk3b
App	0.686	0.471695	0.372	0.783	0.348	ENR+CV-3	App
Cd9	0.686	0.427844	0.372	0.679	0.247	ENR+CV-3	Cd9
Dnase2a	0.685	0.613718	0.37	0.511	0.12	ENR+CV-3	Dnase2a
Rpl36	0.685	0.48185	0.37	0.561	0.156	ENR+CV-3	Rpl36
Cldn7	0.685	0.432197	0.37	0.946	0.605	ENR+CV-3	Cldn7
Hsd17b10	0.685	0.42842	0.37	0.62	0.199	ENR+CV-3	Hsd17b10
Cyb5b	0.685	0.398828	0.37	0.679	0.238	ENR+CV-3	Cyb5b
Eif3e	0.685	0.385606	0.37	0.824	0.363	ENR+CV-3	Eif3e
Idh3a	0.684	0.456073	0.368	0.633	0.214	ENR+CV-3	Idh3a
Ndufb7	0.684	0.427776	0.368	0.756	0.32	ENR+CV-3	Ndufb7
Bzw1	0.684	0.426022	0.368	0.796	0.37	ENR+CV-3	Bzw1
Mrpl12	0.684	0.419145	0.368	0.769	0.327	ENR+CV-3	Mrpl12
Glrx	0.683	0.523571	0.366	0.538	0.144	ENR+CV-3	Glrx
Ctsa	0.683	0.478258	0.366	0.557	0.154	ENR+CV-3	Ctsa
Pcsk91	0.683	0.469292	0.366	0.566	0.161	ENR+CV-3	Pcsk9
Mvb12a	0.683	0.454207	0.366	0.548	0.145	ENR+CV-3	Mvb12a
Arpc2	0.683	0.422174	0.366	0.851	0.426	ENR+CV-3	Arpc2
Bzw2	0.683	0.42153	0.366	0.719	0.289	ENR+CV-3	Bzw2
Atp5d2	0.683	0.41478	0.366	0.873	0.417	ENR+CV-3	Atp5d
Ndufa61	0.683	0.34085	0.366	0.977	0.718	ENR+CV-3	Ndufa6
Rpl221	0.683	0.322614	0.366	0.991	0.785	ENR+CV-3	Rpl22
Acot11	0.682	0.614571	0.364	0.471	0.092	ENR+CV-3	Acot1
Pdcd10	0.682	0.438298	0.364	0.548	0.145	ENR+CV-3	Pdcd10
Suclg1	0.682	0.416696	0.364	0.76	0.334	ENR+CV-3	Suclg1
Cops6	0.682	0.409094	0.364	0.674	0.238	ENR+CV-3	Cops6
Mdh1	0.682	0.387172	0.364	0.819	0.367	ENR+CV-3	Mdh1
Znhit1	0.681	0.524643	0.362	0.529	0.139	ENR+CV-3	Znhit1
Pabpc41	0.681	0.521063	0.362	0.566	0.175	ENR+CV-3	Pabpc4
Lta4h	0.681	0.506727	0.362	0.57	0.176	ENR+CV-3	Lta4h
Ywhab	0.681	0.39929	0.362	0.76	0.32	ENR+CV-3	Ywhab
Gsta4	0.681	0.389743	0.362	0.661	0.231	ENR+CV-3	Gsta4
Aqp11	0.68	0.557672	0.36	0.534	0.149	ENR+CV-3	Aqp1
Arhgef26	0.68	0.548667	0.36	0.529	0.144	ENR+CV-3	Arhgef26
H2-Q101	0.68	0.521046	0.36	0.507	0.121	ENR+CV-3	H2-Q10
Twf1	0.68	0.439306	0.36	0.67	0.252	ENR+CV-3	Twf1
Nme1	0.68	0.387851	0.36	0.923	0.559	ENR+CV-3	Nme1
Cope	0.68	0.374612	0.36	0.747	0.306	ENR+CV-3	Cope
Zfp36	0.679	0.543233	0.358	0.593	0.204	ENR+CV-3	Zfp36
Hmg20b	0.679	0.534676	0.358	0.566	0.177	ENR+CV-3	Hmg20b
Dcun1d5	0.679	0.48613	0.358	0.548	0.158	ENR+CV-3	Dcun1d5
Psmb2	0.679	0.433742	0.358	0.665	0.25	ENR+CV-3	Psmb2
Pls1	0.679	0.423596	0.358	0.593	0.189	ENR+CV-3	Pls1
Hopx	0.679	0.409356	0.358	0.742	0.305	ENR+CV-3	Hopx
Chchd10	0.679	0.408158	0.358	0.742	0.309	ENR+CV-3	Chchd10
Dad1	0.679	0.381909	0.358	0.769	0.331	ENR+CV-3	Dad1
Canx	0.679	0.380533	0.358	0.891	0.499	ENR+CV-3	Canx
Aldh2	0.678	0.463921	0.356	0.552	0.161	ENR+CV-3	Aldh2
Sox41	0.678	0.439235	0.356	0.783	0.366	ENR+CV-3	Sox4
Ywhaz	0.678	0.400033	0.356	0.805	0.376	ENR+CV-3	Ywhaz
H2afv	0.678	0.379406	0.356	0.828	0.387	ENR+CV-3	H2afv
G3bp1	0.678	0.376716	0.356	0.729	0.287	ENR+CV-3	G3bp1
Sfxn1	0.677	0.441769	0.354	0.575	0.182	ENR+CV-3	Sfxn1
Ctsz	0.677	0.430989	0.354	0.611	0.208	ENR+CV-3	Ctsz
Eif4a1	0.677	0.385101	0.354	0.905	0.476	ENR+CV-3	Eif4a1
Ndufb2	0.677	0.364183	0.354	0.828	0.388	ENR+CV-3	Ndufb2
Bex4	0.676	0.545702	0.352	0.443	0.076	ENR+CV-3	Bex4
Bri3	0.676	0.452088	0.352	0.557	0.168	ENR+CV-3	Bri3
Serinc31	0.676	0.420862	0.352	0.864	0.483	ENR+CV-3	Serinc3
Cers6	0.676	0.395467	0.352	0.638	0.227	ENR+CV-3	Cers6
Eif3f	0.676	0.386926	0.352	0.864	0.429	ENR+CV-3	Eif3f
Srrm1	0.676	0.377664	0.352	0.751	0.331	ENR+CV-3	Srrm1
1110001J03Rik	0.676	0.363554	0.352	0.633	0.218	ENR+CV-3	1110001J03Rik
Rpl8	0.676	0.260214	0.352	1	0.923	ENR+CV-3	Rpl8
mt-Tc1	0.675	0.639123	0.35	0.421	0.061	ENR+CV-3	mt-Tc
Cps1	0.675	0.426588	0.35	0.765	0.354	ENR+CV-3	Cps1
1500012F01Rik	0.675	0.406799	0.35	0.937	0.572	ENR+CV-3	1500012F01Rik
Cacybp	0.675	0.366274	0.35	0.719	0.295	ENR+CV-3	Cacybp
Clybl	0.674	0.611558	0.348	0.434	0.073	ENR+CV-3	Clybl
Rpl7l1	0.674	0.492338	0.348	0.552	0.174	ENR+CV-3	Rpl7l1
Rny32	0.674	0.470855	0.348	0.471	0.1	ENR+CV-3	Rny3
Cbx3	0.674	0.469049	0.348	0.529	0.15	ENR+CV-3	Cbx3
Aifm1	0.674	0.444019	0.348	0.525	0.145	ENR+CV-3	Aifm1
Nsun2	0.674	0.436449	0.348	0.602	0.211	ENR+CV-3	Nsun2
Ppp1ca	0.674	0.382771	0.348	0.824	0.399	ENR+CV-3	Ppp1ca
Lamp2	0.674	0.368635	0.348	0.719	0.288	ENR+CV-3	Lamp2
Tkt1	0.674	0.358386	0.348	0.878	0.456	ENR+CV-3	Tkt
Selm	0.674	0.35816	0.348	0.674	0.241	ENR+CV-3	Selm
Mrpl15	0.674	0.347373	0.348	0.692	0.268	ENR+CV-3	Mrpl15
Nrtn	0.673	0.530918	0.346	0.439	0.079	ENR+CV-3	Nrtn
Clptm1	0.673	0.469161	0.346	0.507	0.135	ENR+CV-3	Clptm1
Tspo	0.673	0.46244	0.346	0.534	0.156	ENR+CV-3	Tspo
Cct7	0.673	0.409762	0.346	0.729	0.319	ENR+CV-3	Cct7
Tbca	0.673	0.380328	0.346	0.719	0.311	ENR+CV-3	Tbca
Sptssa	0.673	0.377171	0.346	0.715	0.298	ENR+CV-3	Sptssa
Rbm8a	0.673	0.376574	0.346	0.62	0.216	ENR+CV-3	Rbm8a
Ndufa41	0.673	0.329068	0.346	0.977	0.748	ENR+CV-3	Ndufa4
Ndufs5	0.672	0.500987	0.344	0.498	0.129	ENR+CV-3	Ndufs5
Sdhc	0.672	0.42691	0.344	0.611	0.219	ENR+CV-3	Sdhc
Pdha1	0.672	0.416286	0.344	0.674	0.27	ENR+CV-3	Pdha1
Anp32a	0.672	0.404571	0.344	0.787	0.372	ENR+CV-3	Anp32a
Eif4e2	0.672	0.4034	0.344	0.557	0.17	ENR+CV-3	Eif4e2
Etfb	0.672	0.349009	0.344	0.805	0.374	ENR+CV-3	Etfb
Cox6b11	0.672	0.317394	0.344	0.977	0.717	ENR+CV-3	Cox6b1
Phb	0.671	0.507312	0.342	0.502	0.136	ENR+CV-3	Phb
Rgcc	0.671	0.440444	0.342	0.747	0.366	ENR+CV-3	Rgcc
Ggh	0.671	0.382163	0.342	0.525	0.147	ENR+CV-3	Ggh
Nol7	0.671	0.377761	0.342	0.738	0.325	ENR+CV-3	Nol7
Psmb5	0.671	0.340882	0.342	0.656	0.244	ENR+CV-3	Psmb5
Rab14	0.67	0.420692	0.34	0.548	0.17	ENR+CV-3	Rab14
Cdc37	0.67	0.352092	0.34	0.665	0.257	ENR+CV-3	Cdc37
Tmem234	0.67	0.338675	0.34	0.679	0.265	ENR+CV-3	Tmem234
Ndufs4	0.67	0.279671	0.34	0.751	0.311	ENR+CV-3	Ndufs4
Sec31a	0.669	0.448918	0.338	0.543	0.171	ENR+CV-3	Sec31a
Ubc1	0.669	0.431981	0.338	0.887	0.56	ENR+CV-3	Ubc
Ugp2	0.669	0.411997	0.338	0.538	0.165	ENR+CV-3	Ugp2
Psap	0.669	0.382956	0.338	0.579	0.193	ENR+CV-3	Psap
Mtdh	0.669	0.376523	0.338	0.706	0.307	ENR+CV-3	Mtdh
Cox7c	0.669	0.363624	0.338	0.774	0.36	ENR+CV-3	Cox7c
Hbegf	0.668	0.557694	0.336	0.575	0.211	ENR+CV-3	Hbegf
Rgmb	0.668	0.551997	0.336	0.471	0.117	ENR+CV-3	Rgmb
Anapc13	0.668	0.385262	0.336	0.674	0.285	ENR+CV-3	Anapc13
Eif1	0.668	0.381477	0.336	0.837	0.429	ENR+CV-3	Eif1
Aldh1b1	0.668	0.37783	0.336	0.756	0.341	ENR+CV-3	Aldh1b1
Cyc1	0.668	0.344214	0.336	0.765	0.333	ENR+CV-3	Cyc1
Rpl11	0.668	0.329616	0.336	0.692	0.274	ENR+CV-3	Rpl11
Agpat5	0.667	0.463994	0.334	0.507	0.146	ENR+CV-3	Agpat5
Mrps9	0.667	0.421553	0.334	0.475	0.115	ENR+CV-3	Mrps9
Dhcr241	0.667	0.419816	0.334	0.593	0.215	ENR+CV-3	Dhcr24
M6pr	0.667	0.418331	0.334	0.538	0.169	ENR+CV-3	M6pr
Lsmd1	0.667	0.417066	0.334	0.606	0.227	ENR+CV-3	Lsmd1
Rnf43	0.667	0.402866	0.334	0.557	0.179	ENR+CV-3	Rnf43
Romo1	0.667	0.384855	0.334	0.787	0.388	ENR+CV-3	Romo1
G3bp2	0.667	0.381243	0.334	0.624	0.235	ENR+CV-3	G3bp2
Cs1	0.667	0.375514	0.334	0.629	0.235	ENR+CV-3	Cs
Rpl31	0.667	0.363377	0.334	0.747	0.336	ENR+CV-3	Rpl31
Tma7	0.667	0.356009	0.334	0.62	0.228	ENR+CV-3	Tma7
Dhrs4	0.667	0.355896	0.334	0.606	0.214	ENR+CV-3	Dhrs4
Rars	0.667	0.344754	0.334	0.688	0.283	ENR+CV-3	Rars
Mrpl28	0.667	0.319681	0.334	0.656	0.247	ENR+CV-3	Mrpl28
2810004N23Rik	0.666	0.444384	0.332	0.516	0.154	ENR+CV-3	2810004N23Rik
Psmd12	0.666	0.402564	0.332	0.561	0.189	ENR+CV-3	Psmd12
Gstm5	0.666	0.388456	0.332	0.611	0.23	ENR+CV-3	Gstm5
Cox5a	0.666	0.349363	0.332	0.873	0.471	ENR+CV-3	Cox5a
Tmem9	0.665	0.490674	0.33	0.443	0.096	ENR+CV-3	Tmem9
Bax	0.665	0.394925	0.33	0.624	0.242	ENR+CV-3	Bax
2013-09-01	0.665	0.357231	0.33	0.611	0.226	ENR+CV-3	2013-09-01
H3f3b	0.665	0.340444	0.33	0.982	0.723	ENR+CV-3	H3f3b
Dhx15	0.665	0.32791	0.33	0.665	0.262	ENR+CV-3	Dhx15
Slc30a2	0.664	0.604271	0.328	0.403	0.066	ENR+CV-3	Slc30a2
Tspan3	0.664	0.336237	0.328	0.656	0.26	ENR+CV-3	Tspan3
Ube2d3	0.664	0.32464	0.328	0.724	0.309	ENR+CV-3	Ube2d3
Hdac1	0.663	0.481608	0.326	0.507	0.154	ENR+CV-3	Hdac1
Nipsnap1	0.663	0.457182	0.326	0.48	0.129	ENR+CV-3	Nipsnap1
Zfp36l1	0.663	0.420554	0.326	0.588	0.219	ENR+CV-3	Zfp36l1
Capzb	0.663	0.363836	0.326	0.67	0.278	ENR+CV-3	Capzb
Wdr61	0.663	0.360212	0.326	0.584	0.207	ENR+CV-3	Wdr61
Pla2g12a	0.662	0.424855	0.324	0.475	0.125	ENR+CV-3	Pla2g12a
Cox19	0.662	0.40533	0.324	0.466	0.116	ENR+CV-3	Cox19
Itga6	0.662	0.395629	0.324	0.525	0.162	ENR+CV-3	Itga6
Map1lc3b	0.662	0.372604	0.324	0.561	0.194	ENR+CV-3	Map1lc3b
Snrnp27	0.662	0.369801	0.324	0.529	0.164	ENR+CV-3	Snrnp27
Pdap11	0.662	0.36365	0.324	0.814	0.401	ENR+CV-3	Pdap1
Pfdn5	0.662	0.337866	0.324	0.851	0.434	ENR+CV-3	Pfdn5
Nop56	0.662	0.332577	0.324	0.715	0.308	ENR+CV-3	Nop56
Ngfrap1	0.662	0.318461	0.324	0.584	0.197	ENR+CV-3	Ngfrap1
Rabac1	0.661	0.382964	0.322	0.534	0.173	ENR+CV-3	Rabac1
Psmd4	0.661	0.379567	0.322	0.588	0.218	ENR+CV-3	Psmd4
Hadh	0.661	0.35644	0.322	0.706	0.31	ENR+CV-3	Hadh
Atxn7l3b	0.661	0.310747	0.322	0.697	0.301	ENR+CV-3	Atxn7l3b
Eif3k	0.661	0.281321	0.322	0.828	0.393	ENR+CV-3	Eif3k
Sec61a1	0.661	0.271179	0.322	0.643	0.239	ENR+CV-3	Sec61a1
Ide	0.66	0.488756	0.32	0.439	0.102	ENR+CV-3	Ide
Mrpl19	0.66	0.413516	0.32	0.452	0.11	ENR+CV-3	Mrpl19
Ndufaf2	0.66	0.394393	0.32	0.534	0.176	ENR+CV-3	Ndufaf2
Eif4g1	0.66	0.367881	0.32	0.778	0.389	ENR+CV-3	Eif4g1
Ndufa11	0.66	0.326364	0.32	0.688	0.299	ENR+CV-3	Ndufa11
Hsbp1	0.66	0.32379	0.32	0.692	0.303	ENR+CV-3	Hsbp1
Mrps12	0.659	0.465509	0.318	0.493	0.149	ENR+CV-3	Mrps12
Vps29	0.659	0.430839	0.318	0.552	0.199	ENR+CV-3	Vps29
Psmd11	0.659	0.4138	0.318	0.511	0.162	ENR+CV-3	Psmd11
Mybbp1a	0.659	0.378988	0.318	0.593	0.224	ENR+CV-3	Mybbp1a
Rpn2	0.659	0.366069	0.318	0.674	0.282	ENR+CV-3	Rpn2
Naa50	0.659	0.355733	0.318	0.588	0.215	ENR+CV-3	Naa50
Mbnl1	0.659	0.324921	0.318	0.566	0.194	ENR+CV-3	Mbnl1
Hnrnpc	0.659	0.297096	0.318	0.778	0.364	ENR+CV-3	Hnrnpc
Rpl23	0.659	0.291269	0.318	0.977	0.738	ENR+CV-3	Rpl23
Fbln1	0.658	0.586106	0.316	0.407	0.082	ENR+CV-3	Fbln1
Tsc22d4	0.658	0.495218	0.316	0.434	0.102	ENR+CV-3	Tsc22d4
Mrps5	0.658	0.428061	0.316	0.48	0.138	ENR+CV-3	Mrps5
Acaa2	0.658	0.400592	0.316	0.543	0.192	ENR+CV-3	Acaa2
Set	0.658	0.345662	0.316	0.778	0.369	ENR+CV-3	Set
Fkbp41	0.658	0.33312	0.316	0.805	0.403	ENR+CV-3	Fkbp4
Atp1b1	0.658	0.329673	0.316	0.946	0.603	ENR+CV-3	Atp1b1
Echs1	0.658	0.321405	0.316	0.647	0.262	ENR+CV-3	Echs1
Sec61b1	0.658	0.319871	0.316	0.941	0.586	ENR+CV-3	Sec61b
Ccdc341	0.658	0.309401	0.316	0.824	0.422	ENR+CV-3	Ccdc34
Rsl1d1	0.658	0.264753	0.316	0.846	0.412	ENR+CV-3	Rsl1d1
Blvrb	0.657	0.523757	0.314	0.412	0.083	ENR+CV-3	Blvrb
Utp14a	0.657	0.436478	0.314	0.471	0.132	ENR+CV-3	Utp14a
Sec61g	0.657	0.368222	0.314	0.52	0.166	ENR+CV-3	Sec61g
Vps36	0.657	0.355144	0.314	0.529	0.175	ENR+CV-3	Vps36
Timm8b	0.657	0.330304	0.314	0.747	0.36	ENR+CV-3	Timm8b
Eif1a	0.657	0.318393	0.314	0.606	0.23	ENR+CV-3	Eif1a
Ctsd	0.657	0.288215	0.314	0.624	0.241	ENR+CV-3	Ctsd
Hdac3	0.656	0.378849	0.312	0.466	0.126	ENR+CV-3	Hdac3
Slc25a11	0.656	0.368218	0.312	0.552	0.196	ENR+CV-3	Slc25a1
Psmd7	0.656	0.343184	0.312	0.602	0.238	ENR+CV-3	Psmd7
Ndufs8	0.656	0.338337	0.312	0.706	0.337	ENR+CV-3	Ndufs8
Rp9	0.656	0.31294	0.312	0.584	0.216	ENR+CV-3	Rp9
Psmb1	0.656	0.309765	0.312	0.937	0.592	ENR+CV-3	Psmb1
Cox7b1	0.656	0.262152	0.312	0.982	0.718	ENR+CV-3	Cox7b
Got2	0.655	0.450647	0.31	0.462	0.129	ENR+CV-3	Got2
Cdx2	0.655	0.435417	0.31	0.452	0.122	ENR+CV-3	Cdx2
Hnrnpd	0.655	0.432674	0.31	0.507	0.17	ENR+CV-3	Hnrnpd
Rps6ka1	0.655	0.367238	0.31	0.484	0.143	ENR+CV-3	Rps6ka1
Tuba1a	0.655	0.355001	0.31	0.575	0.209	ENR+CV-3	Tuba1a
D8Ertd738e	0.655	0.31471	0.31	0.593	0.224	ENR+CV-3	D8Ertd738e
Tmed10	0.655	0.287977	0.31	0.615	0.24	ENR+CV-3	Tmed10
1700021F05Rik	0.654	0.43773	0.308	0.412	0.086	ENR+CV-3	1700021F05Rik
Glrx5	0.654	0.408511	0.308	0.475	0.139	ENR+CV-3	Glrx5
Tmco1	0.654	0.360663	0.308	0.548	0.195	ENR+CV-3	Tmco1
Calm3	0.654	0.333689	0.308	0.683	0.302	ENR+CV-3	Calm3
Hnf4a	0.654	0.329936	0.308	0.602	0.236	ENR+CV-3	Hnf4a
Ubb1	0.654	0.317064	0.308	0.95	0.736	ENR+CV-3	Ubb
Nedd8	0.654	0.312958	0.308	0.76	0.368	ENR+CV-3	Nedd8
Eif5b	0.654	0.310992	0.308	0.724	0.332	ENR+CV-3	Eif5b
Cnn3	0.654	0.307854	0.308	0.597	0.228	ENR+CV-3	Cnn3
Eif3g	0.654	0.295227	0.308	0.67	0.283	ENR+CV-3	Eif3g
Ssx2ip	0.653	0.521029	0.306	0.407	0.091	ENR+CV-3	Ssx2ip
Nlrp6	0.653	0.416098	0.306	0.493	0.154	ENR+CV-3	Nlrp6
Serinc2	0.653	0.39805	0.306	0.502	0.163	ENR+CV-3	Serinc2
Ppa2	0.653	0.379127	0.306	0.489	0.151	ENR+CV-3	Ppa2
Mrpl46	0.653	0.359345	0.306	0.48	0.142	ENR+CV-3	Mrpl46
Gstm1	0.653	0.355427	0.306	0.543	0.196	ENR+CV-3	Gstm1
Hnrnpm	0.653	0.351476	0.306	0.665	0.307	ENR+CV-3	Hnrnpm
Creg1	0.653	0.345694	0.306	0.529	0.18	ENR+CV-3	Creg1
Cdc123	0.653	0.340528	0.306	0.543	0.193	ENR+CV-3	Cdc123
Fam96a	0.653	0.331606	0.306	0.566	0.207	ENR+CV-3	Fam96a
Grpel1	0.653	0.330019	0.306	0.57	0.213	ENR+CV-3	Grpel1
Rrp1	0.653	0.323874	0.306	0.606	0.244	ENR+CV-3	Rrp1
Arf1	0.653	0.31964	0.306	0.715	0.333	ENR+CV-3	Arf1
Glrx3	0.653	0.31779	0.306	0.643	0.271	ENR+CV-3	Glrx3
Txn2	0.653	0.301252	0.306	0.624	0.25	ENR+CV-3	Txn2
Sdhb	0.653	0.274873	0.306	0.796	0.385	ENR+CV-3	Sdhb
Slc16a31	0.652	0.552985	0.304	0.421	0.104	ENR+CV-3	Slc16a3
Aqp4	0.652	0.430301	0.304	0.439	0.114	ENR+CV-3	Aqp4
Mecr	0.652	0.424679	0.304	0.412	0.091	ENR+CV-3	Mecr
Smarcd2	0.652	0.416445	0.304	0.434	0.108	ENR+CV-3	Smarcd2
Rab3d	0.652	0.411729	0.304	0.457	0.128	ENR+CV-3	Rab3d
Elf31	0.652	0.406818	0.304	0.643	0.293	ENR+CV-3	Elf3
Lamtor5	0.652	0.341273	0.304	0.475	0.139	ENR+CV-3	Lamtor5
Golm1	0.652	0.320971	0.304	0.507	0.162	ENR+CV-3	Golm1
Copz1	0.652	0.31398	0.304	0.543	0.189	ENR+CV-3	Copz1
Cox5b	0.652	0.305534	0.304	0.846	0.433	ENR+CV-3	Cox5b
Eif3b	0.652	0.300546	0.304	0.548	0.191	ENR+CV-3	Eif3b
Psmb4	0.652	0.300466	0.304	0.719	0.325	ENR+CV-3	Psmb4
Pisd	0.651	0.395463	0.302	0.457	0.13	ENR+CV-3	Pisd
Ubxn2a	0.651	0.388764	0.302	0.443	0.119	ENR+CV-3	Ubxn2a
Smarcc1	0.651	0.324419	0.302	0.579	0.224	ENR+CV-3	Smarcc1
Amica1	0.65	0.350101	0.3	0.615	0.264	ENR+CV-3	Amica1
Slc38a2	0.65	0.346975	0.3	0.548	0.204	ENR+CV-3	Slc38a2
Hsd17b12	0.65	0.295072	0.3	0.624	0.254	ENR+CV-3	Hsd17b12
Ptma2	0.65	0.293588	0.3	0.959	0.735	ENR+CV-3	Ptma
Tomm70a	0.65	0.280206	0.3	0.615	0.249	ENR+CV-3	Tomm70a
Xrn2	0.65	0.277572	0.3	0.62	0.26	ENR+CV-3	Xrn2
Stip1	0.65	0.275128	0.3	0.629	0.257	ENR+CV-3	Stip1
Cap1	0.649	0.392687	0.298	0.475	0.15	ENR+CV-3	Cap1
Sumo3	0.649	0.386686	0.298	0.48	0.152	ENR+CV-3	Sumo3
Sumo1	0.649	0.342422	0.298	0.561	0.215	ENR+CV-3	Sumo1
Pomp	0.649	0.336108	0.298	0.706	0.338	ENR+CV-3	Pomp
Zranb2	0.649	0.334525	0.298	0.516	0.179	ENR+CV-3	Zranb2
Cpne3	0.649	0.32811	0.298	0.52	0.183	ENR+CV-3	Cpne3
D17Wsu104e	0.649	0.327585	0.298	0.566	0.217	ENR+CV-3	D17Wsu104e
Ppp1cb	0.649	0.314287	0.298	0.579	0.227	ENR+CV-3	Ppp1cb
Glo1	0.649	0.31304	0.298	0.502	0.164	ENR+CV-3	Glo1
Tomm22	0.649	0.312294	0.298	0.633	0.278	ENR+CV-3	Tomm22
Ndufv1	0.649	0.304765	0.298	0.593	0.234	ENR+CV-3	Ndufv1
Wdr891	0.649	0.295566	0.298	0.882	0.527	ENR+CV-3	Wdr89
Eif3c	0.649	0.271873	0.298	0.842	0.445	ENR+CV-3	Eif3c
Ass1	0.648	0.506818	0.296	0.344	0.042	ENR+CV-3	Ass1
mmu-mir-62362	0.648	0.369308	0.296	0.362	0.055	ENR+CV-3	mmu-mir-6236
Stt3b	0.648	0.346988	0.296	0.525	0.191	ENR+CV-3	Stt3b
Ccdc107	0.648	0.316306	0.296	0.48	0.146	ENR+CV-3	Ccdc107
Hnrnpk1	0.648	0.308929	0.296	0.855	0.495	ENR+CV-3	Hnrnpk
Ddost	0.648	0.291954	0.296	0.683	0.304	ENR+CV-3	Ddost
Eif1ax	0.648	0.267122	0.296	0.606	0.243	ENR+CV-3	Eif1ax
Cct2	0.648	0.256969	0.296	0.824	0.409	ENR+CV-3	Cct2
Prelid2	0.647	0.411835	0.294	0.439	0.121	ENR+CV-3	Prelid2
Rtcb	0.647	0.388381	0.294	0.484	0.159	ENR+CV-3	Rtcb
U2af1	0.647	0.377913	0.294	0.475	0.151	ENR+CV-3	U2af1
Snrpb2	0.647	0.375695	0.294	0.484	0.158	ENR+CV-3	Snrpb2
Strbp	0.647	0.357229	0.294	0.511	0.182	ENR+CV-3	Strbp
Cftr	0.647	0.354387	0.294	0.466	0.141	ENR+CV-3	Cftr
Aldh18a1	0.647	0.344466	0.294	0.48	0.152	ENR+CV-3	Aldh18a1
Dnm1l	0.647	0.311372	0.294	0.52	0.182	ENR+CV-3	Dnm1l
Immt	0.647	0.29864	0.294	0.584	0.234	ENR+CV-3	Immt
Myl12b	0.647	0.275917	0.294	0.837	0.452	ENR+CV-3	Myl12b
Psmc4	0.646	0.36491	0.292	0.516	0.185	ENR+CV-3	Psmc4
Dap3	0.646	0.326529	0.292	0.52	0.188	ENR+CV-3	Dap3
Usp10	0.646	0.325921	0.292	0.452	0.129	ENR+CV-3	Usp10
Gale	0.646	0.313605	0.292	0.502	0.167	ENR+CV-3	Gale
Ier3ip1	0.646	0.305174	0.292	0.548	0.207	ENR+CV-3	Ier3ip1
Nap1l4	0.646	0.303318	0.292	0.552	0.21	ENR+CV-3	Nap1l4
Gnb2	0.646	0.295639	0.292	0.719	0.343	ENR+CV-3	Gnb2
Fam162a	0.646	0.295326	0.292	0.715	0.347	ENR+CV-3	Fam162a
Gm10036	0.646	0.279939	0.292	0.665	0.292	ENR+CV-3	Gm10036
Bnip3	0.645	0.393338	0.29	0.484	0.165	ENR+CV-3	Bnip3
Uri1	0.645	0.341194	0.29	0.448	0.131	ENR+CV-3	Uri1
Dctpp1	0.645	0.334638	0.29	0.529	0.194	ENR+CV-3	Dctpp1
Tmem50a	0.645	0.334287	0.29	0.489	0.165	ENR+CV-3	Tmem50a
Ccnd1	0.645	0.326635	0.29	0.516	0.184	ENR+CV-3	Ccnd1
1110008F13Rik	0.645	0.31085	0.29	0.606	0.258	ENR+CV-3	1110008F13Rik
Denr	0.645	0.305629	0.29	0.529	0.194	ENR+CV-3	Denr
Bsg2	0.645	0.305585	0.29	0.977	0.727	ENR+CV-3	Bsg
Tceb1	0.645	0.292599	0.29	0.652	0.293	ENR+CV-3	Tceb1
Impa1	0.645	0.285802	0.29	0.502	0.169	ENR+CV-3	Impa1
Hnrnpl	0.645	0.278111	0.29	0.633	0.271	ENR+CV-3	Hnrnpl
Acot7	0.644	0.458173	0.288	0.385	0.084	ENR+CV-3	Acot7
Cdkn2aipnl	0.644	0.395077	0.288	0.421	0.112	ENR+CV-3	Cdkn2aipnl
Cggbp1	0.644	0.386049	0.288	0.48	0.161	ENR+CV-3	Cggbp1
Ipo7	0.644	0.380692	0.288	0.448	0.135	ENR+CV-3	Ipo7
Dctn3	0.644	0.368267	0.288	0.462	0.145	ENR+CV-3	Dctn3
Ptgr1	0.644	0.365446	0.288	0.552	0.226	ENR+CV-3	Ptgr1
Drap1	0.644	0.353678	0.288	0.466	0.148	ENR+CV-3	Drap1
Acadl	0.644	0.348705	0.288	0.434	0.121	ENR+CV-3	Acadl
Carhsp1	0.644	0.345916	0.288	0.462	0.141	ENR+CV-3	Carhsp1
Lpcat3	0.644	0.339806	0.288	0.466	0.146	ENR+CV-3	Lpcat3
Pcbp2	0.644	0.322415	0.288	0.765	0.392	ENR+CV-3	Pcbp2
H2-D1	0.644	0.316236	0.288	0.729	0.365	ENR+CV-3	H2-D1
Ghitm	0.644	0.300526	0.288	0.71	0.345	ENR+CV-3	Ghitm
Abcf1	0.644	0.292064	0.288	0.588	0.24	ENR+CV-3	Abcf1
Ldha1	0.644	0.272885	0.288	0.955	0.684	ENR+CV-3	Ldha
Cct8	0.644	0.264337	0.288	0.674	0.311	ENR+CV-3	Cct8
Cd2ap	0.644	0.262481	0.288	0.643	0.281	ENR+CV-3	Cd2ap
Cox7a21	0.644	0.2557	0.288	0.964	0.692	ENR+CV-3	Cox7a2
Prmt5	0.643	0.407067	0.286	0.434	0.126	ENR+CV-3	Prmt5
Rabl6	0.643	0.3481	0.286	0.475	0.157	ENR+CV-3	Rabl6
Atad3a	0.643	0.325757	0.286	0.471	0.15	ENR+CV-3	Atad3a
Fyttd1	0.643	0.304004	0.286	0.489	0.166	ENR+CV-3	Fyttd1
Phb2	0.643	0.296878	0.286	0.643	0.287	ENR+CV-3	Phb2
Ppm1g	0.643	0.287109	0.286	0.48	0.154	ENR+CV-3	Ppm1g
Ndufb10	0.643	0.283373	0.286	0.584	0.235	ENR+CV-3	Ndufb10
Bola1	0.643	0.265557	0.286	0.529	0.193	ENR+CV-3	Bola1
Hadha	0.643	0.253344	0.286	0.611	0.259	ENR+CV-3	Hadha
Agmat	0.642	0.533479	0.284	0.353	0.062	ENR+CV-3	Agmat
Gm10263	0.642	0.407675	0.284	0.394	0.094	ENR+CV-3	Gm10263
Sephs2	0.642	0.382786	0.284	0.448	0.138	ENR+CV-3	Sephs2
Tbcb	0.642	0.333855	0.284	0.471	0.154	ENR+CV-3	Tbcb
2410006H16Rik	0.642	0.328989	0.284	0.891	0.6	ENR+CV-3	2410006H16Rik
Pdia4	0.642	0.328531	0.284	0.575	0.242	ENR+CV-3	Pdia4
Cotl1	0.642	0.304645	0.284	0.588	0.243	ENR+CV-3	Cotl1
Nucb1	0.642	0.295736	0.284	0.498	0.172	ENR+CV-3	Nucb1
Gpa33	0.642	0.294876	0.284	0.502	0.177	ENR+CV-3	Gpa33
Psmc5	0.642	0.292447	0.284	0.552	0.214	ENR+CV-3	Psmc5
Rnf32	0.642	0.290946	0.284	0.511	0.185	ENR+CV-3	Rnf32
Swi5	0.642	0.287037	0.284	0.76	0.392	ENR+CV-3	Swi5
Khdrbs1	0.642	0.28379	0.284	0.516	0.186	ENR+CV-3	Khdrbs1
Cd81	0.642	0.277677	0.284	0.851	0.481	ENR+CV-3	Cd81
1810022K09Rik	0.642	0.273662	0.284	0.756	0.383	ENR+CV-3	1810022K09Rik
Ptp4a2	0.642	0.272262	0.284	0.701	0.34	ENR+CV-3	Ptp4a2
Cct5	0.642	0.253199	0.284	0.851	0.456	ENR+CV-3	Cct5
Pfdn2	0.641	0.39919	0.282	0.434	0.129	ENR+CV-3	Pfdn2
Slc6a6	0.641	0.389937	0.282	0.43	0.125	ENR+CV-3	Slc6a6
Aamp	0.641	0.316157	0.282	0.489	0.172	ENR+CV-3	Aamp
Gpi11	0.641	0.301687	0.282	0.742	0.382	ENR+CV-3	Gpi1
Rps18-ps3	0.641	0.299364	0.282	0.498	0.173	ENR+CV-3	Rps18-ps3
Rpl36-ps3	0.641	0.286797	0.282	0.52	0.194	ENR+CV-3	Rpl36-ps3
Yme1l1	0.641	0.276924	0.282	0.516	0.188	ENR+CV-3	Yme1l1
Arf5	0.641	0.275587	0.282	0.611	0.262	ENR+CV-3	Arf5
Mrpl50	0.641	0.27448	0.282	0.484	0.162	ENR+CV-3	Mrpl50
Sgta	0.64	0.376095	0.28	0.43	0.127	ENR+CV-3	Sgta
Dera	0.64	0.346431	0.28	0.452	0.145	ENR+CV-3	Dera
Bri3bp	0.64	0.308915	0.28	0.439	0.128	ENR+CV-3	Bri3bp
Paics	0.64	0.29108	0.28	0.566	0.23	ENR+CV-3	Paics
Ddit4	0.64	0.271962	0.28	0.584	0.239	ENR+CV-3	Ddit4
Txnrd1	0.64	0.264858	0.28	0.615	0.264	ENR+CV-3	Txnrd1
Hspa4	0.64	0.260915	0.28	0.71	0.344	ENR+CV-3	Hspa4
Ywhae	0.64	0.254153	0.28	0.873	0.472	ENR+CV-3	Ywhae
Bdh1	0.639	0.40885	0.278	0.416	0.119	ENR+CV-3	Bdh1
Alg5	0.639	0.405441	0.278	0.425	0.127	ENR+CV-3	Alg5
Timm44	0.639	0.394477	0.278	0.443	0.143	ENR+CV-3	Timm44
Foxa3	0.639	0.358262	0.278	0.412	0.111	ENR+CV-3	Foxa3
Pik3r1	0.639	0.351661	0.278	0.466	0.157	ENR+CV-3	Pik3r1
Dnttip2	0.639	0.348355	0.278	0.502	0.187	ENR+CV-3	Dnttip2
Acsl3	0.639	0.347094	0.278	0.425	0.122	ENR+CV-3	Acsl3
Rab7	0.639	0.3437	0.278	0.466	0.158	ENR+CV-3	Rab7
Rpf2	0.639	0.335391	0.278	0.457	0.151	ENR+CV-3	Rpf2
Pdcd5	0.639	0.312924	0.278	0.493	0.175	ENR+CV-3	Pdcd5
Ddx39	0.639	0.302882	0.278	0.484	0.169	ENR+CV-3	Ddx39
Rbm47	0.639	0.277912	0.278	0.561	0.227	ENR+CV-3	Rbm47
Ndufs3	0.639	0.275306	0.278	0.489	0.169	ENR+CV-3	Ndufs3
Commd6	0.639	0.266876	0.278	0.516	0.191	ENR+CV-3	Commd6
Npc2	0.639	0.260223	0.278	0.774	0.399	ENR+CV-3	Npc2
Hsp90b1	0.639	0.250429	0.278	0.968	0.704	ENR+CV-3	Hsp90b1
Rnd3	0.638	0.409572	0.276	0.407	0.112	ENR+CV-3	Rnd3
Fam32a	0.638	0.368269	0.276	0.466	0.16	ENR+CV-3	Fam32a
Slc31a1	0.638	0.354503	0.276	0.416	0.117	ENR+CV-3	Slc31a1
Ankrd10	0.638	0.344811	0.276	0.371	0.08	ENR+CV-3	Ankrd10
Eci2	0.638	0.335671	0.276	0.425	0.124	ENR+CV-3	Eci2
Galnt7	0.638	0.329784	0.276	0.448	0.143	ENR+CV-3	Galnt7
Rab5c	0.638	0.328865	0.276	0.425	0.124	ENR+CV-3	Rab5c
Ssrp1	0.638	0.286622	0.276	0.588	0.25	ENR+CV-3	Ssrp1
Phgdh	0.638	0.272402	0.276	0.48	0.162	ENR+CV-3	Phgdh
Etfa	0.638	0.265489	0.276	0.597	0.259	ENR+CV-3	Etfa
Prdx2	0.638	0.25757	0.276	0.882	0.531	ENR+CV-3	Prdx2
Tomm5	0.638	0.255195	0.276	0.629	0.279	ENR+CV-3	Tomm5
Gm2a	0.637	0.442542	0.274	0.33	0.049	ENR+CV-3	Gm2a
Atf31	0.637	0.437551	0.274	0.561	0.253	ENR+CV-3	Atf3
Smn1	0.637	0.426463	0.274	0.389	0.102	ENR+CV-3	Smn1
Fam13a	0.637	0.404221	0.274	0.367	0.079	ENR+CV-3	Fam13a
Wdr45b	0.637	0.387586	0.274	0.385	0.095	ENR+CV-3	Wdr45b
Dhrs7	0.637	0.36469	0.274	0.403	0.108	ENR+CV-3	Dhrs7
Glg1	0.637	0.334869	0.274	0.43	0.13	ENR+CV-3	Glg1
Eif2a	0.637	0.309781	0.274	0.48	0.171	ENR+CV-3	Eif2a
Sepw1	0.637	0.280746	0.274	0.652	0.303	ENR+CV-3	Sepw1
Fbp2	0.637	0.255046	0.274	0.529	0.207	ENR+CV-3	Fbp2
Cdh17	0.637	0.253382	0.274	0.575	0.236	ENR+CV-3	Cdh17
Nmt1	0.636	0.359317	0.272	0.443	0.146	ENR+CV-3	Nmt1
Scd21	0.636	0.345455	0.272	0.869	0.525	ENR+CV-3	Scd2
Rae1	0.636	0.329458	0.272	0.403	0.109	ENR+CV-3	Rae1
Sfr1	0.636	0.316313	0.272	0.507	0.193	ENR+CV-3	Sfr1
Mcm7	0.636	0.306504	0.272	0.452	0.148	ENR+CV-3	Mcm7
Mapre1	0.636	0.276079	0.272	0.507	0.187	ENR+CV-3	Mapre1
Sox9	0.636	0.275218	0.272	0.606	0.267	ENR+CV-3	Sox9
Tpd52	0.636	0.271599	0.272	0.774	0.42	ENR+CV-3	Tpd52
Adipor1	0.636	0.265256	0.272	0.525	0.203	ENR+CV-3	Adipor1
Aplp2	0.636	0.265198	0.272	0.606	0.27	ENR+CV-3	Aplp2
Marcksl1	0.636	0.263326	0.272	0.502	0.181	ENR+CV-3	Marcksl1
Psmd14	0.636	0.251104	0.272	0.561	0.231	ENR+CV-3	Psmd14
Mpnd1	0.635	0.460902	0.27	0.38	0.096	ENR+CV-3	Mpnd
Prkar2a	0.635	0.365479	0.27	0.407	0.118	ENR+CV-3	Prkar2a
Pgrmc2	0.635	0.363071	0.27	0.434	0.138	ENR+CV-3	Pgrmc2
Ilf2	0.635	0.344787	0.27	0.466	0.165	ENR+CV-3	Ilf2
Brix1	0.635	0.329196	0.27	0.434	0.138	ENR+CV-3	Brix1
Utp11l	0.635	0.327864	0.27	0.443	0.146	ENR+CV-3	Utp11l
Arl1	0.635	0.293065	0.27	0.466	0.161	ENR+CV-3	Arl1
Gars	0.635	0.281822	0.27	0.579	0.252	ENR+CV-3	Gars
Arpc5l	0.635	0.251686	0.27	0.507	0.19	ENR+CV-3	Arpc5l
Mpzl1	0.634	0.393192	0.268	0.398	0.115	ENR+CV-3	Mpzl1
Sqle	0.634	0.297084	0.268	0.471	0.166	ENR+CV-3	Sqle
Anp32e	0.634	0.277063	0.268	0.511	0.197	ENR+CV-3	Anp32e
Actn1	0.634	0.26653	0.268	0.484	0.174	ENR+CV-3	Actn1
Dkc1	0.634	0.26272	0.268	0.502	0.189	ENR+CV-3	Dkc1
B4galnt2	0.633	0.349955	0.266	0.403	0.115	ENR+CV-3	B4galnt2
Psmd2	0.633	0.343364	0.266	0.462	0.165	ENR+CV-3	Psmd2
Hes6	0.633	0.336088	0.266	0.507	0.208	ENR+CV-3	Hes6
Pes1	0.633	0.333617	0.266	0.421	0.13	ENR+CV-3	Pes1
Fam104a	0.633	0.313869	0.266	0.439	0.144	ENR+CV-3	Fam104a
Pfkl	0.633	0.310615	0.266	0.475	0.174	ENR+CV-3	Pfkl
Hspa5	0.633	0.295437	0.266	0.928	0.666	ENR+CV-3	Hspa5
Atp6v1a	0.633	0.293984	0.266	0.407	0.118	ENR+CV-3	Atp6v1a
Aig1	0.633	0.288333	0.266	0.434	0.139	ENR+CV-3	Aig1
Ddx24	0.633	0.280145	0.266	0.457	0.156	ENR+CV-3	Ddx24
Hnrnpf	0.633	0.272028	0.266	0.548	0.226	ENR+CV-3	Hnrnpf
Sarnp	0.633	0.271213	0.266	0.475	0.169	ENR+CV-3	Sarnp
Vcp	0.633	0.258541	0.266	0.575	0.249	ENR+CV-3	Vcp
2700060E02Rik	0.633	0.256337	0.266	0.765	0.415	ENR+CV-3	2700060E02Rik
Sod2	0.633	0.25248	0.266	0.493	0.185	ENR+CV-3	Sod2
Amn	0.632	0.422108	0.264	0.339	0.065	ENR+CV-3	Amn
Clic6	0.632	0.413717	0.264	0.371	0.096	ENR+CV-3	Clic6
Nob1	0.632	0.35005	0.264	0.376	0.094	ENR+CV-3	Nob1
Nudc	0.632	0.289838	0.264	0.475	0.172	ENR+CV-3	Nudc
Nars	0.632	0.275312	0.264	0.814	0.477	ENR+CV-3	Nars
Psmd1	0.632	0.273306	0.264	0.493	0.188	ENR+CV-3	Psmd1
Me2	0.632	0.273098	0.264	0.448	0.153	ENR+CV-3	Me2
Ndufa9	0.632	0.272243	0.264	0.452	0.155	ENR+CV-3	Ndufa9
Rab1	0.632	0.268338	0.264	0.579	0.255	ENR+CV-3	Rab1
Lgr5	0.632	0.253999	0.264	0.475	0.171	ENR+CV-3	Lgr5
B3galtl	0.631	0.421535	0.262	0.33	0.06	ENR+CV-3	B3galtl
Ralgps2	0.631	0.382369	0.262	0.371	0.093	ENR+CV-3	Ralgps2
Fads1	0.631	0.368839	0.262	0.394	0.115	ENR+CV-3	Fads1
Rbm34	0.631	0.357865	0.262	0.416	0.133	ENR+CV-3	Rbm34
Acp1	0.631	0.325333	0.262	0.457	0.165	ENR+CV-3	Acp1
Trnt1	0.631	0.317808	0.262	0.412	0.128	ENR+CV-3	Trnt1
Mrps18a	0.631	0.306025	0.262	0.421	0.132	ENR+CV-3	Mrps18a
Kcnq11	0.631	0.30522	0.262	0.448	0.156	ENR+CV-3	Kcnq1
Prkcsh	0.631	0.304925	0.262	0.466	0.17	ENR+CV-3	Prkcsh
Zfp106	0.631	0.297963	0.262	0.475	0.178	ENR+CV-3	Zfp106
Tsn	0.631	0.293629	0.262	0.48	0.184	ENR+CV-3	Tsn
Pkn2	0.631	0.261322	0.262	0.448	0.153	ENR+CV-3	Pkn2
Psma3	0.631	0.252629	0.262	0.471	0.169	ENR+CV-3	Psma3
Ociad2	0.631	0.252431	0.262	0.471	0.17	ENR+CV-3	Ociad2
Vapb	0.63	0.330219	0.26	0.398	0.117	ENR+CV-3	Vapb
Mrps33	0.63	0.322138	0.26	0.407	0.124	ENR+CV-3	Mrps33
Nfia	0.629	0.372345	0.258	0.403	0.126	ENR+CV-3	Nfia
Dpysl2	0.629	0.357662	0.258	0.394	0.116	ENR+CV-3	Dpysl2
Nsdhl	0.629	0.335957	0.258	0.367	0.093	ENR+CV-3	Nsdhl
Ccdc59	0.629	0.317569	0.258	0.416	0.134	ENR+CV-3	Ccdc59
Prpf19	0.629	0.289605	0.258	0.48	0.186	ENR+CV-3	Prpf19
Ppil1	0.629	0.279162	0.258	0.416	0.13	ENR+CV-3	Ppil1
Slc12a2	0.629	0.267494	0.258	0.837	0.496	ENR+CV-3	Slc12a2
Zfp91	0.629	0.266726	0.258	0.502	0.203	ENR+CV-3	Zfp91
Atp5l	0.629	0.265187	0.258	0.538	0.228	ENR+CV-3	Atp5l
Polr1c	0.628	0.322674	0.256	0.38	0.104	ENR+CV-3	Polr1c
Szrd1	0.628	0.314005	0.256	0.398	0.119	ENR+CV-3	Szrd1
Tmod3	0.628	0.262672	0.256	0.457	0.165	ENR+CV-3	Tmod3
Eif3l	0.628	0.25462	0.256	0.579	0.261	ENR+CV-3	Eif3l
Rps4y2	0.627	0.369446	0.254	0.389	0.116	ENR+CV-3	Rps4y2
Brd7	0.627	0.336292	0.254	0.394	0.118	ENR+CV-3	Brd7
RP24-176F12.14	0.627	0.318702	0.254	0.376	0.104	ENR+CV-3	RP24-176F12.14
Tra2b	0.627	0.308633	0.254	0.538	0.241	ENR+CV-3	Tra2b
Polr2i	0.627	0.305887	0.254	0.43	0.148	ENR+CV-3	Polr2i
Pnkd	0.627	0.289045	0.254	0.398	0.12	ENR+CV-3	Pnkd
Gm11808	0.627	0.280318	0.254	0.484	0.191	ENR+CV-3	Gm11808
Magohb	0.627	0.274427	0.254	0.385	0.109	ENR+CV-3	Magohb
Npepps	0.627	0.272388	0.254	0.448	0.16	ENR+CV-3	Npepps
Sae1	0.627	0.256222	0.254	0.516	0.21	ENR+CV-3	Sae1
Desi2	0.626	0.414732	0.252	0.339	0.077	ENR+CV-3	Desi2
Mpst	0.626	0.364949	0.252	0.321	0.059	ENR+CV-3	Mpst
Cetn2	0.626	0.339757	0.252	0.394	0.122	ENR+CV-3	Cetn2
Elp5	0.626	0.333591	0.252	0.362	0.093	ENR+CV-3	Elp5
Gar1	0.626	0.328173	0.252	0.376	0.106	ENR+CV-3	Gar1
Alkbh5	0.626	0.319024	0.252	0.416	0.139	ENR+CV-3	Alkbh5
Snx2	0.626	0.269824	0.252	0.398	0.122	ENR+CV-3	Snx2
Plod2	0.625	0.491982	0.25	0.29	0.036	ENR+CV-3	Plod2
Gm22426	0.625	0.433955	0.25	0.299	0.044	ENR+CV-3	Gm22426
Pld3	0.625	0.359198	0.25	0.357	0.092	ENR+CV-3	Pld3
Yrdc	0.625	0.358996	0.25	0.357	0.093	ENR+CV-3	Yrdc
Sbno1	0.625	0.290746	0.25	0.475	0.187	ENR+CV-3	Sbno1
Plin3	0.625	0.280806	0.25	0.416	0.138	ENR+CV-3	Plin3
Pdgfa	0.625	0.27893	0.25	0.597	0.289	ENR+CV-3	Pdgfa
Galm	0.624	0.319336	0.248	0.371	0.105	ENR+CV-3	Galm
Gcat1	0.624	0.292234	0.248	0.452	0.172	ENR+CV-3	Gcat
Por1	0.624	0.286877	0.248	0.443	0.164	ENR+CV-3	Por
Timm10b	0.624	0.272169	0.248	0.443	0.162	ENR+CV-3	Timm10b
Stk38	0.623	0.374474	0.246	0.348	0.089	ENR+CV-3	Stk38
Tnpo3	0.623	0.360967	0.246	0.362	0.1	ENR+CV-3	Tnpo3
Pphln1	0.623	0.351583	0.246	0.326	0.069	ENR+CV-3	Pphln1
Scd11	0.623	0.346466	0.246	0.367	0.102	ENR+CV-3	Scd1
Tcof1	0.623	0.306198	0.246	0.398	0.128	ENR+CV-3	Tcof1
Ncln	0.623	0.30011	0.246	0.38	0.115	ENR+CV-3	Ncln
Lrig1	0.623	0.296666	0.246	0.412	0.138	ENR+CV-3	Lrig1
Uck2	0.623	0.294847	0.246	0.407	0.137	ENR+CV-3	Uck2
Fxr1	0.623	0.283048	0.246	0.416	0.142	ENR+CV-3	Fxr1
Qdpr	0.623	0.268756	0.246	0.439	0.162	ENR+CV-3	Qdpr
Tmprss4	0.623	0.254359	0.246	0.412	0.136	ENR+CV-3	Tmprss4
Zfand6	0.623	0.251709	0.246	0.462	0.179	ENR+CV-3	Zfand6
Tmem261	0.623	0.251225	0.246	0.443	0.164	ENR+CV-3	Tmem261
Prox1	0.622	0.41687	0.244	0.38	0.117	ENR+CV-3	Prox1
Seh1l	0.622	0.340132	0.244	0.357	0.098	ENR+CV-3	Seh1l
Klhdc2	0.622	0.303078	0.244	0.394	0.126	ENR+CV-3	Klhdc2
Ndufaf4	0.622	0.288337	0.244	0.394	0.126	ENR+CV-3	Ndufaf4
Cryzl1	0.622	0.280029	0.244	0.371	0.106	ENR+CV-3	Cryzl1
Ndfip2	0.622	0.278661	0.244	0.385	0.119	ENR+CV-3	Ndfip2
Raly	0.622	0.266858	0.244	0.434	0.159	ENR+CV-3	Raly
Prlr	0.621	0.397357	0.242	0.326	0.074	ENR+CV-3	Prlr
Kdm5b	0.621	0.361426	0.242	0.367	0.108	ENR+CV-3	Kdm5b
Asna1	0.621	0.335722	0.242	0.362	0.104	ENR+CV-3	Asna1
Zfp703	0.621	0.318733	0.242	0.367	0.107	ENR+CV-3	Zfp703
Dap	0.621	0.312118	0.242	0.348	0.091	ENR+CV-3	Dap
Lrrc59	0.621	0.31077	0.242	0.376	0.112	ENR+CV-3	Lrrc59
Hibadh	0.621	0.308438	0.242	0.398	0.135	ENR+CV-3	Hibadh
Pdcd4	0.621	0.306419	0.242	0.443	0.172	ENR+CV-3	Pdcd4
Efr3a	0.621	0.297326	0.242	0.367	0.105	ENR+CV-3	Efr3a
Emc2	0.621	0.272014	0.242	0.376	0.114	ENR+CV-3	Emc2
Snx1	0.621	0.266239	0.242	0.394	0.128	ENR+CV-3	Snx1
Atp6ap2	0.621	0.265414	0.242	0.462	0.181	ENR+CV-3	Atp6ap2
Rnf6	0.621	0.251243	0.242	0.376	0.113	ENR+CV-3	Rnf6
Ntmt1	0.62	0.408946	0.24	0.326	0.077	ENR+CV-3	Ntmt1
Lhpp	0.62	0.399587	0.24	0.312	0.065	ENR+CV-3	Lhpp
Rassf4	0.62	0.364121	0.24	0.312	0.063	ENR+CV-3	Rassf4
Elovl1	0.62	0.337464	0.24	0.362	0.105	ENR+CV-3	Elovl1
Wbp11	0.62	0.277568	0.24	0.412	0.143	ENR+CV-3	Wbp11
Mrpl22	0.62	0.251907	0.24	0.362	0.102	ENR+CV-3	Mrpl22
Ikbkap	0.619	0.411349	0.238	0.303	0.059	ENR+CV-3	Ikbkap
Naf1	0.619	0.390331	0.238	0.303	0.056	ENR+CV-3	Naf1
Rrp15	0.619	0.354929	0.238	0.321	0.072	ENR+CV-3	Rrp15
Cdk6	0.619	0.345789	0.238	0.344	0.093	ENR+CV-3	Cdk6
Rfc3	0.619	0.342265	0.238	0.389	0.131	ENR+CV-3	Rfc3
Ufsp2	0.619	0.320176	0.238	0.367	0.11	ENR+CV-3	Ufsp2
Stx7	0.619	0.312132	0.238	0.394	0.134	ENR+CV-3	Stx7
Nop16	0.619	0.294293	0.238	0.389	0.129	ENR+CV-3	Nop16
Slc5a1	0.619	0.270388	0.238	0.421	0.154	ENR+CV-3	Slc5a1
Aup1	0.619	0.268483	0.238	0.439	0.168	ENR+CV-3	Aup1
Fkbp8	0.619	0.257444	0.238	0.466	0.191	ENR+CV-3	Fkbp8
Cdk2ap2	0.619	0.256512	0.238	0.425	0.155	ENR+CV-3	Cdk2ap2
Klf3	0.618	0.351368	0.236	0.335	0.087	ENR+CV-3	Klf3
0610031J06Rik	0.618	0.346276	0.236	0.344	0.094	ENR+CV-3	0610031J06Rik
Hmga1	0.618	0.339561	0.236	0.344	0.095	ENR+CV-3	Hmga1
Exosc4	0.618	0.333259	0.236	0.335	0.084	ENR+CV-3	Exosc4
Hexim1	0.618	0.331105	0.236	0.371	0.117	ENR+CV-3	Hexim1
Tmem66	0.618	0.320639	0.236	0.376	0.121	ENR+CV-3	Tmem66
Leprot	0.618	0.320019	0.236	0.344	0.094	ENR+CV-3	Leprot
Mrpl2	0.618	0.293531	0.236	0.362	0.108	ENR+CV-3	Mrpl2
Thop1	0.618	0.291395	0.236	0.339	0.087	ENR+CV-3	Thop1
Acat2	0.618	0.28296	0.236	0.376	0.118	ENR+CV-3	Acat2
Spop	0.618	0.276147	0.236	0.416	0.154	ENR+CV-3	Spop
Elf1	0.618	0.270268	0.236	0.394	0.133	ENR+CV-3	Elf1
Net1	0.618	0.265412	0.236	0.425	0.161	ENR+CV-3	Net1
Gsr	0.618	0.259679	0.236	0.457	0.185	ENR+CV-3	Gsr
U2af2	0.618	0.25586	0.236	0.385	0.124	ENR+CV-3	U2af2
Msx1	0.617	0.468031	0.234	0.285	0.045	ENR+CV-3	Msx1
Grn	0.617	0.340436	0.234	0.335	0.087	ENR+CV-3	Grn
4833439L19Rik	0.617	0.337882	0.234	0.357	0.109	ENR+CV-3	4833439L19Rik
Fam136a	0.617	0.310597	0.234	0.421	0.16	ENR+CV-3	Fam136a
Btg1	0.617	0.300644	0.234	0.416	0.156	ENR+CV-3	Btg1
Timm50	0.617	0.294943	0.234	0.394	0.137	ENR+CV-3	Timm50
Dlat	0.617	0.272948	0.234	0.376	0.121	ENR+CV-3	Dlat
Higd1a	0.617	0.2557	0.234	0.407	0.144	ENR+CV-3	Higd1a
D10Wsu102e	0.616	0.372361	0.232	0.317	0.075	ENR+CV-3	D10Wsu102e
Tst	0.616	0.334047	0.232	0.299	0.058	ENR+CV-3	Tst
Elovl5	0.616	0.326041	0.232	0.33	0.085	ENR+CV-3	Elovl5
Fam96b	0.616	0.311747	0.232	0.362	0.114	ENR+CV-3	Fam96b
Suclg2	0.616	0.285131	0.232	0.376	0.122	ENR+CV-3	Suclg2
Sigmar1	0.616	0.269596	0.232	0.344	0.094	ENR+CV-3	Sigmar1
Ppie	0.616	0.269023	0.232	0.367	0.114	ENR+CV-3	Ppie
Asnsd1	0.616	0.260859	0.232	0.376	0.122	ENR+CV-3	Asnsd1
Igf2r	0.616	0.256635	0.232	0.389	0.134	ENR+CV-3	Igf2r
Mex3a	0.615	0.433431	0.23	0.29	0.053	ENR+CV-3	Mex3a
Ccz1	0.615	0.350534	0.23	0.344	0.101	ENR+CV-3	Ccz1
Rapgef6	0.615	0.3323	0.23	0.344	0.099	ENR+CV-3	Rapgef6
Dnajc22	0.615	0.296785	0.23	0.385	0.134	ENR+CV-3	Dnajc22
Gna11	0.615	0.258355	0.23	0.376	0.121	ENR+CV-3	Gna11
1110001A16Rik	0.615	0.252867	0.23	0.394	0.139	ENR+CV-3	1110001A16Rik
Tmem171	0.614	0.352367	0.228	0.299	0.061	ENR+CV-3	Tmem171
Id2	0.614	0.334717	0.228	0.416	0.162	ENR+CV-3	Id2
Pmvk	0.614	0.329992	0.228	0.344	0.102	ENR+CV-3	Pmvk
Blmh	0.614	0.27099	0.228	0.371	0.121	ENR+CV-3	Blmh
Slc38a1	0.614	0.254569	0.228	0.43	0.17	ENR+CV-3	Slc38a1
Acads	0.613	0.324187	0.226	0.33	0.092	ENR+CV-3	Acads
Lsm7	0.613	0.302124	0.226	0.335	0.096	ENR+CV-3	Lsm7
Snx4	0.613	0.294213	0.226	0.376	0.131	ENR+CV-3	Snx4
Dnpep	0.613	0.276266	0.226	0.348	0.105	ENR+CV-3	Dnpep
Homer2	0.613	0.275482	0.226	0.403	0.151	ENR+CV-3	Homer2
Sssca1	0.613	0.266419	0.226	0.353	0.109	ENR+CV-3	Sssca1
Srm	0.612	0.320701	0.224	0.362	0.118	ENR+CV-3	Srm
Eif2b4	0.612	0.319059	0.224	0.33	0.092	ENR+CV-3	Eif2b4
Pold2	0.612	0.31017	0.224	0.339	0.099	ENR+CV-3	Pold2
Ltv1	0.612	0.286989	0.224	0.335	0.096	ENR+CV-3	Ltv1
Abi1	0.612	0.28202	0.224	0.376	0.13	ENR+CV-3	Abi1
Id3	0.612	0.278098	0.224	0.489	0.22	ENR+CV-3	Id3
Trib1	0.612	0.272703	0.224	0.357	0.113	ENR+CV-3	Trib1
Pgd	0.612	0.263513	0.224	0.439	0.183	ENR+CV-3	Pgd
Aimp2	0.612	0.250744	0.224	0.394	0.145	ENR+CV-3	Aimp2
Scpep1	0.611	0.321104	0.222	0.321	0.087	ENR+CV-3	Scpep1
Pcbd2	0.611	0.316401	0.222	0.335	0.098	ENR+CV-3	Pcbd2
Itpr31	0.611	0.285305	0.222	0.353	0.111	ENR+CV-3	Itpr3
Rfc2	0.611	0.266888	0.222	0.367	0.124	ENR+CV-3	Rfc2
Man1a	0.611	0.262322	0.222	0.344	0.105	ENR+CV-3	Man1a
Epb4.1l3	0.611	0.259303	0.222	0.389	0.143	ENR+CV-3	Epb4.1l3
mt-Tq1	0.61	0.404266	0.22	0.267	0.042	ENR+CV-3	mt-Tq
Rbm38	0.61	0.36256	0.22	0.299	0.07	ENR+CV-3	Rbm38
Zfp36l2	0.61	0.341894	0.22	0.367	0.127	ENR+CV-3	Zfp36l2
Stk38l	0.61	0.322543	0.22	0.303	0.072	ENR+CV-3	Stk38l
Nufip2	0.61	0.322271	0.22	0.348	0.113	ENR+CV-3	Nufip2
Wwp1	0.61	0.29202	0.22	0.353	0.117	ENR+CV-3	Wwp1
Gtl3	0.61	0.273809	0.22	0.371	0.129	ENR+CV-3	Gtl3
Psmd13	0.61	0.268494	0.22	0.385	0.141	ENR+CV-3	Psmd13
Abcd3	0.61	0.250522	0.22	0.394	0.147	ENR+CV-3	Abcd3
Tubb2b	0.609	0.404769	0.218	0.285	0.061	ENR+CV-3	Tubb2b
Mfsd1	0.609	0.325334	0.218	0.312	0.082	ENR+CV-3	Mfsd1
Mtfp1	0.609	0.324482	0.218	0.281	0.056	ENR+CV-3	Mtfp1
Saysd1	0.609	0.306818	0.218	0.308	0.078	ENR+CV-3	Saysd1
Vat1	0.609	0.280576	0.218	0.294	0.064	ENR+CV-3	Vat1
Med10	0.609	0.277897	0.218	0.33	0.097	ENR+CV-3	Med10
Snrpc	0.609	0.266562	0.218	0.362	0.123	ENR+CV-3	Snrpc
Acadvl	0.609	0.265637	0.218	0.33	0.096	ENR+CV-3	Acadvl
Wdr12	0.608	0.292667	0.216	0.344	0.113	ENR+CV-3	Wdr12
Senp2	0.608	0.289581	0.216	0.33	0.1	ENR+CV-3	Senp2
Pum1	0.608	0.28776	0.216	0.357	0.122	ENR+CV-3	Pum1
Pigt	0.608	0.286777	0.216	0.317	0.089	ENR+CV-3	Pigt
Camta1	0.607	0.323002	0.214	0.281	0.059	ENR+CV-3	Camta1
Mvd	0.607	0.312657	0.214	0.299	0.073	ENR+CV-3	Mvd
Irf8	0.607	0.309224	0.214	0.303	0.079	ENR+CV-3	Irf8
Mpzl2	0.607	0.283261	0.214	0.335	0.105	ENR+CV-3	Mpzl2
Tmem242	0.607	0.261007	0.214	0.353	0.121	ENR+CV-3	Tmem242
Cpox	0.606	0.317825	0.212	0.326	0.1	ENR+CV-3	Cpox
Tmem57	0.606	0.290729	0.212	0.308	0.084	ENR+CV-3	Tmem57
Snrpa	0.605	0.327393	0.21	0.33	0.108	ENR+CV-3	Snrpa
Tns3	0.605	0.277192	0.21	0.33	0.104	ENR+CV-3	Tns3
Smek2	0.605	0.254571	0.21	0.398	0.164	ENR+CV-3	Smek2
Csnk2a2	0.604	0.407357	0.208	0.262	0.049	ENR+CV-3	Csnk2a2
Lgals1	0.604	0.394722	0.208	0.267	0.053	ENR+CV-3	Lgals1
Arl4a	0.604	0.32834	0.208	0.317	0.096	ENR+CV-3	Arl4a
Cited2	0.604	0.303363	0.208	0.294	0.074	ENR+CV-3	Cited2
Tceal8	0.604	0.298449	0.208	0.33	0.108	ENR+CV-3	Tceal8
Casp3	0.604	0.280017	0.208	0.308	0.087	ENR+CV-3	Casp3
Cisd1	0.604	0.275596	0.208	0.357	0.129	ENR+CV-3	Cisd1
Cyb561	0.604	0.261954	0.208	0.29	0.071	ENR+CV-3	Cyb561
Dag1	0.604	0.252119	0.208	0.339	0.114	ENR+CV-3	Dag1
Gramd3	0.603	0.333171	0.206	0.281	0.067	ENR+CV-3	Gramd3
Trim37	0.603	0.301016	0.206	0.308	0.089	ENR+CV-3	Trim37
Usp33	0.603	0.271768	0.206	0.326	0.105	ENR+CV-3	Usp33
Psenen	0.603	0.269489	0.206	0.29	0.073	ENR+CV-3	Psenen
Rbbp8	0.603	0.255932	0.206	0.308	0.088	ENR+CV-3	Rbbp8
Crlf1	0.602	0.42531	0.204	0.24	0.034	ENR+CV-3	Crlf1
Cd82	0.602	0.288229	0.204	0.308	0.091	ENR+CV-3	Cd82
Znrf2	0.602	0.260125	0.204	0.312	0.094	ENR+CV-3	Znrf2
Shmt1	0.602	0.251927	0.204	0.344	0.121	ENR+CV-3	Shmt1
Abhd17a	0.601	0.259083	0.202	0.33	0.111	ENR+CV-3	Abhd17a
Pdk1	0.601	0.253926	0.202	0.348	0.127	ENR+CV-3	Pdk1
Nubp1	0.601	0.250201	0.202	0.33	0.113	ENR+CV-3	Nubp1
Rpl413	0.914	1.2771	0.828	0.991	0.822	ENR+CV-4	Rpl41
Pabpc13	0.91	0.987058	0.82	1	0.797	ENR+CV-4	Pabpc1
Tubb52	0.879	1.07983	0.758	0.991	0.584	ENR+CV-4	Tubb5
Gm20003	0.873	1.13855	0.746	0.963	0.437	ENR+CV-4	Gm2000
Gm269243	0.873	0.917008	0.746	1	0.935	ENR+CV-4	Gm26924
Rpl37a3	0.864	0.923564	0.728	0.986	0.584	ENR+CV-4	Rpl37a
Top2a	0.833	1.06377	0.666	0.936	0.311	ENR+CV-4	Top2a
H1f03	0.82	1.01403	0.64	0.922	0.37	ENR+CV-4	H1f0
Smoc22	0.819	0.912135	0.638	0.95	0.435	ENR+CV-4	Smoc2
Uqcr102	0.818	0.750489	0.636	1	0.668	ENR+CV-4	Uqcr10
2810417H13Rik	0.817	1.1186	0.634	0.839	0.23	ENR+CV-4	2810417H13Rik
Dbi3	0.817	0.635827	0.634	1	0.818	ENR+CV-4	Dbi
Gm155643	0.816	0.862926	0.632	0.867	0.202	ENR+CV-4	Gm15564
Smc4	0.814	0.939052	0.628	0.908	0.26	ENR+CV-4	Smc4
Rpph12	0.808	0.463765	0.616	0.963	0.379	ENR+CV-4	Rpph1
Bola23	0.793	0.789188	0.586	0.899	0.289	ENR+CV-4	Bola2
Taldo12	0.791	0.752066	0.582	0.945	0.427	ENR+CV-4	Taldo1
Uqcr112	0.791	0.679967	0.582	0.968	0.626	ENR+CV-4	Uqcr11
Hmgb12	0.789	0.915812	0.578	0.826	0.242	ENR+CV-4	Hmgb1
Gm100762	0.788	0.72258	0.576	0.963	0.607	ENR+CV-4	Gm10076
Rpl35a2	0.788	0.629467	0.576	0.977	0.783	ENR+CV-4	Rpl35a
Mlec2	0.785	0.753675	0.57	0.936	0.354	ENR+CV-4	Mlec
Hes13	0.776	0.97922	0.552	0.775	0.216	ENR+CV-4	Hes1
Bex12	0.771	0.751604	0.542	0.853	0.273	ENR+CV-4	Bex1
Rpl372	0.769	0.62337	0.538	0.959	0.651	ENR+CV-4	Rpl37
Mki67	0.767	0.788147	0.534	0.853	0.296	ENR+CV-4	Mki67
Ifitm22	0.763	0.619885	0.526	0.986	0.545	ENR+CV-4	Ifitm2
Psmc31	0.76	0.719026	0.52	0.78	0.22	ENR+CV-4	Psmc3
Hist1h1b	0.759	0.885791	0.518	0.693	0.151	ENR+CV-4	Hist1h1b
Smc2	0.756	0.697877	0.512	0.725	0.163	ENR+CV-4	Smc2
Dynll21	0.756	0.689622	0.512	0.817	0.265	ENR+CV-4	Dynll2
Cox4i12	0.756	0.450686	0.512	0.991	0.852	ENR+CV-4	Cox4i1
Egr13	0.754	0.762186	0.508	0.876	0.391	ENR+CV-4	Egr1
Cox6a12	0.752	0.500037	0.504	0.982	0.701	ENR+CV-4	Cox6a1
Psmc13	0.751	0.706707	0.502	0.775	0.234	ENR+CV-4	Psmc1
Uqcrc12	0.751	0.603531	0.502	0.931	0.413	ENR+CV-4	Uqcrc1
Wbp52	0.751	0.598776	0.502	0.963	0.491	ENR+CV-4	Wbp5
Ptma3	0.749	0.521153	0.498	0.963	0.735	ENR+CV-4	Ptma
Nusap1	0.748	0.875836	0.496	0.615	0.097	ENR+CV-4	Nusap1
Idh3a1	0.748	0.625319	0.496	0.761	0.21	ENR+CV-4	Idh3a
Sypl1	0.748	0.62421	0.496	0.917	0.39	ENR+CV-4	Sypl
Serinc32	0.747	0.666831	0.494	0.927	0.48	ENR+CV-4	Serinc3
Ak22	0.747	0.649696	0.494	0.812	0.278	ENR+CV-4	Ak2
Atp5k2	0.747	0.62396	0.494	0.913	0.469	ENR+CV-4	Atp5k
Uqcrq2	0.745	0.486418	0.49	0.995	0.755	ENR+CV-4	Uqcrq
Rpl132	0.745	0.413952	0.49	0.991	0.905	ENR+CV-4	Rpl13
Idh21	0.744	0.660825	0.488	0.766	0.228	ENR+CV-4	Idh2
Tmem971	0.744	0.614697	0.488	0.78	0.237	ENR+CV-4	Tmem97
Ndufb42	0.743	0.694175	0.486	0.789	0.262	ENR+CV-4	Ndufb4
Ndufb82	0.742	0.571997	0.484	0.94	0.502	ENR+CV-4	Ndufb8
Atp5o2	0.742	0.532588	0.484	0.954	0.526	ENR+CV-4	Atp5o
Ybx13	0.741	0.563248	0.482	0.954	0.727	ENR+CV-4	Ybx1
Rny13	0.741	0.562936	0.482	0.587	0.082	ENR+CV-4	Rny1
Snord133	0.74	0.697564	0.48	0.674	0.171	ENR+CV-4	Snord13
Tpi13	0.74	0.578456	0.48	0.968	0.582	ENR+CV-4	Tpi1
Gm98462	0.739	0.743381	0.478	0.619	0.115	ENR+CV-4	Gm9846
Prc1	0.739	0.719943	0.478	0.628	0.116	ENR+CV-4	Prc1
Mdh22	0.739	0.589122	0.478	0.904	0.395	ENR+CV-4	Mdh2
Hmgb2	0.736	0.625313	0.472	0.922	0.479	ENR+CV-4	Hmgb2
Hmgcs23	0.735	0.806516	0.47	0.592	0.101	ENR+CV-4	Hmgcs2
Ccdc342	0.734	0.616465	0.468	0.885	0.42	ENR+CV-4	Ccdc34
Tmem2562	0.734	0.589649	0.468	0.872	0.381	ENR+CV-4	Tmem256
Cbx11	0.734	0.563673	0.468	0.826	0.298	ENR+CV-4	Cbx1
Pcsk92	0.733	0.609911	0.466	0.665	0.158	ENR+CV-4	Pcsk9
Csnk2a11	0.732	0.649643	0.464	0.656	0.153	ENR+CV-4	Csnk2a1
Tuba1c	0.731	0.647405	0.462	0.876	0.387	ENR+CV-4	Tuba1c
H2-Q102	0.73	0.665685	0.46	0.606	0.117	ENR+CV-4	H2-Q10
H2afv1	0.73	0.580618	0.46	0.872	0.385	ENR+CV-4	H2afv
Arpp193	0.73	0.551691	0.46	0.858	0.339	ENR+CV-4	Arpp19
Rpl342	0.729	0.436854	0.458	0.968	0.815	ENR+CV-4	Rpl34
Gcat2	0.728	0.60206	0.456	0.661	0.164	ENR+CV-4	Gcat
Nucks1	0.728	0.539839	0.456	0.83	0.307	ENR+CV-4	Nucks1
Cdca8	0.727	0.594264	0.454	0.647	0.149	ENR+CV-4	Cdca8
Hmg20b1	0.725	0.620419	0.45	0.665	0.174	ENR+CV-4	Hmg20b
Pdap12	0.725	0.526392	0.45	0.899	0.398	ENR+CV-4	Pdap1
Sub12	0.723	0.560126	0.446	0.83	0.333	ENR+CV-4	Sub1
Atp5d3	0.723	0.548049	0.446	0.908	0.415	ENR+CV-4	Atp5d
Galk13	0.723	0.539828	0.446	0.688	0.186	ENR+CV-4	Galk1
Fgfbp11	0.723	0.472748	0.446	0.766	0.231	ENR+CV-4	Fgfbp1
Arl6ip1	0.722	0.763164	0.444	0.725	0.282	ENR+CV-4	Arl6ip1
2410015M20Rik2	0.722	0.55308	0.444	0.743	0.243	ENR+CV-4	2410015M20Rik
Prmt11	0.722	0.547636	0.444	0.766	0.256	ENR+CV-4	Prmt1
Aldh1b11	0.722	0.535951	0.444	0.835	0.338	ENR+CV-4	Aldh1b1
Srrm11	0.722	0.526478	0.444	0.826	0.328	ENR+CV-4	Srrm1
Mif2	0.721	0.537589	0.442	0.922	0.499	ENR+CV-4	Mif
Eif5a1	0.721	0.536312	0.442	0.917	0.516	ENR+CV-4	Eif5a
Atp5e2	0.721	0.4494	0.442	0.963	0.665	ENR+CV-4	Atp5e
Cbx31	0.72	0.624651	0.44	0.619	0.146	ENR+CV-4	Cbx3
Pfdn11	0.719	0.571105	0.438	0.725	0.232	ENR+CV-4	Pfdn1
Mrpl281	0.719	0.523768	0.438	0.748	0.244	ENR+CV-4	Mrpl28
Ndufa101	0.719	0.514497	0.438	0.761	0.256	ENR+CV-4	Ndufa10
Psma72	0.719	0.474045	0.438	0.959	0.573	ENR+CV-4	Psma7
Hsp90ab11	0.719	0.347689	0.438	1	0.932	ENR+CV-4	Hsp90ab1
Dek	0.718	0.522855	0.436	0.826	0.317	ENR+CV-4	Dek
Nol71	0.718	0.512548	0.436	0.821	0.322	ENR+CV-4	Nol7
Trappc6a2	0.717	0.527	0.434	0.757	0.261	ENR+CV-4	Trappc6a
Tacc3	0.716	0.764261	0.432	0.528	0.08	ENR+CV-4	Tacc3
Pbk	0.716	0.615893	0.432	0.56	0.098	ENR+CV-4	Pbk
Hnrnpd1	0.716	0.565255	0.432	0.638	0.165	ENR+CV-4	Hnrnpd
Snrpd32	0.716	0.513976	0.432	0.867	0.374	ENR+CV-4	Snrpd3
mt-Tc2	0.715	0.778397	0.43	0.5	0.058	ENR+CV-4	mt-Tc
Rny33	0.715	0.64204	0.43	0.55	0.097	ENR+CV-4	Rny3
Add31	0.715	0.570863	0.43	0.688	0.211	ENR+CV-4	Add3
D8Ertd738e1	0.715	0.525186	0.43	0.702	0.22	ENR+CV-4	D8Ertd738e
Anp32e1	0.715	0.49264	0.43	0.679	0.191	ENR+CV-4	Anp32e
Atp5b2	0.715	0.425036	0.43	0.982	0.724	ENR+CV-4	Atp5b
2010107E04Rik2	0.714	0.444015	0.428	0.977	0.667	ENR+CV-4	2010107E04Rik
Hn1	0.713	0.52476	0.426	0.867	0.395	ENR+CV-4	Hn1
Mtch21	0.713	0.503831	0.426	0.789	0.301	ENR+CV-4	Mtch2
Cyc11	0.713	0.488753	0.426	0.826	0.331	ENR+CV-4	Cyc1
Fuca11	0.713	0.481392	0.426	0.711	0.22	ENR+CV-4	Fuca1
Cenpf	0.712	0.759272	0.424	0.573	0.128	ENR+CV-4	Cenpf
Rangap1	0.712	0.561114	0.424	0.619	0.156	ENR+CV-4	Rangap1
Anp32a1	0.712	0.500906	0.424	0.849	0.37	ENR+CV-4	Anp32a
Ndufa32	0.712	0.487899	0.424	0.876	0.391	ENR+CV-4	Ndufa3
Chchd101	0.712	0.467163	0.424	0.807	0.307	ENR+CV-4	Chchd10
Rad23b1	0.711	0.555657	0.422	0.647	0.181	ENR+CV-4	Rad23b
Ilf21	0.711	0.543298	0.422	0.624	0.159	ENR+CV-4	Ilf2
Sae11	0.711	0.538854	0.422	0.679	0.204	ENR+CV-4	Sae1
Mrps121	0.711	0.519282	0.422	0.61	0.144	ENR+CV-4	Mrps12
Rps282	0.711	0.518619	0.422	0.817	0.333	ENR+CV-4	Rps28
Ier23	0.711	0.510283	0.422	0.922	0.526	ENR+CV-4	Ier2
Ndufc12	0.711	0.477345	0.422	0.881	0.475	ENR+CV-4	Ndufc1
Atp1a13	0.71	0.515423	0.42	0.876	0.399	ENR+CV-4	Atp1a1
Gm102212	0.709	0.642276	0.418	0.578	0.134	ENR+CV-4	Gm10221
Aqp12	0.709	0.578469	0.418	0.601	0.146	ENR+CV-4	Aqp1
Birc5	0.709	0.565936	0.418	0.592	0.133	ENR+CV-4	Birc5
Lmnb1	0.709	0.562933	0.418	0.601	0.146	ENR+CV-4	Lmnb1
Sord1	0.709	0.511293	0.418	0.661	0.19	ENR+CV-4	Sord
Nudc1	0.709	0.497272	0.418	0.633	0.167	ENR+CV-4	Nudc
Hnf4a1	0.709	0.478358	0.418	0.716	0.232	ENR+CV-4	Hnf4a
Myeov22	0.709	0.44973	0.418	0.876	0.372	ENR+CV-4	Myeov2
Pkm3	0.709	0.445719	0.418	0.963	0.633	ENR+CV-4	Pkm
Kif20b	0.708	0.718689	0.416	0.55	0.111	ENR+CV-4	Kif20b
Timm501	0.708	0.562725	0.416	0.578	0.13	ENR+CV-4	Timm50
Mvb12a1	0.708	0.554732	0.416	0.596	0.143	ENR+CV-4	Mvb12a
Ckb1	0.708	0.510804	0.416	0.766	0.278	ENR+CV-4	Ckb
Ssrp11	0.708	0.506508	0.416	0.72	0.245	ENR+CV-4	Ssrp1
Cs2	0.708	0.503298	0.416	0.711	0.232	ENR+CV-4	Cs
Crip12	0.708	0.471144	0.416	0.862	0.395	ENR+CV-4	Crip1
Hmmr	0.707	0.665841	0.414	0.528	0.092	ENR+CV-4	Hmmr
Aifm11	0.707	0.513757	0.414	0.596	0.142	ENR+CV-4	Aifm1
Psmb21	0.707	0.497634	0.414	0.72	0.248	ENR+CV-4	Psmb2
Tmed91	0.707	0.459737	0.414	0.67	0.194	ENR+CV-4	Tmed9
Pabpc42	0.706	0.530276	0.412	0.628	0.172	ENR+CV-4	Pabpc4
Ap1s11	0.706	0.491849	0.412	0.619	0.162	ENR+CV-4	Ap1s1
Ndufv11	0.706	0.474566	0.412	0.702	0.23	ENR+CV-4	Ndufv1
Cdc1231	0.706	0.454482	0.412	0.656	0.189	ENR+CV-4	Cdc123
Znhit11	0.705	0.538647	0.41	0.583	0.138	ENR+CV-4	Znhit1
Tecr1	0.705	0.465937	0.41	0.826	0.34	ENR+CV-4	Tecr
Tmem2341	0.705	0.440371	0.41	0.748	0.263	ENR+CV-4	Tmem234
Ndufab11	0.705	0.439128	0.41	0.821	0.332	ENR+CV-4	Ndufab1
Tpx2	0.704	0.689153	0.408	0.514	0.086	ENR+CV-4	Tpx2
Pkig1	0.704	0.584897	0.408	0.573	0.133	ENR+CV-4	Pkig
Phb1	0.704	0.524201	0.408	0.578	0.133	ENR+CV-4	Phb
Cps11	0.704	0.52014	0.408	0.812	0.353	ENR+CV-4	Cps1
Rbm8a1	0.704	0.505343	0.408	0.674	0.214	ENR+CV-4	Rbm8a
Ndufv33	0.704	0.488066	0.408	0.789	0.319	ENR+CV-4	Ndufv3
Slc25a12	0.704	0.448983	0.408	0.661	0.192	ENR+CV-4	Slc25a1
Dhcr242	0.703	0.522902	0.406	0.67	0.212	ENR+CV-4	Dhcr24
Cdca71	0.703	0.521716	0.406	0.711	0.248	ENR+CV-4	Cdca7
Clptm11	0.703	0.516666	0.406	0.573	0.132	ENR+CV-4	Clptm1
Abcf11	0.703	0.47081	0.406	0.702	0.236	ENR+CV-4	Abcf1
Ugp21	0.703	0.429712	0.406	0.619	0.162	ENR+CV-4	Ugp2
mmu-mir-62363	0.702	0.869675	0.404	0.468	0.051	ENR+CV-4	mmu-mir-6236
Cyba1	0.702	0.524012	0.404	0.661	0.207	ENR+CV-4	Cyba
Ndufaf21	0.702	0.469278	0.404	0.628	0.173	ENR+CV-4	Ndufaf2
Rpl33	0.702	0.366345	0.404	0.982	0.759	ENR+CV-4	Rpl3
Immt1	0.701	0.442998	0.402	0.697	0.23	ENR+CV-4	Immt
Serf21	0.7	0.476719	0.4	0.706	0.239	ENR+CV-4	Serf2
Eef23	0.7	0.366677	0.4	0.991	0.845	ENR+CV-4	Eef2
Rabl61	0.699	0.490735	0.398	0.592	0.153	ENR+CV-4	Rabl6
Grpel11	0.699	0.472748	0.398	0.661	0.209	ENR+CV-4	Grpel1
Etfa1	0.699	0.438302	0.398	0.725	0.254	ENR+CV-4	Etfa
Ndufb71	0.699	0.436335	0.398	0.798	0.319	ENR+CV-4	Ndufb7
Park72	0.699	0.431205	0.398	0.885	0.425	ENR+CV-4	Park7
Serbp12	0.699	0.413645	0.398	0.991	0.711	ENR+CV-4	Serbp1
Sars1	0.699	0.392542	0.398	0.789	0.294	ENR+CV-4	Sars
Ezh2	0.698	0.491799	0.396	0.656	0.207	ENR+CV-4	Ezh2
Psmc41	0.698	0.48851	0.396	0.624	0.181	ENR+CV-4	Psmc4
Mapk132	0.698	0.460229	0.396	0.679	0.221	ENR+CV-4	Mapk13
Sfr11	0.698	0.428236	0.396	0.642	0.188	ENR+CV-4	Sfr1
Cdc371	0.698	0.41794	0.396	0.725	0.255	ENR+CV-4	Cdc37
Rrp11	0.698	0.370299	0.396	0.72	0.24	ENR+CV-4	Rrp1
Cenpe	0.697	0.559475	0.394	0.564	0.135	ENR+CV-4	Cenpe
Rfc21	0.697	0.521395	0.394	0.541	0.118	ENR+CV-4	Rfc2
Agpat51	0.697	0.477156	0.394	0.578	0.144	ENR+CV-4	Agpat5
Snrpg3	0.697	0.475228	0.394	0.867	0.464	ENR+CV-4	Snrpg
Lad11	0.697	0.470004	0.394	0.665	0.212	ENR+CV-4	Lad1
Mrpl461	0.697	0.459741	0.394	0.573	0.138	ENR+CV-4	Mrpl46
Tax1bp12	0.697	0.450349	0.394	0.899	0.457	ENR+CV-4	Tax1bp1
Scaf11	0.697	0.435562	0.394	0.702	0.241	ENR+CV-4	Scaf11
Ywhae1	0.697	0.4222	0.394	0.931	0.47	ENR+CV-4	Ywhae
Slc25a41	0.696	0.44196	0.392	0.766	0.308	ENR+CV-4	Slc25a4
Snw11	0.696	0.409155	0.392	0.697	0.236	ENR+CV-4	Snw1
Ndufa51	0.696	0.406237	0.392	0.849	0.373	ENR+CV-4	Ndufa5
Psmd121	0.695	0.463601	0.39	0.624	0.187	ENR+CV-4	Psmd12
Rpl171	0.695	0.461323	0.39	0.647	0.202	ENR+CV-4	Rpl17
Mrpl121	0.695	0.458886	0.39	0.789	0.327	ENR+CV-4	Mrpl12
H2-D11	0.695	0.449059	0.39	0.826	0.362	ENR+CV-4	H2-D1
Mapre11	0.695	0.444682	0.39	0.624	0.183	ENR+CV-4	Mapre1
Mtdh1	0.695	0.438023	0.39	0.766	0.305	ENR+CV-4	Mtdh
Bola11	0.695	0.434012	0.39	0.633	0.189	ENR+CV-4	Bola1
Ect2	0.694	0.542027	0.388	0.514	0.099	ENR+CV-4	Ect2
Glrx1	0.694	0.514942	0.388	0.564	0.143	ENR+CV-4	Glrx
Rpl182	0.694	0.389984	0.388	0.972	0.663	ENR+CV-4	Rpl18
Scd12	0.693	0.603961	0.386	0.505	0.096	ENR+CV-4	Scd1
Cdk1	0.693	0.451972	0.386	0.587	0.152	ENR+CV-4	Cdk1
Ppp1r1b1	0.693	0.449015	0.386	0.725	0.27	ENR+CV-4	Ppp1r1b
Sfxn11	0.693	0.437447	0.386	0.619	0.181	ENR+CV-4	Sfxn1
Eif3h2	0.693	0.427542	0.386	0.894	0.508	ENR+CV-4	Eif3h
Snrpd21	0.693	0.42455	0.386	0.849	0.387	ENR+CV-4	Snrpd2
Pdia41	0.693	0.410533	0.386	0.697	0.237	ENR+CV-4	Pdia4
Dnajc81	0.692	0.488793	0.384	0.688	0.253	ENR+CV-4	Dnajc8
Soat11	0.692	0.466173	0.384	0.716	0.272	ENR+CV-4	Soat1
Apex11	0.692	0.446467	0.384	0.624	0.185	ENR+CV-4	Apex1
Eef1g2	0.692	0.405879	0.384	0.959	0.585	ENR+CV-4	Eef1g
Incenp	0.691	0.601208	0.382	0.491	0.087	ENR+CV-4	Incenp
Uchl31	0.691	0.532113	0.382	0.555	0.145	ENR+CV-4	Uchl3
Acat21	0.691	0.515289	0.382	0.523	0.112	ENR+CV-4	Acat2
Tcof11	0.691	0.48195	0.382	0.537	0.123	ENR+CV-4	Tcof1
Strbp1	0.691	0.450941	0.382	0.61	0.179	ENR+CV-4	Strbp
Acin11	0.691	0.447877	0.382	0.743	0.302	ENR+CV-4	Acin1
Tyms	0.691	0.436163	0.382	0.619	0.185	ENR+CV-4	Tyms
Ybx3	0.691	0.425015	0.382	0.706	0.252	ENR+CV-4	Ybx3
Mrpl14	0.691	0.413521	0.382	0.679	0.234	ENR+CV-4	Mrpl14
Metap21	0.691	0.379871	0.382	0.766	0.295	ENR+CV-4	Metap2
Tmed21	0.69	0.457232	0.38	0.624	0.194	ENR+CV-4	Tmed2
Ubb2	0.69	0.447772	0.38	0.945	0.737	ENR+CV-4	Ubb
Aldoa2	0.69	0.431682	0.38	0.963	0.649	ENR+CV-4	Aldoa
Hnrnpu1	0.69	0.423615	0.38	0.936	0.566	ENR+CV-4	Hnrnpu
Ubqln11	0.69	0.420017	0.38	0.61	0.177	ENR+CV-4	Ubqln1
Fth12	0.69	0.407299	0.38	0.977	0.822	ENR+CV-4	Fth1
Lamp11	0.69	0.394363	0.38	0.83	0.358	ENR+CV-4	Lamp1
Minos11	0.69	0.382479	0.38	0.945	0.533	ENR+CV-4	Minos1
Slc30a21	0.689	0.645432	0.378	0.454	0.064	ENR+CV-4	Slc30a2
Txnrd11	0.689	0.43755	0.378	0.706	0.261	ENR+CV-4	Txnrd1
Rpl361	0.689	0.437532	0.378	0.583	0.156	ENR+CV-4	Rpl36
Dnaja11	0.689	0.433719	0.378	0.628	0.195	ENR+CV-4	Dnaja1
Utp3	0.689	0.425255	0.378	0.564	0.145	ENR+CV-4	Utp3
Prim1	0.688	0.500387	0.376	0.541	0.134	ENR+CV-4	Prim1
Rpn21	0.688	0.462435	0.376	0.729	0.281	ENR+CV-4	Rpn2
Ywhab1	0.688	0.436761	0.376	0.775	0.32	ENR+CV-4	Ywhab
Arpc1b1	0.688	0.4292	0.376	0.789	0.337	ENR+CV-4	Arpc1b
Eif4e21	0.688	0.399667	0.376	0.596	0.169	ENR+CV-4	Eif4e2
Stub1	0.688	0.399146	0.376	0.688	0.242	ENR+CV-4	Stub1
Cct71	0.688	0.382802	0.376	0.798	0.317	ENR+CV-4	Cct7
Rplp21	0.688	0.300647	0.376	0.982	0.903	ENR+CV-4	Rplp2
Vim2	0.687	0.647485	0.374	0.495	0.103	ENR+CV-4	Vim
Aldh9a12	0.687	0.507381	0.374	0.587	0.174	ENR+CV-4	Aldh9a1
Cks1b	0.687	0.472234	0.374	0.541	0.133	ENR+CV-4	Cks1b
Tmpo	0.687	0.471757	0.374	0.651	0.228	ENR+CV-4	Tmpo
Bzw11	0.687	0.4505	0.374	0.794	0.37	ENR+CV-4	Bzw1
Bax1	0.687	0.430416	0.374	0.679	0.24	ENR+CV-4	Bax
Racgap1	0.686	0.57632	0.372	0.463	0.072	ENR+CV-4	Racgap1
Acat11	0.686	0.524261	0.372	0.555	0.152	ENR+CV-4	Acat1
Hspa14	0.686	0.442469	0.372	0.509	0.109	ENR+CV-4	Hspa14
Hmgn5	0.686	0.419261	0.372	0.546	0.134	ENR+CV-4	Hmgn5
Eif3l1	0.686	0.412818	0.372	0.697	0.256	ENR+CV-4	Eif3l
0610011F06Rik1	0.686	0.39847	0.372	0.619	0.192	ENR+CV-4	0610011F06Rik
Ssr1	0.686	0.395891	0.372	0.688	0.24	ENR+CV-4	Ssr1
Lsm5	0.685	0.461504	0.37	0.537	0.132	ENR+CV-4	Lsm5
Slc38a21	0.685	0.448931	0.37	0.619	0.201	ENR+CV-4	Slc38a2
Hnrnpk2	0.685	0.387755	0.37	0.913	0.493	ENR+CV-4	Hnrnpk
Rpn13	0.685	0.374526	0.37	0.835	0.368	ENR+CV-4	Rpn1
1110004F10Rik1	0.684	0.48844	0.368	0.615	0.209	ENR+CV-4	1110004F10Rik
Glrx51	0.684	0.481876	0.368	0.541	0.136	ENR+CV-4	Glrx5
Dnm1l1	0.684	0.419269	0.368	0.596	0.18	ENR+CV-4	Dnm1l
Psmc51	0.684	0.408385	0.368	0.638	0.21	ENR+CV-4	Psmc5
Ube2c	0.684	0.394088	0.368	0.661	0.224	ENR+CV-4	Ube2c
Gnb21	0.684	0.392788	0.368	0.798	0.34	ENR+CV-4	Gnb2
Ndufs21	0.684	0.391339	0.368	0.766	0.311	ENR+CV-4	Ndufs2
Txn21	0.684	0.389406	0.368	0.688	0.248	ENR+CV-4	Txn2
Atox12	0.684	0.3832	0.368	0.817	0.349	ENR+CV-4	Atox1
Nap1l1	0.684	0.332942	0.368	0.706	0.245	ENR+CV-4	Nap1l1
H2afx	0.683	0.58875	0.366	0.523	0.133	ENR+CV-4	H2afx
Ccna2	0.683	0.546192	0.366	0.5	0.108	ENR+CV-4	Ccna2
Yme1l11	0.683	0.466398	0.366	0.592	0.185	ENR+CV-4	Yme1l1
Ppa21	0.683	0.457065	0.366	0.55	0.149	ENR+CV-4	Ppa2
Csde11	0.683	0.453069	0.366	0.725	0.312	ENR+CV-4	Csde1
Ndufs62	0.683	0.364843	0.366	0.867	0.41	ENR+CV-4	Ndufs6
Rpl142	0.683	0.304364	0.366	0.982	0.923	ENR+CV-4	Rpl14
Esco2	0.682	0.563298	0.364	0.459	0.075	ENR+CV-4	Esco2
Picalm	0.682	0.38309	0.364	0.642	0.22	ENR+CV-4	Picalm
Ppp1ca1	0.682	0.377802	0.364	0.853	0.398	ENR+CV-4	Ppp1ca
Ndufa121	0.682	0.360138	0.364	0.812	0.348	ENR+CV-4	Ndufa12
Suz12	0.681	0.525226	0.362	0.55	0.156	ENR+CV-4	Suz12
Impa11	0.681	0.457188	0.362	0.569	0.167	ENR+CV-4	Impa1
Usp1	0.681	0.439182	0.362	0.578	0.17	ENR+CV-4	Usp1
Rpl7l11	0.681	0.435876	0.362	0.578	0.173	ENR+CV-4	Rpl7l1
Eif11	0.681	0.427649	0.362	0.849	0.429	ENR+CV-4	Eif1
Sumo31	0.681	0.423602	0.362	0.55	0.149	ENR+CV-4	Sumo3
Mrpl522	0.681	0.414509	0.362	0.844	0.429	ENR+CV-4	Mrpl52
G3bp11	0.681	0.412771	0.362	0.72	0.287	ENR+CV-4	G3bp1
Aamp1	0.681	0.409554	0.362	0.578	0.169	ENR+CV-4	Aamp
Mgst11	0.681	0.409091	0.362	0.849	0.428	ENR+CV-4	Mgst1
Nap1l41	0.681	0.40777	0.362	0.624	0.207	ENR+CV-4	Nap1l4
Atp5j2	0.681	0.40065	0.362	0.917	0.69	ENR+CV-4	Atp5j
Ndufs81	0.681	0.342834	0.362	0.789	0.334	ENR+CV-4	Ndufs8
Calm13	0.681	0.317906	0.362	0.995	0.872	ENR+CV-4	Calm1
Hnrnpa0	0.68	0.497457	0.36	0.67	0.248	ENR+CV-4	Hnrnpa0
Ctsb2	0.68	0.436617	0.36	0.775	0.353	ENR+CV-4	Ctsb
Naa501	0.68	0.422551	0.36	0.624	0.214	ENR+CV-4	Naa50
Psmd15	0.68	0.395012	0.36	0.596	0.185	ENR+CV-4	Psmd1
Fkbp42	0.68	0.392998	0.36	0.849	0.401	ENR+CV-4	Fkbp4
Aimp21	0.68	0.345814	0.36	0.546	0.139	ENR+CV-4	Aimp2
Hist1h2ae	0.679	0.669743	0.358	0.417	0.05	ENR+CV-4	Hist1h2ae
Kif11	0.679	0.533544	0.358	0.463	0.084	ENR+CV-4	Kif11
Rab5c1	0.679	0.458427	0.358	0.509	0.121	ENR+CV-4	Rab5c
Eif3b1	0.679	0.441008	0.358	0.596	0.19	ENR+CV-4	Eif3b
Ppil11	0.679	0.432547	0.358	0.518	0.127	ENR+CV-4	Ppil1
Psmd21	0.679	0.414754	0.358	0.564	0.161	ENR+CV-4	Psmd2
Bzw21	0.679	0.411195	0.358	0.72	0.289	ENR+CV-4	Bzw2
Oat1	0.679	0.398525	0.358	0.844	0.405	ENR+CV-4	Oat
Hnrnpl1	0.679	0.381471	0.358	0.702	0.269	ENR+CV-4	Hnrnpl
Pebp11	0.679	0.378758	0.358	0.812	0.358	ENR+CV-4	Pebp1
Snrpf2	0.679	0.377139	0.358	0.794	0.343	ENR+CV-4	Snrpf
Mt12	0.679	0.321424	0.358	0.995	0.654	ENR+CV-4	Mt1
Spc24	0.678	0.53875	0.356	0.482	0.103	ENR+CV-4	Spc24
Ctsz1	0.678	0.407611	0.356	0.619	0.208	ENR+CV-4	Ctsz
Srrt	0.678	0.39068	0.356	0.601	0.189	ENR+CV-4	Srrt
Tomm72	0.678	0.377267	0.356	0.908	0.535	ENR+CV-4	Tomm7
Supt16	0.678	0.374747	0.356	0.67	0.247	ENR+CV-4	Supt16
Phlda12	0.678	0.372821	0.356	0.771	0.317	ENR+CV-4	Phlda1
Dnajc9	0.678	0.36779	0.356	0.546	0.145	ENR+CV-4	Dnajc9
2700094K13Rik	0.678	0.361215	0.356	0.674	0.248	ENR+CV-4	2700094K13Rik
Rrm2	0.677	0.56725	0.354	0.459	0.086	ENR+CV-4	Rrm2
Sbno11	0.677	0.406792	0.354	0.583	0.183	ENR+CV-4	Sbno1
Lyar	0.677	0.363497	0.354	0.587	0.179	ENR+CV-4	Lyar
2810004N23Rik1	0.677	0.358849	0.354	0.55	0.153	ENR+CV-4	2810004N23Rik
Slc25a39	0.677	0.332106	0.354	0.665	0.239	ENR+CV-4	Slc25a39
Rfc31	0.676	0.508413	0.352	0.505	0.126	ENR+CV-4	Rfc3
Pold21	0.676	0.504832	0.352	0.468	0.094	ENR+CV-4	Pold2
Hjurp	0.676	0.450389	0.352	0.578	0.183	ENR+CV-4	Hjurp
Cldn71	0.676	0.386198	0.352	0.95	0.605	ENR+CV-4	Cldn7
Akr7a51	0.676	0.338961	0.352	0.619	0.203	ENR+CV-4	Akr7a5
Snrnp271	0.675	0.472385	0.35	0.546	0.164	ENR+CV-4	Snrnp27
G3bp21	0.675	0.40753	0.35	0.647	0.234	ENR+CV-4	G3bp2
Cct81	0.675	0.39774	0.35	0.729	0.309	ENR+CV-4	Cct8
Ranbp11	0.675	0.384827	0.35	0.894	0.523	ENR+CV-4	Ranbp1
Rnaseh2c	0.675	0.378245	0.35	0.596	0.191	ENR+CV-4	Rnaseh2c
Por2	0.675	0.37401	0.35	0.56	0.16	ENR+CV-4	Por
Lbr	0.675	0.371027	0.35	0.606	0.197	ENR+CV-4	Lbr
Pdha11	0.675	0.364469	0.35	0.702	0.269	ENR+CV-4	Pdha1
Dhx151	0.675	0.358426	0.35	0.683	0.261	ENR+CV-4	Dhx15
Ncl	0.675	0.330353	0.35	0.995	0.798	ENR+CV-4	Ncl
Ubc2	0.674	0.427397	0.348	0.908	0.559	ENR+CV-4	Ubc
Comt1	0.674	0.388351	0.348	0.569	0.177	ENR+CV-4	Comt
Ndufa13	0.674	0.337218	0.348	0.807	0.367	ENR+CV-4	Ndufa1
Spc25	0.673	0.602128	0.346	0.427	0.067	ENR+CV-4	Spc25
Tomm40	0.673	0.399391	0.346	0.537	0.15	ENR+CV-4	Tomm40
Smc6	0.673	0.384299	0.346	0.55	0.163	ENR+CV-4	Smc6
Aldh21	0.673	0.384069	0.346	0.55	0.161	ENR+CV-4	Aldh2
Psmd41	0.673	0.383603	0.346	0.619	0.217	ENR+CV-4	Psmd4
Ddb1	0.673	0.378846	0.346	0.624	0.216	ENR+CV-4	Ddb1
Canx1	0.673	0.377973	0.346	0.89	0.499	ENR+CV-4	Canx
Gars1	0.673	0.365837	0.346	0.665	0.249	ENR+CV-4	Gars
Cyb5b1	0.673	0.362915	0.346	0.651	0.24	ENR+CV-4	Cyb5b
Ddx1	0.673	0.292593	0.346	0.628	0.212	ENR+CV-4	Ddx1
Sgta1	0.672	0.481633	0.344	0.5	0.125	ENR+CV-4	Sgta
Fbln11	0.672	0.469947	0.344	0.445	0.08	ENR+CV-4	Fbln1
Mfge81	0.672	0.392437	0.344	0.569	0.175	ENR+CV-4	Mfge8
Tspo1	0.672	0.391763	0.344	0.546	0.156	ENR+CV-4	Tspo
Eif4g11	0.672	0.375141	0.344	0.821	0.388	ENR+CV-4	Eif4g1
Bclaf1	0.672	0.36397	0.344	0.725	0.304	ENR+CV-4	Bclaf1
St13	0.672	0.347988	0.344	0.739	0.309	ENR+CV-4	St13
Ndufa111	0.672	0.344077	0.344	0.72	0.298	ENR+CV-4	Ndufa11
Tspan32	0.672	0.32985	0.344	0.683	0.259	ENR+CV-4	Tspan3
Eif2b5	0.671	0.481398	0.342	0.445	0.083	ENR+CV-4	Eif2b5
Wbp111	0.671	0.446032	0.342	0.514	0.139	ENR+CV-4	Wbp11
Cops61	0.671	0.392142	0.342	0.638	0.24	ENR+CV-4	Cops6
Scd22	0.671	0.382562	0.342	0.917	0.524	ENR+CV-4	Scd2
H3f3b1	0.671	0.376601	0.342	0.963	0.724	ENR+CV-4	H3f3b
Hopx1	0.671	0.374513	0.342	0.725	0.306	ENR+CV-4	Hopx
Snrpb21	0.671	0.368534	0.342	0.541	0.156	ENR+CV-4	Snrpb2
Slc25a52	0.671	0.364944	0.342	0.959	0.762	ENR+CV-4	Slc25a5
Rbm25	0.671	0.338002	0.342	0.784	0.36	ENR+CV-4	Rbm25
Ghitm1	0.671	0.320764	0.342	0.789	0.342	ENR+CV-4	Ghitm
Epcam1	0.671	0.313294	0.342	0.991	0.808	ENR+CV-4	Epcam
Acot12	0.67	0.544186	0.34	0.45	0.093	ENR+CV-4	Acot1
Lig1	0.67	0.496093	0.34	0.477	0.113	ENR+CV-4	Lig1
Mrps51	0.67	0.424789	0.34	0.509	0.137	ENR+CV-4	Mrps5
Ctsa1	0.67	0.422422	0.34	0.537	0.155	ENR+CV-4	Ctsa
Ddx391	0.67	0.398608	0.34	0.55	0.167	ENR+CV-4	Ddx39
Dctn31	0.67	0.371238	0.34	0.523	0.143	ENR+CV-4	Dctn3
Pcbp21	0.67	0.355994	0.34	0.821	0.39	ENR+CV-4	Pcbp2
Sdhc1	0.67	0.352882	0.34	0.624	0.219	ENR+CV-4	Sdhc
Mcm71	0.67	0.348554	0.34	0.528	0.145	ENR+CV-4	Mcm7
Eif1ax1	0.67	0.348506	0.34	0.647	0.242	ENR+CV-4	Eif1ax
Etfb1	0.67	0.325328	0.34	0.803	0.374	ENR+CV-4	Etfb
Rars1	0.67	0.322728	0.34	0.711	0.283	ENR+CV-4	Rars
Ldha2	0.67	0.321681	0.34	0.977	0.683	ENR+CV-4	Ldha
Nedd81	0.67	0.321469	0.34	0.807	0.366	ENR+CV-4	Nedd8
Pet1001	0.67	0.311102	0.34	0.573	0.177	ENR+CV-4	Pet100
Hnrnpm1	0.67	0.276863	0.34	0.757	0.303	ENR+CV-4	Hnrnpm
Casc5	0.669	0.551656	0.338	0.427	0.072	ENR+CV-4	Casc5
Knstrn	0.669	0.521565	0.338	0.417	0.066	ENR+CV-4	Knstrn
Ncln1	0.669	0.474508	0.338	0.472	0.111	ENR+CV-4	Ncln
Nrtn1	0.669	0.465891	0.338	0.436	0.079	ENR+CV-4	Nrtn
Arhgef261	0.669	0.426127	0.338	0.518	0.145	ENR+CV-4	Arhgef26
Timm441	0.669	0.409921	0.338	0.514	0.14	ENR+CV-4	Timm44
Dctpp11	0.669	0.406055	0.338	0.578	0.192	ENR+CV-4	Dctpp1
Eif4h	0.669	0.362656	0.338	0.688	0.283	ENR+CV-4	Eif4h
Stip11	0.669	0.341192	0.338	0.661	0.256	ENR+CV-4	Stip1
Psmd71	0.669	0.338055	0.338	0.638	0.236	ENR+CV-4	Psmd7
Dpy30	0.669	0.33709	0.338	0.642	0.237	ENR+CV-4	Dpy30
Psma6	0.669	0.294018	0.338	0.812	0.36	ENR+CV-4	Psma6
Kif15	0.668	0.502452	0.336	0.445	0.088	ENR+CV-4	Kif15
Ide1	0.668	0.492598	0.336	0.459	0.101	ENR+CV-4	Ide
Carhsp11	0.668	0.38579	0.336	0.514	0.139	ENR+CV-4	Carhsp1
Smarcc11	0.668	0.38402	0.336	0.615	0.223	ENR+CV-4	Smarcc1
Tuba1a1	0.668	0.345153	0.336	0.606	0.208	ENR+CV-4	Tuba1a
Hes61	0.668	0.342068	0.336	0.601	0.204	ENR+CV-4	Hes6
Mrpl331	0.668	0.33828	0.336	0.812	0.38	ENR+CV-4	Mrpl33
Arhgdia	0.668	0.324823	0.336	0.674	0.262	ENR+CV-4	Arhgdia
Pa2g4	0.668	0.306366	0.336	0.936	0.485	ENR+CV-4	Pa2g4
Psmb41	0.668	0.301872	0.336	0.761	0.324	ENR+CV-4	Psmb4
Psmd141	0.668	0.286164	0.336	0.638	0.229	ENR+CV-4	Psmd14
Psmd131	0.667	0.433335	0.334	0.505	0.137	ENR+CV-4	Psmd13
Pin1	0.667	0.424941	0.334	0.514	0.146	ENR+CV-4	Pin1
Npepps1	0.667	0.419532	0.334	0.528	0.157	ENR+CV-4	Npepps
Rfc1	0.667	0.414046	0.334	0.56	0.182	ENR+CV-4	Rfc1
Cdx11	0.667	0.406475	0.334	0.578	0.196	ENR+CV-4	Cdx1
Ccdc1071	0.667	0.399581	0.334	0.514	0.145	ENR+CV-4	Ccdc107
Sf3b5	0.667	0.348985	0.334	0.734	0.323	ENR+CV-4	Sf3b5
Eif3c1	0.667	0.337191	0.334	0.862	0.445	ENR+CV-4	Eif3c
Tmco11	0.667	0.330055	0.334	0.583	0.194	ENR+CV-4	Tmco1
Uqcrh2	0.667	0.329036	0.334	0.954	0.638	ENR+CV-4	Uqcrh
Rpl311	0.667	0.305975	0.334	0.78	0.335	ENR+CV-4	Rpl31
Ddost1	0.667	0.305101	0.334	0.729	0.302	ENR+CV-4	Ddost
Rfc4	0.666	0.383629	0.332	0.482	0.116	ENR+CV-4	Rfc4
Ran1	0.666	0.365371	0.332	0.817	0.435	ENR+CV-4	Ran
Cdkn1b	0.666	0.357501	0.332	0.523	0.149	ENR+CV-4	Cdkn1b
Ngfrap11	0.666	0.357227	0.332	0.587	0.197	ENR+CV-4	Ngfrap1
Pls11	0.666	0.355595	0.332	0.573	0.19	ENR+CV-4	Pls1
Cox5a1	0.666	0.308717	0.332	0.899	0.47	ENR+CV-4	Cox5a
Nsun21	0.666	0.307195	0.332	0.606	0.211	ENR+CV-4	Nsun2
Zfp911	0.666	0.297065	0.332	0.592	0.2	ENR+CV-4	Zfp91
Hist1h2an	0.665	0.674178	0.33	0.381	0.044	ENR+CV-4	Hist1h2an
Cenpa	0.665	0.527591	0.33	0.482	0.125	ENR+CV-4	Cenpa
Nup85	0.665	0.478869	0.33	0.445	0.093	ENR+CV-4	Nup85
Ncaph2	0.665	0.475306	0.33	0.463	0.111	ENR+CV-4	Ncaph2
Tmem91	0.665	0.471327	0.33	0.445	0.096	ENR+CV-4	Tmem9
Prpf191	0.665	0.391974	0.33	0.56	0.183	ENR+CV-4	Prpf19
Qdpr1	0.665	0.369868	0.33	0.528	0.158	ENR+CV-4	Qdpr
Set1	0.665	0.368414	0.33	0.775	0.37	ENR+CV-4	Set
Cdh171	0.665	0.365892	0.33	0.633	0.233	ENR+CV-4	Cdh17
Aprt1	0.665	0.346533	0.33	0.683	0.281	ENR+CV-4	Aprt
Tmem1601	0.665	0.344774	0.33	0.592	0.205	ENR+CV-4	Tmem160
Ywhaz1	0.665	0.324581	0.33	0.807	0.376	ENR+CV-4	Ywhaz
Xrn21	0.665	0.273028	0.33	0.67	0.259	ENR+CV-4	Xrn2
Gspt1	0.665	0.272495	0.33	0.628	0.227	ENR+CV-4	Gspt1
Atp6v0b	0.665	0.259646	0.33	0.61	0.207	ENR+CV-4	Atp6v0b
1700021F05Rik1	0.664	0.444897	0.328	0.431	0.085	ENR+CV-4	1700021F05Rik
Blvrb1	0.664	0.433514	0.328	0.431	0.083	ENR+CV-4	Blvrb
Psip1	0.664	0.408995	0.328	0.491	0.131	ENR+CV-4	Psip1
Psat1	0.664	0.395387	0.328	0.537	0.167	ENR+CV-4	Psat1
Gm102691	0.664	0.388028	0.328	0.821	0.435	ENR+CV-4	Gm10269
Sdc4	0.664	0.346408	0.328	0.67	0.265	ENR+CV-4	Sdc4
Polr2i1	0.664	0.340054	0.328	0.514	0.145	ENR+CV-4	Polr2i
Fus	0.664	0.336505	0.328	0.734	0.314	ENR+CV-4	Fus
Snrnp70	0.664	0.311269	0.328	0.683	0.272	ENR+CV-4	Snrnp70
Ndufs41	0.664	0.260944	0.328	0.739	0.312	ENR+CV-4	Ndufs4
Raly1	0.663	0.430593	0.326	0.514	0.156	ENR+CV-4	Raly
Snord1181	0.663	0.416445	0.326	0.463	0.115	ENR+CV-4	Snord118
Lonp11	0.663	0.411931	0.326	0.546	0.179	ENR+CV-4	Lonp1
Ipo5	0.663	0.410224	0.326	0.537	0.174	ENR+CV-4	Ipo5
Prmt51	0.663	0.38624	0.326	0.482	0.124	ENR+CV-4	Prmt5
Rrm1	0.663	0.375063	0.326	0.537	0.166	ENR+CV-4	Rrm1
Tma71	0.663	0.372385	0.326	0.606	0.229	ENR+CV-4	Tma7
Actn4	0.663	0.3719	0.326	0.688	0.289	ENR+CV-4	Actn4
Tra2b1	0.663	0.350146	0.326	0.628	0.237	ENR+CV-4	Tra2b
Tkt2	0.663	0.347076	0.326	0.862	0.457	ENR+CV-4	Tkt
Pfdn21	0.663	0.343969	0.326	0.491	0.127	ENR+CV-4	Pfdn2
Adipor11	0.663	0.343461	0.326	0.583	0.201	ENR+CV-4	Adipor1
Dap31	0.663	0.33651	0.326	0.564	0.186	ENR+CV-4	Dap3
Rpl352	0.663	0.334997	0.326	0.917	0.712	ENR+CV-4	Rpl35
Cct51	0.663	0.319238	0.326	0.881	0.455	ENR+CV-4	Cct5
Fam96a1	0.663	0.293036	0.326	0.596	0.206	ENR+CV-4	Fam96a
Snrpb	0.663	0.285355	0.326	0.748	0.316	ENR+CV-4	Snrpb
Nelfe	0.662	0.493178	0.324	0.45	0.105	ENR+CV-4	Nelfe
Nsmce4a	0.662	0.423957	0.324	0.468	0.117	ENR+CV-4	Nsmce4a
Lrig11	0.662	0.413099	0.324	0.491	0.135	ENR+CV-4	Lrig1
Ap2s1	0.662	0.405876	0.324	0.583	0.213	ENR+CV-4	Ap2s1
Nmt11	0.662	0.365337	0.324	0.505	0.143	ENR+CV-4	Nmt1
Taf9	0.662	0.329319	0.324	0.587	0.207	ENR+CV-4	Taf9
Tbcb1	0.662	0.325513	0.324	0.518	0.152	ENR+CV-4	Tbcb
Snd11	0.662	0.31387	0.324	0.578	0.196	ENR+CV-4	Snd1
Gpi12	0.662	0.27327	0.324	0.821	0.379	ENR+CV-4	Gpi1
Chchd3	0.662	0.261629	0.324	0.587	0.197	ENR+CV-4	Chchd3
Bcas2	0.662	0.258598	0.324	0.615	0.217	ENR+CV-4	Bcas2
Wdr45b1	0.661	0.436606	0.322	0.436	0.093	ENR+CV-4	Wdr45b
Cdca3	0.661	0.422888	0.322	0.495	0.139	ENR+CV-4	Cdca3
Arl31	0.661	0.411293	0.322	0.468	0.117	ENR+CV-4	Arl3
Sqle1	0.661	0.360104	0.322	0.532	0.164	ENR+CV-4	Sqle
Ndufa91	0.661	0.350362	0.322	0.514	0.153	ENR+CV-4	Ndufa9
Thoc71	0.661	0.349915	0.322	0.771	0.377	ENR+CV-4	Thoc7
Hadh1	0.661	0.335702	0.322	0.711	0.31	ENR+CV-4	Hadh
Rbm341	0.661	0.331056	0.322	0.486	0.131	ENR+CV-4	Rbm34
Vps291	0.661	0.323157	0.322	0.573	0.198	ENR+CV-4	Vps29
Rbbp4	0.661	0.318181	0.322	0.729	0.319	ENR+CV-4	Rbbp4
Dtymk	0.661	0.309774	0.322	0.647	0.25	ENR+CV-4	Dtymk
Rbbp7	0.661	0.29878	0.322	0.697	0.286	ENR+CV-4	Rbbp7
Gltscr21	0.661	0.296856	0.322	0.697	0.291	ENR+CV-4	Gltscr2
Rad23a	0.66	0.436342	0.32	0.491	0.142	ENR+CV-4	Rad23a
Marcksl11	0.66	0.381018	0.32	0.546	0.179	ENR+CV-4	Marcksl1
Glg11	0.66	0.354698	0.32	0.482	0.128	ENR+CV-4	Glg1
H2afz	0.66	0.329042	0.32	0.72	0.329	ENR+CV-4	H2afz
Hsd17b101	0.66	0.318235	0.32	0.583	0.2	ENR+CV-4	Hsd17b10
Cyb5r3	0.66	0.315553	0.32	0.523	0.157	ENR+CV-4	Cyb5r3
Eif2s2	0.66	0.314524	0.32	0.849	0.422	ENR+CV-4	Eif2s2
Hsp90b11	0.66	0.314339	0.32	0.968	0.704	ENR+CV-4	Hsp90b1
Wdr611	0.66	0.304527	0.32	0.587	0.207	ENR+CV-4	Wdr61
Chmp4b	0.66	0.27863	0.32	0.615	0.226	ENR+CV-4	Chmp4b
Vaultrc52	0.66	0.274523	0.32	0.67	0.289	ENR+CV-4	Vaultrc5
Cuta	0.659	0.426885	0.318	0.5	0.15	ENR+CV-4	Cuta
Smn11	0.659	0.416344	0.318	0.44	0.1	ENR+CV-4	Smn1
Hdac31	0.659	0.408328	0.318	0.472	0.126	ENR+CV-4	Hdac3
Acadl1	0.659	0.387321	0.318	0.468	0.12	ENR+CV-4	Acadl
Aes1	0.659	0.352589	0.318	0.633	0.249	ENR+CV-4	Aes
Aars	0.659	0.345477	0.318	0.509	0.15	ENR+CV-4	Aars
Mapk1	0.659	0.344281	0.318	0.523	0.162	ENR+CV-4	Mapk1
Mdh11	0.659	0.327696	0.318	0.775	0.369	ENR+CV-4	Mdh1
Psmb51	0.659	0.325334	0.318	0.628	0.245	ENR+CV-4	Psmb5
Suclg11	0.659	0.323715	0.318	0.739	0.335	ENR+CV-4	Suclg1
Eif3i	0.659	0.322554	0.318	0.872	0.454	ENR+CV-4	Eif3i
Knop1	0.659	0.322149	0.318	0.56	0.187	ENR+CV-4	Knop1
Atp5a1	0.659	0.321715	0.318	0.963	0.609	ENR+CV-4	Atp5a1
Pgp	0.659	0.318622	0.318	0.601	0.221	ENR+CV-4	Pgp
Rab71	0.659	0.31024	0.318	0.518	0.156	ENR+CV-4	Rab7
Ddx241	0.659	0.295985	0.318	0.518	0.154	ENR+CV-4	Ddx24
Tubb2b1	0.658	0.490899	0.316	0.385	0.057	ENR+CV-4	Tubb2b
Gsk3b1	0.658	0.377729	0.316	0.514	0.161	ENR+CV-4	Gsk3b
Bdh11	0.658	0.366431	0.316	0.463	0.117	ENR+CV-4	Bdh1
Utp11l1	0.658	0.358442	0.316	0.495	0.145	ENR+CV-4	Utp11l
Eno11	0.658	0.35141	0.316	0.739	0.346	ENR+CV-4	Eno1
Lima11	0.658	0.324187	0.316	0.628	0.246	ENR+CV-4	Lima1
D17Wsu104e1	0.658	0.320709	0.316	0.592	0.216	ENR+CV-4	D17Wsu104e
Nars1	0.658	0.303895	0.316	0.867	0.475	ENR+CV-4	Nars
Timm13	0.658	0.301217	0.316	0.849	0.43	ENR+CV-4	Timm13
Lamtor21	0.658	0.300294	0.316	0.569	0.195	ENR+CV-4	Lamtor2
Hspa9	0.658	0.298289	0.316	0.83	0.425	ENR+CV-4	Hspa9
Sugt1	0.658	0.293433	0.316	0.573	0.199	ENR+CV-4	Sugt1
Naa15	0.658	0.29074	0.316	0.573	0.2	ENR+CV-4	Naa15
Vps35	0.658	0.289579	0.316	0.518	0.156	ENR+CV-4	Vps35
Cd2ap1	0.658	0.253096	0.316	0.688	0.279	ENR+CV-4	Cd2ap
Ccnb2	0.657	0.50627	0.314	0.427	0.094	ENR+CV-4	Ccnb2
Copz11	0.657	0.377513	0.314	0.546	0.189	ENR+CV-4	Copz1
Wwp11	0.657	0.364611	0.314	0.454	0.113	ENR+CV-4	Wwp1
Oxct1	0.657	0.325542	0.314	0.523	0.165	ENR+CV-4	Oxct1
Gmnn	0.657	0.322284	0.314	0.546	0.181	ENR+CV-4	Gmnn
Ptms1	0.657	0.310981	0.314	0.587	0.211	ENR+CV-4	Ptms
Eif5b1	0.657	0.293408	0.314	0.739	0.331	ENR+CV-4	Eif5b
Cope1	0.657	0.268316	0.314	0.72	0.307	ENR+CV-4	Cope
Trim371	0.656	0.504795	0.312	0.413	0.086	ENR+CV-4	Trim37
Plk1	0.656	0.484687	0.312	0.39	0.063	ENR+CV-4	Plk1
U2af11	0.656	0.419057	0.312	0.491	0.151	ENR+CV-4	U2af1
Hdac11	0.656	0.402623	0.312	0.5	0.154	ENR+CV-4	Hdac1
Got21	0.656	0.401793	0.312	0.468	0.129	ENR+CV-4	Got2
Laptm4b1	0.656	0.392263	0.312	0.495	0.148	ENR+CV-4	Laptm4b
Mpzl11	0.656	0.364314	0.312	0.45	0.113	ENR+CV-4	Mpzl1
Rab141	0.656	0.346738	0.312	0.523	0.171	ENR+CV-4	Rab14
Oaz12	0.656	0.337712	0.312	0.904	0.615	ENR+CV-4	Oaz1
Calm31	0.656	0.332742	0.312	0.693	0.301	ENR+CV-4	Calm3
Celf1	0.656	0.32051	0.312	0.528	0.173	ENR+CV-4	Celf1
Lta4h1	0.656	0.317684	0.312	0.537	0.178	ENR+CV-4	Lta4h
Insig11	0.656	0.311535	0.312	0.518	0.161	ENR+CV-4	Insig1
Sec61a11	0.656	0.308315	0.312	0.619	0.24	ENR+CV-4	Sec61a1
Smarca5	0.656	0.300647	0.312	0.628	0.245	ENR+CV-4	Smarca5
Arpc21	0.656	0.297654	0.312	0.826	0.427	ENR+CV-4	Arpc2
Tuba1b	0.656	0.287366	0.312	0.798	0.386	ENR+CV-4	Tuba1b
Dut	0.656	0.281011	0.312	0.628	0.245	ENR+CV-4	Dut
C1qbp	0.656	0.275817	0.312	0.734	0.325	ENR+CV-4	C1qbp
Gstm51	0.656	0.272043	0.312	0.61	0.23	ENR+CV-4	Gstm5
Clic1	0.656	0.251339	0.312	0.679	0.276	ENR+CV-4	Clic1
RP23-45G16.5	0.655	0.525111	0.31	0.399	0.075	ENR+CV-4	RP23-45G16.5
Lrrc591	0.655	0.422416	0.31	0.445	0.11	ENR+CV-4	Lrrc59
Rps252	0.655	0.350671	0.31	0.881	0.547	ENR+CV-4	Rps25
2700029M09Rik	0.655	0.344426	0.31	0.514	0.163	ENR+CV-4	2700029M09Rik
Ptges3	0.655	0.325498	0.31	0.665	0.283	ENR+CV-4	Ptges3
Ptp4a21	0.655	0.319279	0.31	0.734	0.339	ENR+CV-4	Ptp4a2
Capzb1	0.655	0.297157	0.31	0.665	0.278	ENR+CV-4	Capzb
Smc1a	0.655	0.285733	0.31	0.587	0.218	ENR+CV-4	Smc1a
Ndufb101	0.655	0.28545	0.31	0.615	0.234	ENR+CV-4	Ndufb10
Fdps	0.655	0.282167	0.31	0.683	0.287	ENR+CV-4	Fdps
Phb21	0.655	0.253274	0.31	0.693	0.286	ENR+CV-4	Phb2
Rbm471	0.654	0.399487	0.308	0.583	0.227	ENR+CV-4	Rbm47
Fam104a1	0.654	0.377864	0.308	0.482	0.143	ENR+CV-4	Fam104a
Atp5g3	0.654	0.365539	0.308	0.881	0.471	ENR+CV-4	Atp5g3
Pes11	0.654	0.354695	0.308	0.468	0.129	ENR+CV-4	Pes1
Tcerg1	0.654	0.348461	0.308	0.495	0.15	ENR+CV-4	Tcerg1
Mtf2	0.654	0.327386	0.308	0.45	0.113	ENR+CV-4	Mtf2
Uchl5	0.654	0.320015	0.308	0.5	0.153	ENR+CV-4	Uchl5
Eif3f1	0.654	0.298586	0.308	0.83	0.431	ENR+CV-4	Eif3f
Hook11	0.654	0.293398	0.308	0.853	0.447	ENR+CV-4	Hook1
Vcp1	0.654	0.289001	0.308	0.628	0.247	ENR+CV-4	Vcp
Letm1	0.653	0.41645	0.306	0.422	0.096	ENR+CV-4	Letm1
Abcf2	0.653	0.40689	0.306	0.417	0.092	ENR+CV-4	Abcf2
Tsc22d41	0.653	0.406703	0.306	0.431	0.103	ENR+CV-4	Tsc22d4
Ccdc124	0.653	0.388478	0.306	0.459	0.124	ENR+CV-4	Ccdc124
Asna11	0.653	0.374131	0.306	0.431	0.102	ENR+CV-4	Asna1
Dsg21	0.653	0.373507	0.306	0.541	0.193	ENR+CV-4	Dsg2
Rnf187	0.653	0.37008	0.306	0.491	0.149	ENR+CV-4	Rnf187
Pnkd1	0.653	0.359091	0.306	0.454	0.118	ENR+CV-4	Pnkd
Blmh1	0.653	0.34499	0.306	0.454	0.118	ENR+CV-4	Blmh
Aup11	0.653	0.335522	0.306	0.514	0.165	ENR+CV-4	Aup1
Sod1	0.653	0.312547	0.306	0.917	0.547	ENR+CV-4	Sod1
Cox171	0.653	0.294958	0.306	0.656	0.276	ENR+CV-4	Cox17
Atp5l1	0.653	0.29076	0.306	0.601	0.226	ENR+CV-4	Atp5l
Bsg3	0.653	0.270282	0.306	0.986	0.727	ENR+CV-4	Bsg
Hadha1	0.653	0.263995	0.306	0.638	0.258	ENR+CV-4	Hadha
Slc7a5	0.652	0.501041	0.304	0.381	0.065	ENR+CV-4	Slc7a5
Agmat1	0.652	0.464331	0.304	0.376	0.061	ENR+CV-4	Agmat
Ralgps21	0.652	0.412205	0.304	0.417	0.092	ENR+CV-4	Ralgps2
Ssna1	0.652	0.411042	0.304	0.445	0.116	ENR+CV-4	Ssna1
Lsm71	0.652	0.388904	0.304	0.417	0.093	ENR+CV-4	Lsm7
Kras	0.652	0.377257	0.304	0.454	0.123	ENR+CV-4	Kras
Stmn1	0.652	0.370177	0.304	0.472	0.135	ENR+CV-4	Stmn1
Nlrp61	0.652	0.369773	0.304	0.495	0.154	ENR+CV-4	Nlrp6
Khdrbs11	0.652	0.34429	0.304	0.532	0.185	ENR+CV-4	Khdrbs1
Sec31a1	0.652	0.336513	0.304	0.518	0.172	ENR+CV-4	Sec31a
Pak1ip1	0.652	0.322095	0.304	0.518	0.171	ENR+CV-4	Pak1ip1
Gale1	0.652	0.299572	0.304	0.518	0.167	ENR+CV-4	Gale
Srsf1	0.652	0.298651	0.304	0.5	0.152	ENR+CV-4	Srsf1
Rabac11	0.652	0.274679	0.304	0.528	0.174	ENR+CV-4	Rabac1
Cbx5	0.652	0.273389	0.304	0.56	0.198	ENR+CV-4	Cbx5
Hnrnpdl	0.652	0.254481	0.304	0.661	0.267	ENR+CV-4	Hnrnpdl
Sgol1	0.651	0.494513	0.302	0.362	0.051	ENR+CV-4	Sgol1
Bex41	0.651	0.480557	0.302	0.394	0.078	ENR+CV-4	Bex4
Chchd6	0.651	0.471996	0.302	0.372	0.058	ENR+CV-4	Chchd6
Diap3	0.651	0.428296	0.302	0.376	0.06	ENR+CV-4	Diap3
Psenen1	0.651	0.424658	0.302	0.385	0.069	ENR+CV-4	Psenen
Emc8	0.651	0.406808	0.302	0.436	0.11	ENR+CV-4	Emc8
Pmvk1	0.651	0.395182	0.302	0.422	0.099	ENR+CV-4	Pmvk
Mrps91	0.651	0.36321	0.302	0.445	0.117	ENR+CV-4	Mrps9
Samm50	0.651	0.331921	0.302	0.482	0.144	ENR+CV-4	Samm50
Asns	0.651	0.32668	0.302	0.638	0.27	ENR+CV-4	Asns
Gsr1	0.651	0.315854	0.302	0.532	0.182	ENR+CV-4	Gsr
Bri3bp1	0.651	0.306763	0.302	0.463	0.128	ENR+CV-4	Bri3bp
Kcnq12	0.651	0.287192	0.302	0.5	0.154	ENR+CV-4	Kcnq1
Sc4mol	0.651	0.277254	0.302	0.592	0.227	ENR+CV-4	Sc4mol
Fkbp2	0.651	0.272084	0.302	0.592	0.229	ENR+CV-4	Fkbp2
Ptgr11	0.651	0.253972	0.302	0.596	0.224	ENR+CV-4	Ptgr1
Acot71	0.65	0.444804	0.3	0.399	0.083	ENR+CV-4	Acot7
Hbegf1	0.65	0.383581	0.3	0.56	0.211	ENR+CV-4	Hbegf
Puf60	0.65	0.354611	0.3	0.486	0.149	ENR+CV-4	Puf60
M6pr1	0.65	0.347584	0.3	0.509	0.171	ENR+CV-4	M6pr
Fbp21	0.65	0.281336	0.3	0.564	0.206	ENR+CV-4	Fbp2
Cnih4	0.65	0.25482	0.3	0.555	0.195	ENR+CV-4	Cnih4
Amn1	0.649	0.487246	0.298	0.372	0.064	ENR+CV-4	Amn
Dgcr6	0.649	0.447759	0.298	0.394	0.082	ENR+CV-4	Dgcr6
Hmgb3	0.649	0.430738	0.298	0.394	0.082	ENR+CV-4	Hmgb3
Atad2	0.649	0.365117	0.298	0.45	0.12	ENR+CV-4	Atad2
Elf32	0.649	0.350121	0.298	0.661	0.292	ENR+CV-4	Elf3
Ilf3	0.649	0.341106	0.298	0.454	0.125	ENR+CV-4	Ilf3
Btg11	0.649	0.328845	0.298	0.491	0.154	ENR+CV-4	Btg1
Polr2m	0.649	0.31687	0.298	0.55	0.203	ENR+CV-4	Polr2m
Atp6v1a1	0.649	0.316282	0.298	0.445	0.117	ENR+CV-4	Atp6v1a
Timm10b1	0.649	0.308899	0.298	0.5	0.16	ENR+CV-4	Timm10b
Mrps17	0.649	0.279292	0.298	0.509	0.164	ENR+CV-4	Mrps17
Gipc2	0.649	0.2703	0.298	0.532	0.184	ENR+CV-4	Gipc2
Cox6c3	0.649	0.264945	0.298	0.977	0.78	ENR+CV-4	Cox6c
Ssx2ip1	0.648	0.418477	0.296	0.404	0.091	ENR+CV-4	Ssx2ip
Shmt2	0.648	0.403654	0.296	0.463	0.139	ENR+CV-4	Shmt2
Cox191	0.648	0.348053	0.296	0.44	0.117	ENR+CV-4	Cox19
Alkbh51	0.648	0.32118	0.296	0.468	0.137	ENR+CV-4	Alkbh5
Pgrmc21	0.648	0.320029	0.296	0.468	0.137	ENR+CV-4	Pgrmc2
Ppp5c	0.648	0.307659	0.296	0.459	0.129	ENR+CV-4	Ppp5c
Azin1	0.648	0.283431	0.296	0.495	0.155	ENR+CV-4	Azin1
Krtcap2	0.648	0.257737	0.296	0.693	0.304	ENR+CV-4	Krtcap2
Pmm1	0.647	0.512285	0.294	0.367	0.064	ENR+CV-4	Pmm1
Poc1a	0.647	0.462857	0.294	0.344	0.041	ENR+CV-4	Poc1a
Ddx19a	0.647	0.435564	0.294	0.39	0.079	ENR+CV-4	Ddx19a
Tfrc	0.647	0.340403	0.294	0.486	0.156	ENR+CV-4	Tfrc
Hnrnpab	0.647	0.335725	0.294	0.849	0.475	ENR+CV-4	Hnrnpab
Pcm1	0.647	0.324532	0.294	0.546	0.203	ENR+CV-4	Pcm1
Cox7c1	0.647	0.306604	0.294	0.734	0.361	ENR+CV-4	Cox7c
Snrpc1	0.647	0.305154	0.294	0.445	0.12	ENR+CV-4	Snrpc
Cnn31	0.647	0.296646	0.294	0.583	0.229	ENR+CV-4	Cnn3
Cd811	0.647	0.282819	0.294	0.885	0.48	ENR+CV-4	Cd81
Elof1	0.647	0.281812	0.294	0.5	0.161	ENR+CV-4	Elof1
Tsn1	0.647	0.281553	0.294	0.523	0.182	ENR+CV-4	Tsn
Sf3b2	0.647	0.275565	0.294	0.642	0.268	ENR+CV-4	Sf3b2
1110008F13Rik1	0.647	0.274535	0.294	0.624	0.258	ENR+CV-4	1110008F13Rik
Fam162a1	0.647	0.251896	0.294	0.743	0.346	ENR+CV-4	Fam162a
Mecr1	0.646	0.388189	0.292	0.404	0.092	ENR+CV-4	Mecr
Aqp41	0.646	0.314249	0.292	0.436	0.115	ENR+CV-4	Aqp4
Psmb31	0.646	0.309428	0.292	0.624	0.266	ENR+CV-4	Psmb3
Cpne31	0.646	0.289587	0.292	0.518	0.183	ENR+CV-4	Cpne3
Hist1h1e	0.646	0.289498	0.292	0.61	0.247	ENR+CV-4	Hist1h1e
Acaa21	0.646	0.279017	0.292	0.537	0.192	ENR+CV-4	Acaa2
Vps361	0.646	0.267005	0.292	0.514	0.176	ENR+CV-4	Vps36
Hspa8	0.646	0.26567	0.292	0.986	0.77	ENR+CV-4	Hspa8
Aurkb	0.645	0.429339	0.29	0.349	0.048	ENR+CV-4	Aurkb
Cryzl11	0.645	0.395189	0.29	0.417	0.105	ENR+CV-4	Cryzl1
Rpa2	0.645	0.391936	0.29	0.372	0.067	ENR+CV-4	Rpa2
Spata24	0.645	0.385992	0.29	0.372	0.067	ENR+CV-4	Spata24
Eif1ad	0.645	0.380845	0.29	0.394	0.085	ENR+CV-4	Eif1ad
Gm45401	0.645	0.374922	0.29	0.5	0.172	ENR+CV-4	Gm4540
Prkcsh1	0.645	0.321827	0.29	0.5	0.169	ENR+CV-4	Prkcsh
Xpo1	0.645	0.305477	0.29	0.472	0.145	ENR+CV-4	Xpo1
Rnf7	0.645	0.294936	0.29	0.537	0.198	ENR+CV-4	Rnf7
Nipsnap11	0.645	0.292275	0.29	0.454	0.13	ENR+CV-4	Nipsnap1
Aig11	0.645	0.290184	0.29	0.463	0.138	ENR+CV-4	Aig1
Pkn21	0.645	0.269647	0.29	0.482	0.152	ENR+CV-4	Pkn2
Ppig	0.645	0.266779	0.29	0.564	0.218	ENR+CV-4	Ppig
Cd91	0.645	0.259138	0.29	0.615	0.25	ENR+CV-4	Cd9
Clybl1	0.644	0.443715	0.288	0.376	0.076	ENR+CV-4	Clybl
Sigmar11	0.644	0.376194	0.288	0.399	0.092	ENR+CV-4	Sigmar1
Dpysl21	0.644	0.363251	0.288	0.427	0.115	ENR+CV-4	Dpysl2
Gm102631	0.644	0.346429	0.288	0.404	0.094	ENR+CV-4	Gm10263
Hells	0.644	0.34395	0.288	0.505	0.177	ENR+CV-4	Hells
Mrps26	0.644	0.329274	0.288	0.445	0.128	ENR+CV-4	Mrps26
Higd1a1	0.644	0.31261	0.288	0.463	0.142	ENR+CV-4	Higd1a
Zc3h15	0.644	0.293496	0.288	0.55	0.212	ENR+CV-4	Zc3h15
Rad21	0.644	0.259092	0.288	0.573	0.225	ENR+CV-4	Rad21
Fyttd11	0.644	0.258087	0.288	0.495	0.166	ENR+CV-4	Fyttd1
Ckap2l	0.643	0.465136	0.286	0.349	0.053	ENR+CV-4	Ckap2l
Ckap5	0.643	0.386945	0.286	0.422	0.113	ENR+CV-4	Ckap5
Pla2g12a1	0.643	0.327546	0.286	0.44	0.126	ENR+CV-4	Pla2g12a
Cdk2ap21	0.643	0.326408	0.286	0.477	0.154	ENR+CV-4	Cdk2ap2
Lrpprc	0.643	0.311465	0.286	0.427	0.113	ENR+CV-4	Lrpprc
Psmd111	0.643	0.302072	0.286	0.486	0.163	ENR+CV-4	Psmd11
Ldlr	0.643	0.284014	0.286	0.472	0.149	ENR+CV-4	Ldlr
Cotl11	0.643	0.276033	0.286	0.596	0.243	ENR+CV-4	Cotl1
Tomm70a1	0.643	0.271025	0.286	0.596	0.25	ENR+CV-4	Tomm70a
Aimp1	0.643	0.269813	0.286	0.606	0.25	ENR+CV-4	Aimp1
Hmgn1	0.643	0.26716	0.286	0.899	0.526	ENR+CV-4	Hmgn1
Hsd17b121	0.643	0.263909	0.286	0.61	0.255	ENR+CV-4	Hsd17b12
Tnpo31	0.642	0.375754	0.284	0.404	0.099	ENR+CV-4	Tnpo3
Prelid21	0.642	0.371475	0.284	0.431	0.122	ENR+CV-4	Prelid2
H2-Ke2	0.642	0.336246	0.284	0.422	0.112	ENR+CV-4	H2-Ke2
Tmem54	0.642	0.325901	0.284	0.431	0.12	ENR+CV-4	Tmem54
Limd1	0.642	0.324654	0.284	0.399	0.093	ENR+CV-4	Limd1
Tob1	0.642	0.29538	0.284	0.468	0.147	ENR+CV-4	Tob1
Smchd1	0.642	0.289768	0.284	0.45	0.131	ENR+CV-4	Smchd1
Pgd1	0.642	0.278687	0.284	0.514	0.18	ENR+CV-4	Pgd
Aurkaip1	0.642	0.261692	0.284	0.5	0.169	ENR+CV-4	Aurkaip1
Psmb11	0.642	0.254217	0.284	0.927	0.593	ENR+CV-4	Psmb1
Cab39l	0.641	0.435082	0.282	0.353	0.062	ENR+CV-4	Cab39l
Thoc3	0.641	0.415212	0.282	0.372	0.075	ENR+CV-4	Thoc3
Rtf1	0.641	0.385552	0.282	0.408	0.105	ENR+CV-4	Rtf1
Dlat1	0.641	0.329665	0.282	0.427	0.119	ENR+CV-4	Dlat
Wdr431	0.641	0.323266	0.282	0.532	0.204	ENR+CV-4	Wdr43
Rgcc1	0.641	0.321569	0.282	0.706	0.368	ENR+CV-4	Rgcc
Me21	0.641	0.31833	0.282	0.468	0.152	ENR+CV-4	Me2
Drap11	0.641	0.300897	0.282	0.468	0.148	ENR+CV-4	Drap1
Dera1	0.641	0.295782	0.282	0.459	0.145	ENR+CV-4	Dera
Smim20	0.641	0.279187	0.282	0.431	0.119	ENR+CV-4	Smim20
Ube2k	0.641	0.266921	0.282	0.482	0.159	ENR+CV-4	Ube2k
Mbnl11	0.641	0.264419	0.282	0.532	0.195	ENR+CV-4	Mbnl1
Adk	0.641	0.250805	0.282	0.459	0.139	ENR+CV-4	Adk
Aurka	0.64	0.43498	0.28	0.335	0.045	ENR+CV-4	Aurka
Ppp1r7	0.64	0.357852	0.28	0.404	0.103	ENR+CV-4	Ppp1r7
Tspan31	0.64	0.268359	0.28	0.459	0.141	ENR+CV-4	Tspan31
0610007P14Rik	0.64	0.26816	0.28	0.491	0.168	ENR+CV-4	0610007P14Rik
Fau	0.64	0.260614	0.28	0.633	0.276	ENR+CV-4	Fau
Sox42	0.64	0.259866	0.28	0.766	0.367	ENR+CV-4	Sox4
Mrpl151	0.64	0.25278	0.28	0.624	0.271	ENR+CV-4	Mrpl15
Coro1c	0.639	0.418711	0.278	0.372	0.08	ENR+CV-4	Coro1c
Rnd31	0.639	0.404849	0.278	0.413	0.112	ENR+CV-4	Rnd3
Eif2b41	0.639	0.380143	0.278	0.385	0.09	ENR+CV-4	Eif2b4
Yrdc1	0.639	0.377976	0.278	0.39	0.092	ENR+CV-4	Yrdc
Bub1	0.639	0.372411	0.278	0.358	0.065	ENR+CV-4	Bub1
Hspa4l	0.639	0.356311	0.278	0.394	0.095	ENR+CV-4	Hspa4l
Elovl11	0.639	0.334923	0.278	0.404	0.104	ENR+CV-4	Elovl1
Zfp503	0.639	0.332193	0.278	0.39	0.089	ENR+CV-4	Zfp503
Dhrs41	0.639	0.330226	0.278	0.541	0.217	ENR+CV-4	Dhrs4
Nop14	0.639	0.320162	0.278	0.445	0.136	ENR+CV-4	Nop14
Ppm1g1	0.639	0.318596	0.278	0.472	0.155	ENR+CV-4	Ppm1g
Dkc11	0.639	0.31257	0.278	0.509	0.189	ENR+CV-4	Dkc1
Rab1b	0.639	0.311478	0.278	0.422	0.117	ENR+CV-4	Rab1b
Shmt11	0.639	0.293188	0.278	0.427	0.118	ENR+CV-4	Shmt1
Fam96b1	0.639	0.277889	0.278	0.417	0.112	ENR+CV-4	Fam96b
Gins2	0.638	0.396156	0.276	0.372	0.081	ENR+CV-4	Gins2
Plk4	0.638	0.395801	0.276	0.335	0.048	ENR+CV-4	Plk4
Xrcc1	0.638	0.365879	0.276	0.353	0.064	ENR+CV-4	Xrcc1
Nfia1	0.638	0.36542	0.276	0.427	0.126	ENR+CV-4	Nfia
Fam111a	0.638	0.353294	0.276	0.353	0.064	ENR+CV-4	Fam111a
Pole3	0.638	0.352143	0.276	0.394	0.097	ENR+CV-4	Pole3
Mrto4	0.638	0.313131	0.276	0.422	0.119	ENR+CV-4	Mrto4
Nsdhl1	0.638	0.301689	0.276	0.39	0.093	ENR+CV-4	Nsdhl
Eif4a11	0.638	0.29352	0.276	0.803	0.481	ENR+CV-4	Eif4a1
Etf1	0.638	0.281849	0.276	0.606	0.257	ENR+CV-4	Etf1
1110001J03Rik1	0.638	0.273807	0.276	0.555	0.222	ENR+CV-4	1110001J03Rik
Hist2h2bb	0.637	0.458323	0.274	0.335	0.051	ENR+CV-4	Hist2h2bb
Mars	0.637	0.385445	0.274	0.394	0.102	ENR+CV-4	Mars
Pisd1	0.637	0.336668	0.274	0.431	0.131	ENR+CV-4	Pisd
Cmc2	0.637	0.321446	0.274	0.353	0.064	ENR+CV-4	Cmc2
2310036O22Rik	0.637	0.286697	0.274	0.459	0.149	ENR+CV-4	2310036O22Rik
Atp13a3	0.637	0.267453	0.274	0.445	0.137	ENR+CV-4	Atp13a3
Fdft1	0.637	0.256229	0.274	0.477	0.161	ENR+CV-4	Fdft1
Vdac1	0.637	0.252144	0.274	0.67	0.308	ENR+CV-4	Vdac1
Asf1b	0.636	0.412321	0.272	0.317	0.038	ENR+CV-4	Asf1b
Rbm381	0.636	0.385	0.272	0.353	0.068	ENR+CV-4	Rbm38
Psmd3	0.636	0.309546	0.272	0.431	0.129	ENR+CV-4	Psmd3
Slc6a61	0.636	0.308992	0.272	0.427	0.126	ENR+CV-4	Slc6a6
Myb	0.636	0.304972	0.272	0.408	0.112	ENR+CV-4	Myb
Cenpw	0.636	0.277048	0.272	0.431	0.128	ENR+CV-4	Cenpw
Csnk2b	0.636	0.272457	0.272	0.477	0.163	ENR+CV-4	Csnk2b
Fam32a1	0.636	0.266006	0.272	0.472	0.16	ENR+CV-4	Fam32a
Ddx211	0.636	0.26192	0.272	0.665	0.322	ENR+CV-4	Ddx21
Ahcyl1	0.636	0.261351	0.272	0.486	0.171	ENR+CV-4	Ahcyl1
Axin21	0.636	0.261145	0.272	0.564	0.232	ENR+CV-4	Axin2
Asah1	0.636	0.252155	0.272	0.459	0.146	ENR+CV-4	Asah1
Slc16a32	0.635	0.384191	0.27	0.394	0.105	ENR+CV-4	Slc16a3
Mpnd2	0.635	0.368868	0.27	0.385	0.096	ENR+CV-4	Mpnd
Ndufs51	0.635	0.363297	0.27	0.427	0.132	ENR+CV-4	Ndufs5
Rdh11	0.635	0.34833	0.27	0.372	0.084	ENR+CV-4	Rdh11
Ap2a2	0.635	0.312618	0.27	0.385	0.094	ENR+CV-4	Ap2a2
Hdac2	0.635	0.27924	0.27	0.477	0.168	ENR+CV-4	Hdac2
Ppie1	0.635	0.276782	0.27	0.408	0.113	ENR+CV-4	Ppie
Ppp1cb1	0.635	0.26545	0.27	0.56	0.228	ENR+CV-4	Ppp1cb
Sarnp1	0.635	0.264611	0.27	0.482	0.169	ENR+CV-4	Sarnp
Emc10	0.635	0.263671	0.27	0.454	0.147	ENR+CV-4	Emc10
Ctbp1	0.635	0.25237	0.27	0.459	0.149	ENR+CV-4	Ctbp1
Fads11	0.634	0.358506	0.268	0.404	0.115	ENR+CV-4	Fads1
Rell1	0.634	0.355626	0.268	0.353	0.072	ENR+CV-4	Rell1
Hsd17b11	0.634	0.342173	0.268	0.372	0.085	ENR+CV-4	Hsd17b11
Nudcd3	0.634	0.331748	0.268	0.358	0.075	ENR+CV-4	Nudcd3
Itga61	0.634	0.312725	0.268	0.468	0.164	ENR+CV-4	Itga6
Ywhag	0.634	0.304427	0.268	0.417	0.125	ENR+CV-4	Ywhag
Polr2b	0.634	0.298279	0.268	0.408	0.114	ENR+CV-4	Polr2b
Ccz11	0.634	0.296029	0.268	0.39	0.099	ENR+CV-4	Ccz1
Zc3h13	0.634	0.293793	0.268	0.413	0.118	ENR+CV-4	Zc3h13
Aldh18a11	0.634	0.283718	0.268	0.454	0.154	ENR+CV-4	Aldh18a1
Ywhah	0.634	0.282444	0.268	0.459	0.151	ENR+CV-4	Ywhah
Pum2	0.634	0.272197	0.268	0.427	0.127	ENR+CV-4	Pum2
Tspan7	0.634	0.264997	0.268	0.431	0.132	ENR+CV-4	Tspan7
Lars22	0.634	0.256328	0.268	0.927	0.604	ENR+CV-4	Lars2
Sgol2	0.633	0.450322	0.266	0.312	0.038	ENR+CV-4	Sgol2
Cars	0.633	0.396679	0.266	0.376	0.094	ENR+CV-4	Cars
Ncapg	0.633	0.372221	0.266	0.358	0.076	ENR+CV-4	Ncapg
Srm1	0.633	0.321162	0.266	0.408	0.117	ENR+CV-4	Srm
Smarcd21	0.633	0.309664	0.266	0.399	0.11	ENR+CV-4	Smarcd2
Gins1	0.633	0.306863	0.266	0.427	0.132	ENR+CV-4	Gins1
Tipin	0.633	0.295316	0.266	0.417	0.124	ENR+CV-4	Tipin
Stt3b1	0.633	0.282818	0.266	0.5	0.192	ENR+CV-4	Stt3b
Fkbp81	0.633	0.27825	0.266	0.505	0.19	ENR+CV-4	Fkbp8
Capns1	0.633	0.261397	0.266	0.477	0.17	ENR+CV-4	Capns1
mt-Ta	0.632	0.520116	0.264	0.298	0.03	ENR+CV-4	mt-Ta
Bspry	0.632	0.418087	0.264	0.339	0.065	ENR+CV-4	Bspry
Ppp3r1	0.632	0.343054	0.264	0.376	0.095	ENR+CV-4	Ppp3r1
Ddx10	0.632	0.306048	0.264	0.381	0.095	ENR+CV-4	Ddx10
Syngr2	0.632	0.305361	0.264	0.468	0.167	ENR+CV-4	Syngr2
Scpep11	0.632	0.299367	0.264	0.367	0.085	ENR+CV-4	Scpep1
Nubp11	0.632	0.280539	0.264	0.399	0.11	ENR+CV-4	Nubp1
Usp101	0.632	0.265646	0.264	0.427	0.13	ENR+CV-4	Usp10
Cdx21	0.632	0.260364	0.264	0.417	0.123	ENR+CV-4	Cdx2
Eif2b1	0.632	0.257572	0.264	0.436	0.139	ENR+CV-4	Eif2b1
Ass11	0.631	0.430273	0.262	0.312	0.044	ENR+CV-4	Ass1
Nomo1	0.631	0.306175	0.262	0.408	0.122	ENR+CV-4	Nomo1
Iars	0.631	0.303842	0.262	0.422	0.132	ENR+CV-4	Iars
Commd4	0.631	0.296226	0.262	0.454	0.158	ENR+CV-4	Commd4
Nans	0.631	0.286497	0.262	0.422	0.131	ENR+CV-4	Nans
Eif4e	0.631	0.265641	0.262	0.404	0.113	ENR+CV-4	Eif4e
Net11	0.631	0.264028	0.262	0.459	0.159	ENR+CV-4	Net1
Hn1l	0.631	0.262888	0.262	0.381	0.095	ENR+CV-4	Hn1l
n-R5-8s11	0.63	0.472029	0.26	0.312	0.044	ENR+CV-4	n-R5-8s1
Kif23	0.63	0.336091	0.26	0.376	0.095	ENR+CV-4	Kif23
Rassf41	0.63	0.332438	0.26	0.335	0.062	ENR+CV-4	Rassf4
Actn11	0.63	0.298168	0.26	0.472	0.175	ENR+CV-4	Actn1
Hat1	0.63	0.266788	0.26	0.417	0.127	ENR+CV-4	Hat1
Rps4y21	0.629	0.367341	0.258	0.394	0.116	ENR+CV-4	Rps4y2
Ccnb1	0.629	0.330017	0.258	0.339	0.067	ENR+CV-4	Ccnb1
Cdkn2aipnl1	0.629	0.293411	0.258	0.394	0.113	ENR+CV-4	Cdkn2aipnl
Eif2a1	0.629	0.265579	0.258	0.468	0.171	ENR+CV-4	Eif2a
Gar11	0.629	0.252312	0.258	0.39	0.106	ENR+CV-4	Gar1
Acsl4	0.628	0.361874	0.256	0.349	0.08	ENR+CV-4	Acsl4
Mcm5	0.628	0.36153	0.256	0.367	0.094	ENR+CV-4	Mcm5
Rbbp81	0.628	0.337089	0.256	0.358	0.086	ENR+CV-4	Rbbp8
Rbm22	0.628	0.327032	0.256	0.367	0.092	ENR+CV-4	Rbm22
[truncated: 1,217 more rows]

## Sheet: Fig5B EE InVivo
	myAUC	avg_diff	power	pct.1	pct.2	cluster	gene		Results of ROC-test for Enteroendocrine-enriched marker genes from all in vivo isolated small intestinal epithelial cells
Sct1	0.895	4.44158	0.79	0.826	0.117	15	Sct
Cpe	0.791	2.49298	0.582	0.584	0.004	15	Cpe
Neurod1	0.768	2.39097	0.536	0.537	0.002	15	Neurod1
Chgb	0.747	4.21795	0.494	0.5	0.009	15	Chgb
Chga	0.733	3.19333	0.466	0.495	0.044	15	Chga
Pyy	0.724	3.90239	0.448	0.458	0.015	15	Pyy
Tm4sf410	0.704	1.07212	0.408	0.621	0.258	15	Tm4sf4
Pcsk1	0.701	1.82009	0.402	0.411	0.013	15	Pcsk1
Malat18	0.693	0.653494	0.386	0.963	0.891	15	Malat1
Scg2	0.686	2.19664	0.372	0.374	0.001	15	Scg2
Fam183b	0.678	1.6964	0.356	0.363	0.008	15	Fam183b
Cck	0.677	2.909	0.354	0.358	0.004	15	Cck
Tuba1a1	0.674	1.33812	0.348	0.363	0.016	15	Tuba1a
Fxyd32	0.673	1.18553	0.346	0.421	0.083	15	Fxyd3
Hepacam23	0.669	1.16504	0.338	0.416	0.086	15	Hepacam2
Ddx56	0.661	0.623302	0.322	0.716	0.565	15	Ddx5
Nts	0.652	4.93867	0.304	0.337	0.047	15	Nts
Insm1	0.652	1.23873	0.304	0.305	0.001	15	Insm1
Ptprn22	0.651	1.40463	0.302	0.316	0.017	15	Ptprn2
Krt77	0.65	1.32394	0.3	0.416	0.146	15	Krt7
Cplx2	0.649	1.2403	0.298	0.3	0.003	15	Cplx2
Scgn	0.647	1.54005	0.294	0.295	0.001	15	Scgn
Peg3	0.644	1.35604	0.288	0.289	0.002	15	Peg3
Selm7	0.64	0.820259	0.28	0.405	0.13	15	Selm
Hopx7	0.638	0.926364	0.276	0.389	0.135	15	Hopx
Itm2c1	0.637	1.10263	0.274	0.337	0.074	15	Itm2c
Prnp	0.634	1.30381	0.268	0.274	0.006	15	Prnp
Car82	0.633	1.52918	0.266	0.305	0.049	15	Car8
Pam	0.63	1.31166	0.26	0.289	0.033	15	Pam
Gch11	0.63	1.25752	0.26	0.3	0.046	15	Gch1
Isl1	0.629	1.37129	0.258	0.258	0.001	15	Isl1
Egr15	0.627	0.682696	0.254	0.526	0.32	15	Egr1
Marcks4	0.626	0.940451	0.252	0.347	0.111	15	Marcks
Krt2011	0.626	0.523826	0.252	0.779	0.664	15	Krt20
Maged1	0.624	1.06546	0.248	0.268	0.022	15	Maged1
Rfx6	0.623	1.36188	0.246	0.247	0.001	15	Rfx6
Resp18	0.621	1.45236	0.242	0.242	0.001	15	Resp18
Cd817	0.62	0.872572	0.24	0.4	0.195	15	Cd81
Ddc3	0.618	1.13237	0.236	0.342	0.133	15	Ddc
Ngfrap12	0.617	0.951113	0.234	0.274	0.046	15	Ngfrap1
Hsp90ab19	0.617	0.313692	0.234	0.842	0.726	15	Hsp90ab1
Pcsk1n	0.615	1.34477	0.23	0.232	0.001	15	Pcsk1n
Scg3	0.613	1.10155	0.226	0.226	0	15	Scg3
Gfra3	0.613	1.0096	0.226	0.226	0.001	15	Gfra3
Gm6093	0.613	0.875442	0.226	0.258	0.034	15	Gm609
Wbp510	0.611	0.699031	0.222	0.384	0.186	15	Wbp5
Cnot6l	0.608	0.880416	0.216	0.258	0.046	15	Cnot6l
2017-06-06	0.607	0.552275	0.214	0.595	0.477	15	Jun
Gcg	0.606	3.85724	0.212	0.221	0.01	15	Gcg
Vim	0.605	1.35635	0.21	0.216	0.006	15	Vim
Scg5	0.605	0.989739	0.21	0.211	0	15	Scg5
Fos5	0.605	0.396425	0.21	0.716	0.596	15	Fos
Aplp12	0.603	1.0842	0.206	0.237	0.035	15	Aplp1
5330417C22Rik3	0.603	0.839671	0.206	0.263	0.062	15	5330417C22Rik
Myl7	0.602	1.38795	0.204	0.221	0.019	15	Myl7
Pax6	0.602	1.04283	0.204	0.205	0.001	15	Pax6
Cldn42	0.601	0.70421	0.202	0.274	0.071	15	Cldn4
KCTD121	0.6	0.823319	0.2	0.226	0.024	15	KCTD12

## Sheet: Fig5C InVivo vs ENR+CD4
	p_val	avg_diff	pct.1	pct.2					InVivo Cluster 11 (Paneth Cells) vs Top 200 ENR+CD-4 cells
Fabp6	6.89e-73	2.79441	0.799	0
Apoa1	1.28e-59	2.74529	0.735	0.014
Fabp2	9.49e-71	2.72996	0.942	0.13
Gm26924	4.31e-168	2.5281	1	0.851
Gm15564	1.07e-77	2.43732	0.878	0.038
Crip1	1.11e-65	2.20113	0.894	0.096
Zg16	1.25e-28	2.1623	0.471	0.019
Defa20	1.48e-44	2.04692	0.635	0.024
Ccl6	1.34e-60	1.98727	0.905	0.192
Olfm4	2.2e-31	1.7492	0.434	0
Clec2h	8.09e-42	1.72449	0.545	0
Defa26	3.78e-87	1.66142	0.995	0.909
mmu-mir-6236	3.46e-46	1.65617	0.587	0
Lars2	4.38e-53	1.62324	0.91	0.409
Defa22	1.81e-90	1.5973	1	0.923
AY761184	1.8e-67	1.55153	1	0.923
Chd8	1.98e-14	1.54729	0.36	0.072
Sepp1	2.99e-23	1.50469	0.524	0.087
Spink3	1.31e-27	1.47928	0.481	0.038
Defa2	1.06e-35	1.47361	0.508	0.005
Gm1123	2.18e-39	1.42527	0.73	0.106
Gm15292	3.66e-65	1.4043	0.952	0.692
Gm21002	8.26e-32	1.40322	0.466	0.005
Reg4	9.7e-39	1.36409	0.899	0.548
Mptx1	1.12e-14	1.29579	0.413	0.091
Pnliprp2	3.57e-33	1.25296	0.878	0.442
Apoa4	3e-17	1.15574	0.286	0.01
Sis	1.17e-16	1.155	0.439	0.072
Cps1	7.87e-20	1.13488	0.344	0.019
Gm15308	3.15e-34	1.12387	0.466	0
Lbh	1.19e-21	1.11711	0.487	0.072
St3gal4	9.4e-18	1.09531	0.317	0.019
Anpep	4.23e-22	1.09278	0.524	0.087
Slc51a	6.69e-19	1.02425	0.28	0
Mgam	1.27e-15	0.999087	0.402	0.067
2200002D01Rik	2.83e-12	0.992109	0.481	0.159
Ccl25	1.86e-17	0.989853	0.354	0.034
Hpgd	1.4e-19	0.968811	0.439	0.053
Mptx2	2.72e-13	0.949925	0.788	0.423
Ces2e	6.56e-15	0.946788	0.27	0.01
Pycard	7.85e-12	0.943278	0.381	0.101
Krt20	2.76e-13	0.908829	0.36	0.072
Bambi	2.02e-14	0.901392	0.37	0.053
Ace2	8.63e-13	0.869655	0.233	0.01
Sult1d1	5.02e-17	0.868941	0.36	0.034
Clca3	6.45e-09	0.8564	0.19	0.019
Pigr	2.86e-17	0.853593	0.709	0.279
Gm10104	4.05e-24	0.834586	0.979	0.798
Muc2	2.04e-16	0.832186	0.661	0.245
Slc5a1	3.2e-15	0.829349	0.36	0.043
Maoa	5.22e-13	0.820182	0.302	0.034
Cdh17	1.55e-15	0.817891	0.471	0.106
Otc	8.03e-13	0.799427	0.228	0.01
Krt19	5.26e-12	0.79761	0.63	0.293
Cyp4f14	2.15e-15	0.787922	0.233	0
Plb1	1.64e-13	0.78779	0.206	0
AI747448	3.14e-16	0.784452	0.201	0.01
Slc6a19	5.96e-11	0.78289	0.169	0
Atp5o	6.03e-10	0.748647	0.508	0.202
Aoc1	8.16e-13	0.726366	0.222	0.01
Sord	8.44e-11	0.723353	0.365	0.082
Mep1b	4.62e-12	0.723176	0.206	0.005
Prap1	1.25e-13	0.720705	0.317	0.038
Mgst1	1.45e-12	0.717888	0.481	0.144
Gm7849	4.94e-09	0.717557	0.386	0.12
Enpep	2.11e-12	0.708946	0.19	0
Atp1a1	7.56e-12	0.703613	0.481	0.168
Cndp2	5.7e-10	0.69994	0.238	0.024
Aldob	4.07e-09	0.698438	0.423	0.139
Naaladl1	3.66e-11	0.694459	0.212	0.014
Fos	5.76e-12	0.692995	0.788	0.49
Muc3	4.89e-12	0.689026	0.185	0
2210404O07Rik	2.49e-11	0.668864	0.418	0.13
Dpep1	7.01e-10	0.666476	0.153	0
Oat	5.12e-10	0.663504	0.418	0.139
Reg3g	2.22e-10	0.662732	0.608	0.274
Dgat1	1.81e-11	0.660757	0.259	0.024
Pepd	1.35e-06	0.65237	0.228	0.053
Uqcr10	3.69e-10	0.650502	0.667	0.385
Tob1	1.02e-10	0.650029	0.328	0.062
Cdx1	3.73e-07	0.645769	0.354	0.144
Plcb3	3.17e-10	0.64007	0.228	0.024
Lct	7.94e-09	0.639932	0.138	0
Myo1a	6.34e-08	0.636557	0.217	0.038
Pls1	1.26e-06	0.633128	0.312	0.101
Slc27a4	2.37e-09	0.632437	0.169	0.01
Guca2b	1.81e-12	0.626286	0.804	0.476
Snord13	5.02e-09	0.621323	0.402	0.125
Slc9a3r1	6.25e-07	0.619366	0.27	0.072
Ckmt1	3.77e-09	0.614168	0.296	0.067
Slc15a1	2.41e-07	0.610956	0.143	0.005
Ggt1	2.36e-08	0.597188	0.159	0.005
Apob	2.55e-06	0.596926	0.206	0.062
Gfpt1	1.91e-08	0.590343	0.434	0.197
Fbp2	6.63e-10	0.586392	0.328	0.082
Sgk1	7.18e-12	0.58459	0.238	0.014
Hpd	5.68e-09	0.582294	0.265	0.043
Dpp4	4.71e-08	0.5819	0.175	0.019
Klf4	5.3e-09	0.574982	0.233	0.029
Hadha	4.09e-07	0.571459	0.291	0.096
Cox5a	7.87e-08	0.563301	0.503	0.236
Phgr1	5.25e-09	0.558407	0.635	0.322
Aldh1b1	8.06e-06	0.55744	0.466	0.25
Ace	3.93e-08	0.554966	0.127	0
Tmigd1	3.55e-09	0.551554	0.143	0
Vil1	1.01e-06	0.551098	0.45	0.216
Sult1b1	4.49e-08	0.545732	0.153	0.005
Ccl5	8.68e-08	0.544612	0.122	0
Uqcrc1	4.05e-06	0.543716	0.392	0.188
Gm21498	3.24e-06	0.54234	0.529	0.293
Pdcd4	1.09e-10	0.538621	0.312	0.067
Hnf4g	7.8e-07	0.533602	0.185	0.024
Agpat2	5.98e-07	0.533277	0.175	0.024
Xpnpep1	6.57e-07	0.531203	0.206	0.038
Rfk	1.3e-05	0.525401	0.36	0.144
Maf	8.88e-06	0.522184	0.127	0.01
Khk	1.48e-05	0.519312	0.153	0.024
Car8	3.64e-08	0.519192	0.354	0.106
Nlrp6	1.1e-08	0.515746	0.164	0.005
Cdca7	2.96e-06	0.514362	0.185	0.029
Coro2a	1.72e-07	0.509456	0.138	0.01
Xpnpep2	4.86e-05	0.508734	0.106	0.005
Apoc3	3.44e-06	0.507148	0.18	0.034
Tm4sf5	1.04e-05	0.50651	0.265	0.111
Agt	1.36e-07	0.504634	0.185	0.019
2010106E10Rik	9.14e-06	0.504516	0.148	0.019
Gna11	1.82e-07	0.502564	0.201	0.029
Me2	3.26e-10	0.502447	0.254	0.038
Asph	1.06e-07	0.498902	0.386	0.135
Slc51b	3.93e-08	0.498894	0.127	0
Amn	6.23e-07	0.497927	0.138	0.005
Rbp2	2.71e-07	0.493629	0.143	0.005
Gm10936	6.5e-11	0.48959	0.196	0.01
Ano6	1.78e-09	0.483435	0.19	0.019
Mttp	3.42e-06	0.481034	0.18	0.029
Pabpc1	7.43e-08	0.480499	0.841	0.606
Mgst3	6.7e-07	0.479651	0.333	0.13
Creb3l3	9.95e-06	0.478757	0.111	0.005
Snord118	9.89e-07	0.478271	0.296	0.091
n-R5-8s1	2.6e-11	0.477213	0.175	0
Sel1l	1.68e-11	0.47589	0.339	0.077
P4hb	3.48e-11	0.473084	0.889	0.75
Sri	7.54e-09	0.471993	0.407	0.149
B4galnt1	2.53e-07	0.466943	0.206	0.038
Aldh9a1	0.000635305	0.465621	0.196	0.077
Prlr	5.87e-07	0.463003	0.138	0.005
Prr15	5.06e-11	0.462892	0.392	0.115
Ivns1abp	1.1e-05	0.455339	0.556	0.308
Glod5	7.56e-07	0.450812	0.132	0.005
Cox6a1	2.95e-05	0.450623	0.656	0.447
Mapk13	2.59e-05	0.448541	0.243	0.072
Atp5d	3.76e-07	0.448147	0.455	0.197
Cd74	8.16e-05	0.445385	0.101	0.005
H2afv	2.67e-05	0.443258	0.365	0.159
Ppp1r1b	0.000298994	0.440209	0.249	0.091
Tmem59	1.5e-08	0.439241	0.54	0.26
Aqp1	6.71e-06	0.438238	0.291	0.101
Plac8	1.7e-06	0.438058	0.693	0.481
Psmb10	1.18e-05	0.434361	0.243	0.082
Ahnak	1.37e-06	0.4329	0.106	0.01
Ppp1r14d	3.94e-05	0.432279	0.138	0.019
Mep1a	6.23e-07	0.431439	0.138	0.005
Klk1	0.00141784	0.430152	0.122	0.024
Man1a	7.96e-07	0.429357	0.275	0.072
Ndufa3	8.27e-05	0.429297	0.392	0.202
Fam213b	5.14e-08	0.429263	0.148	0.005
Map2k2	0.00043541	0.423776	0.233	0.091
Mogat2	9.12e-07	0.420209	0.106	0
Tmem120a	1.97e-05	0.41751	0.127	0.019
Slc25a5	1.09e-06	0.416118	0.746	0.572
Lsm2	0.00249544	0.415462	0.111	0.024
Lgals4	7.47e-07	0.415061	0.868	0.769
Gpr128	8.64e-07	0.413487	0.127	0.014
Vdr	7.63e-06	0.412339	0.143	0.014
Bcl2l15	8.37e-05	0.411261	0.101	0.005
Alpi	1.98e-06	0.409848	0.101	0
Mdh2	6.1e-05	0.405837	0.392	0.212
Trp53inp1	2.98e-06	0.403353	0.249	0.067
Car4	1.98e-06	0.403315	0.101	0
Myo15b	4.23e-06	0.3987	0.222	0.058
Hes1	0.00136139	0.397971	0.228	0.087
Hsd17b11	1.65e-05	0.397016	0.153	0.058
Golm1	1.64e-06	0.394872	0.349	0.135
Vdac1	1.33e-05	0.394491	0.28	0.101
Rbm47	2.33e-08	0.393475	0.402	0.159
Lrba	3.11e-05	0.390948	0.116	0.014
Acsl5	8.38e-05	0.390765	0.222	0.072
Cs	0.0012534	0.390577	0.233	0.101
Ms4a8a	5.36e-05	0.390074	0.143	0.029
Klf5	0.00124732	0.389698	0.222	0.091
Gpd1	0.00109831	0.389456	0.18	0.058
Sult2b1	7.31e-05	0.38932	0.101	0.005
Cox7a1	3.3e-05	0.387586	0.106	0.01
Atp5b	4.19e-07	0.385795	0.741	0.51
Chchd7	4.24e-05	0.385524	0.291	0.115
H2-Q2	0.000550478	0.381918	0.175	0.048
Vdac2	0.000600361	0.381917	0.296	0.135
Ubl3	9.37e-08	0.381413	0.302	0.091
Hspd1	0.00394291	0.380609	0.349	0.202
Acox1	0.000611774	0.379594	0.201	0.072
Atp5a1	1.18e-06	0.379498	0.598	0.37
Ramp1	3.48e-07	0.37775	0.37	0.144
Dusp1	9.55e-06	0.375875	0.275	0.096
Lad1	0.000861872	0.375758	0.201	0.077
Actn4	0.000120297	0.37028	0.328	0.154
Atp5k	4.84e-08	0.369374	0.524	0.255
Taldo1	0.000205287	0.36687	0.466	0.269
2410015M20Rik	0.000101046	0.365839	0.259	0.096
Styk1	5.34e-07	0.364713	0.212	0.043
Mpp1	6.1e-05	0.364418	0.148	0.034
Mgat4c	0.00012321	0.362714	0.101	0.005
Clrn3	0.00124897	0.360569	0.111	0.019
Gucy2c	1e-05	0.360209	0.212	0.058
Slc12a2	1.3e-05	0.357674	0.508	0.293
Ell2	3.92e-07	0.356726	0.254	0.072
Reg3b	0.000111213	0.356094	0.561	0.356
Prpsap1	0.00165382	0.355719	0.148	0.053
Faah	0.00251109	0.354116	0.111	0.024
Hmgcl	8.5e-05	0.353492	0.132	0.038
Ubxn2a	4.7e-06	0.352849	0.27	0.082
Hadh	8.14e-06	0.352438	0.307	0.154
Pnrc1	0.00328913	0.352271	0.217	0.087
Arf6	0.000338333	0.351917	0.265	0.111
Gsr	5.42e-05	0.351863	0.228	0.077
Etfa	1.75e-05	0.350638	0.27	0.106
Lgals3	0.00108926	0.349967	0.127	0.029
Tstd1	9.12e-07	0.349108	0.106	0
Epcam	4.96e-05	0.34874	0.852	0.668
Naip5	0.000158653	0.348353	0.106	0.019
Abhd17c	0.000380818	0.347801	0.132	0.034
Mgat4a	3.4e-06	0.347261	0.175	0.038
Fosb	0.000748493	0.346377	0.323	0.154
Sptssa	0.000443895	0.346067	0.302	0.139
Cftr	0.000475678	0.344173	0.122	0.019
Rpl41	2.46e-06	0.343548	0.825	0.774
Efna1	0.000276603	0.342426	0.164	0.043
Samhd1	0.000716801	0.340224	0.122	0.029
Tmprss2	4.92e-05	0.340168	0.439	0.236
Uqcrc2	1.16e-05	0.339485	0.312	0.13
Sh3glb1	3.66e-07	0.339452	0.328	0.13
Sidt2	4.64e-05	0.33881	0.106	0.005
B2m	2.18e-06	0.33871	0.624	0.423
Cobl	1.85e-05	0.338053	0.18	0.038
Eps8l3	5.92e-06	0.336953	0.233	0.067
Cyc1	0.00121081	0.336025	0.259	0.115
Cryl1	0.000797843	0.335929	0.101	0.019
Pccb	8.27e-08	0.334564	0.238	0.058
Tkt	0.0145461	0.333592	0.317	0.207
Lypd8	2.62e-06	0.331319	0.577	0.327
Edem1	2.43e-05	0.329871	0.243	0.072
Hagh	4.75e-06	0.329015	0.212	0.053
Lyz2	8.82e-05	0.326986	0.804	0.601
Dap	0.000106582	0.326795	0.312	0.135
Sfxn1	0.00987215	0.325146	0.201	0.087
Myh14	0.00866819	0.324264	0.159	0.058
Smpdl3a	0.000282998	0.32403	0.175	0.053
Fam174b	0.00048122	0.323778	0.222	0.077
Gm24601	1.58e-09	0.323704	0.148	0
Misp	0.0108353	0.323505	0.175	0.082
Zzef1	0.0100325	0.3227	0.101	0.024
Calm3	9.91e-05	0.322675	0.317	0.139
Fahd1	0.000241362	0.321598	0.148	0.034
Entpd7	1.89e-05	0.319728	0.111	0.01
Serpinb1a	0.0161693	0.3179	0.37	0.226
Jup	0.00138926	0.316635	0.159	0.053
Csrp2	0.000446077	0.316244	0.169	0.053
Pdha1	2.83e-06	0.316073	0.339	0.144
Cap1	0.0250298	0.315233	0.19	0.096
Ahcyl2	0.000303645	0.314866	0.127	0.029
Tulp4	0.000105189	0.314159	0.243	0.087
Gm10260	0.000202743	0.313419	0.19	0.062
2017-03-02	8.63e-06	0.311646	0.354	0.168
Jun	0.00193883	0.310949	0.672	0.505
Sppl2a	1.28e-05	0.310947	0.36	0.163
Pgd	0.00468956	0.308578	0.148	0.053
Zfyve21	0.000352105	0.308287	0.138	0.029
Slc13a1	1.98e-06	0.308021	0.101	0
Deptor	3.04e-05	0.307091	0.143	0.024
Qsox1	7.84e-05	0.306666	0.455	0.245
Slc25a15	4.1e-06	0.304117	0.122	0.014
Tnfrsf1a	0.00453077	0.302312	0.127	0.043
Cldn7	0.000579732	0.302041	0.656	0.476
Stk11	0.0154409	0.30139	0.132	0.048
Pxmp4	0.000212256	0.299766	0.116	0.019
Add3	0.0127097	0.299739	0.153	0.072
Tmbim6	1.3e-05	0.299574	0.646	0.428
Ndufa10	0.000210867	0.298526	0.185	0.072
Nadk	0.0059394	0.2984	0.143	0.048
Tapbp	0.000527405	0.294741	0.138	0.058
Ralgps2	0.000460055	0.294482	0.127	0.024
Cox4i1	0.00400324	0.293346	0.778	0.678
Mapk1	0.00130324	0.293272	0.228	0.101
Specc1l	0.000406181	0.291989	0.196	0.067
Rmdn3	0.00227375	0.291531	0.101	0.019
Gng12	0.000615535	0.291181	0.201	0.082
Il17rc	0.00835121	0.290612	0.106	0.024
Kcne3	0.0351688	0.290074	0.159	0.067
Perp	0.000122508	0.289833	0.228	0.096
Arhgap21	0.00214771	0.289657	0.116	0.024
Glud1	0.00381399	0.289342	0.275	0.144
Pcmtd2	0.000133663	0.289335	0.138	0.024
Pdxdc1	0.000611179	0.289301	0.275	0.12
Syf2	0.000204932	0.287755	0.159	0.062
Npepps	0.000210932	0.287491	0.164	0.048
Ap2a2	5.77e-05	0.28605	0.159	0.034
Ceacam1	0.0125584	0.285712	0.185	0.082
Gm7861	5.09e-06	0.28567	0.571	0.423
Ndufv1	0.000731802	0.285655	0.217	0.087
Prodh	9.12e-07	0.285369	0.106	0
Suclg1	0.00148454	0.284953	0.296	0.154
Atp5e	2.01e-05	0.284539	0.688	0.49
Tm9sf2	0.000226493	0.284242	0.333	0.163
Azin1	0.000681563	0.283711	0.228	0.091
Casp1	0.0128346	0.281796	0.138	0.048
Cdhr2	0.00127717	0.281341	0.217	0.087
Tsc22d3	0.000336506	0.281118	0.106	0.014
Diap1	0.00036502	0.280817	0.159	0.038
Aldh6a1	0.000127747	0.280772	0.153	0.034
Ddx54	0.000262144	0.280593	0.138	0.029
Adk	0.000427315	0.280113	0.222	0.082
Sema4a	0.000836485	0.279604	0.111	0.019
Pum1	0.0463485	0.279046	0.122	0.053
Atg7	0.00773597	0.278617	0.132	0.048
Gipc2	0.00182127	0.278358	0.159	0.053
Bcar3	4.49e-05	0.278157	0.132	0.024
Mvp	0.00699977	0.277281	0.122	0.034
Ifi30	0.0062055	0.277152	0.116	0.038
Rac1	1.45e-06	0.276928	0.28	0.106
Plekhb2	1.15e-07	0.276053	0.201	0.043
Iqgap2	0.0013389	0.275988	0.116	0.029
Lman1	6.25e-06	0.275923	0.397	0.197
Osr2	0.000621614	0.275671	0.106	0.014
Nucb2	0.000164379	0.274635	0.386	0.197
Ak2	0.00687328	0.274188	0.312	0.178
Atp5c1	0.00288081	0.274042	0.513	0.389
Gpa33	0.0466071	0.273986	0.175	0.106
Copa	0.000526397	0.273956	0.259	0.115
Ndufb8	0.00674051	0.273191	0.402	0.25
Sdha	0.00584052	0.272878	0.265	0.135
Riok3	0.00225859	0.272636	0.153	0.053
Clca4	0.0021114	0.272623	0.291	0.149
Rnf128	3.99e-07	0.271082	0.503	0.274
Camk2d	0.000434015	0.270551	0.132	0.029
2010107E04Rik	0.00186692	0.270512	0.619	0.428
Hnf4a	0.00238318	0.270377	0.228	0.106
Unc93b1	3.79e-05	0.270366	0.111	0.01
Cda	0.0136821	0.268417	0.101	0.024
Wasl	0.00196066	0.268014	0.18	0.067
Gne	0.000210937	0.26773	0.201	0.062
Chchd3	0.00255441	0.266785	0.222	0.101
Bola3	0.132045	0.266144	0.122	0.058
Ccdc107	0.00242255	0.265969	0.122	0.048
Akap8	0.00874781	0.265357	0.116	0.038
Hjurp	0.178463	0.26409	0.111	0.058
Lta4h	0.0369657	0.264026	0.175	0.082
Tmem54	1.61e-05	0.263806	0.18	0.062
Ddx47	0.00481838	0.263692	0.101	0.019
Surf4	0.000298793	0.263678	0.402	0.221
Kit	7.85e-08	0.26367	0.28	0.091
Sucla2	0.00660464	0.262674	0.18	0.082
Cep350	0.00096944	0.262051	0.132	0.038
Wnt3	0.000977386	0.26198	0.217	0.087
Pdcd6	0.00788292	0.258189	0.222	0.115
Pim3	3.35e-05	0.258174	0.286	0.115
Cldn15	0.000187162	0.257625	0.349	0.192
Itm2b	0.000223028	0.257321	0.571	0.375
Slc31a1	0.00435627	0.257138	0.169	0.062
Vaultrc5	0.00161924	0.257017	0.185	0.082
Defa5	0.00560139	0.256972	0.698	0.572
Samd5	5.45e-08	0.256638	0.143	0.01
Aldh2	0.00066891	0.256489	0.116	0.029
Stat6	0.00347849	0.256235	0.122	0.029
Canx	0.00040178	0.256008	0.598	0.404
Smim6	6.8e-08	0.255781	0.296	0.096
Vapa	0.000226208	0.255554	0.291	0.135
Wdr1	0.00442303	0.255434	0.201	0.096
Mgst2	0.000188956	0.254792	0.259	0.111
Klf10	0.0120202	0.254345	0.164	0.067
Myb	0.0283358	0.2535	0.101	0.029
Serpinb6a	0.00553169	0.253469	0.349	0.202
Efcab4b	0.00209129	0.252975	0.127	0.029
Tfrc	0.000422437	0.251901	0.127	0.043
Ppard	0.000896655	0.25138	0.111	0.019
Tfg	1.95e-05	0.250725	0.238	0.101
Fam213a	2.53e-09	0.250181	0.407	0.163
Cox7a2l	0.0174846	-0.25214	0.27	0.322
Srebf2	0.0115109	-0.254568	0.048	0.115
Tubb5	0.129348	-0.259917	0.275	0.341
Gm5160	0.0735661	-0.26085	0.048	0.12
Npm1	0.00980228	-0.261223	0.418	0.514
Rps15a	6.5e-07	-0.261769	0.725	0.856
Cnn3	0.0260691	-0.266341	0.085	0.149
Rpl11	0.0251853	-0.275195	0.079	0.13
Rpl21	0.0134586	-0.276391	0.058	0.115
Sec61g	0.0142676	-0.276477	0.058	0.115
Prdx4	0.0315504	-0.280664	0.069	0.12
Ndufa6	0.000225184	-0.281719	0.545	0.649
Polr2e	0.0583719	-0.282417	0.116	0.173
Gm10704	0.00325362	-0.289029	0.048	0.115
Ythdc1	0.0956444	-0.289586	0.074	0.125
Rps3	7.94e-11	-0.289729	0.868	0.928
Nr2c2ap	0.000588514	-0.293272	0.042	0.101
Areg	0.00128121	-0.298929	0.053	0.135
Zfp36l1	0.000240351	-0.299345	0.085	0.144
Maged1	0.00333268	-0.30046	0.048	0.101
Tmem14c	0.002307	-0.304324	0.111	0.168
Eef1d	0.00137108	-0.305433	0.222	0.284
Rpl23a	0.0621528	-0.305852	0.069	0.135
Pbdc1	0.0259435	-0.306212	0.042	0.106
Orc5	0.056455	-0.306465	0.116	0.192
Irf2bp2	0.00832945	-0.307736	0.106	0.173
Rps23	0.0117398	-0.308447	0.069	0.135
Ten1	0.102161	-0.309709	0.101	0.159
Rpl13a-ps1	0.0420097	-0.310153	0.085	0.159
Mif	0.0180135	-0.310948	0.106	0.178
Rpl21-ps4	0.000240118	-0.311183	0.042	0.115
Sc4mol	0.00771187	-0.311225	0.111	0.183
Rpl37	0.00877011	-0.311534	0.365	0.462
Polr2f	0.000273658	-0.312235	0.228	0.293
Rpl17	0.00681583	-0.31282	0.053	0.12
2310036O22Rik	0.0103308	-0.315653	0.085	0.144
Bri3	0.0149262	-0.317142	0.09	0.154
Dbi	0.00107968	-0.317561	0.54	0.611
Fryl	0.0105933	-0.318542	0.085	0.144
Rps10-ps1	0.028097	-0.318864	0.233	0.312
U2surp	0.0271641	-0.319015	0.111	0.173
Smoc2	0.00723883	-0.319778	0.238	0.303
Psmb7	0.00647705	-0.320215	0.037	0.13
Gstp1	0.0132964	-0.32169	0.132	0.221
Srp9	3.78e-05	-0.322698	0.333	0.385
Tuba4a	0.0166375	-0.322905	0.101	0.159
Ifi27	0.015398	-0.322924	0.042	0.106
Tm2d1	0.0511542	-0.325196	0.079	0.135
Gstm1	0.000230566	-0.325941	0.026	0.135
Gm10288	0.0168622	-0.326725	0.058	0.139
Eid1	0.00408084	-0.327986	0.063	0.12
Nfib	0.00384086	-0.33207	0.048	0.106
Fkbp11	0.0017026	-0.334571	0.201	0.274
Gadd45b	0.0054289	-0.33518	0.053	0.115
Gtf2i	0.00513652	-0.336674	0.09	0.168
Rpl19	0.0114862	-0.338013	0.143	0.236
Timm13	0.00187189	-0.338575	0.265	0.327
Itgb1	0.0364624	-0.343181	0.159	0.231
Brk1	0.0140341	-0.346373	0.132	0.197
Slc20a1	0.00270583	-0.348865	0.021	0.111
Cxadr	0.00429895	-0.350463	0.127	0.178
Nhp2l1	0.00822258	-0.352219	0.021	0.101
Phpt1	0.0029264	-0.35272	0.058	0.12
Hsbp1	0.000823419	-0.353009	0.169	0.236
Swi5	1.51e-05	-0.354054	0.212	0.264
Tcp1	0.00107106	-0.357265	0.19	0.279
Slirp	0.0271208	-0.359163	0.201	0.26
Tmem176b	0.0146387	-0.36025	0.18	0.26
Tsc22d1	0.000310827	-0.362194	0.185	0.25
Rpl10	0.00581077	-0.36523	0.063	0.168
Cldn3	0.000169145	-0.366717	0.423	0.486
Snhg3	0.010138	-0.367573	0.053	0.135
Nisch	0.00591977	-0.376326	0.069	0.139
Rps21	4.71e-07	-0.376429	0.725	0.837
Rpl29	0.0026518	-0.376517	0.243	0.298
Eif4g1	0.00272241	-0.376609	0.28	0.361
Aplp2	0.000531071	-0.37834	0.132	0.202
Avpi1	4.78e-05	-0.379758	0.048	0.106
Nedd8	0.000377334	-0.380704	0.217	0.269
Rpl35	0.000724596	-0.381303	0.508	0.625
Krt23	0.000800174	-0.382204	0.074	0.159
Rnf6	0.00126003	-0.384244	0.063	0.12
Rpl32	2.57e-17	-0.384437	0.91	0.981
Tmem57	0.000405747	-0.386349	0.053	0.125
mt-Nd6	0.0160532	-0.389263	0.095	0.173
Gm12728	0.000351127	-0.389554	0.021	0.106
Ngfrap1	0.00160966	-0.390367	0.079	0.13
Thyn1	0.00838041	-0.391701	0.032	0.101
H3f3a	0.00445783	-0.392346	0.18	0.269
Ssb	0.0001136	-0.393574	0.275	0.327
Tecr	0.000573426	-0.393628	0.138	0.226
Wdr89	0.000939611	-0.393704	0.233	0.361
Ttr	0.00333761	-0.395343	0.026	0.101
Ostc	0.000377159	-0.396743	0.275	0.365
Rpl13a	7.09e-11	-0.397237	0.825	0.938
Cpe	9.63e-05	-0.397742	0.005	0.106
Tpsg1	0.00426007	-0.398699	0.048	0.135
Gm9843	2.85e-06	-0.401098	0.481	0.596
1110038B12Rik	0.0131648	-0.402047	0.19	0.293
Commd3	0.0012001	-0.402077	0.101	0.183
Tmem205	0.00405807	-0.402194	0.101	0.197
Calml4	0.000206327	-0.402869	0.328	0.385
Tm4sf4	9.64e-07	-0.40313	0.376	0.433
Rbx1	0.000414636	-0.405344	0.169	0.279
Rpl31	0.0129976	-0.406077	0.106	0.212
Pomp	0.000173576	-0.407549	0.19	0.26
Psat1	0.000502605	-0.407965	0.021	0.115
Rgcc	0.00096964	-0.408603	0.101	0.154
Atf4	0.000403041	-0.408616	0.36	0.438
Fundc2	0.00736442	-0.409271	0.09	0.183
Strn3	0.000337646	-0.409441	0.111	0.168
Eif4ebp1	0.000507077	-0.409544	0.132	0.183
Gm9396	3.28e-06	-0.409551	0	0.101
Atf5	3.28e-06	-0.411535	0	0.101
Hn1	0.000806639	-0.412677	0.196	0.269
Rpl14	3.91e-09	-0.413505	0.667	0.88
D10Bwg1379e	3.85e-06	-0.414948	0.069	0.135
Hmgcr	0.0110288	-0.418499	0.079	0.135
Chchd2	1.85e-06	-0.418713	0.556	0.644
Gm24146	4.45e-05	-0.418884	0.005	0.106
Atox1	0.00549035	-0.419855	0.153	0.216
Gstm5	0.000694529	-0.420074	0.079	0.163
mt-Nd2	4.24e-07	-0.420871	0.683	0.837
2700060E02Rik	0.000176909	-0.42111	0.185	0.279
Gadd45g	0.00195032	-0.422571	0.265	0.332
Ndufa1	0.000579309	-0.425214	0.249	0.346
Lect2	8.44e-07	-0.425591	0	0.111
Prdx2	7.18e-05	-0.4274	0.307	0.385
0610009D07Rik	0.000129747	-0.431552	0.122	0.221
Echdc2	0.00134594	-0.432901	0.021	0.106
Srp14	3.41e-05	-0.434111	0.169	0.236
Lrrc26	0.000269847	-0.434626	0.106	0.192
Ltn1	4.43e-05	-0.434961	0.074	0.173
Tceb2	0.000549685	-0.438016	0.254	0.356
Hist1h1c	0.000416334	-0.438205	0.09	0.154
Gm25911	0.000203714	-0.43898	0.021	0.13
Rdh10	0.00221838	-0.439025	0.032	0.106
Polr3k	0.00391475	-0.439369	0.079	0.192
Adh1	0.000947453	-0.439538	0.021	0.115
Selm	2.05e-06	-0.439723	0.418	0.476
Prdx1	1.3e-06	-0.440302	0.709	0.784
Mt2	0.00456606	-0.440868	0.079	0.163
Eif3m	4.93e-05	-0.441195	0.159	0.212
Gm8420	7.29e-06	-0.4413	0.048	0.13
Gm6139	4.26e-07	-0.443757	0	0.115
Rps13	0.00057086	-0.444545	0.053	0.173
Fdps	0.00287259	-0.444772	0.048	0.154
Gm9493	0.000158185	-0.445938	0.048	0.144
Ywhaq	0.000629845	-0.44839	0.127	0.24
Cd81	0.00204757	-0.451319	0.143	0.245
Gas5	1.71e-05	-0.454303	0.455	0.635
H2afz	0.00785492	-0.454418	0.074	0.173
Skp1a	3.87e-06	-0.455712	0.37	0.423
Ncl	9.61e-07	-0.457511	0.577	0.639
Hmgcs1	0.000290879	-0.458974	0.18	0.25
Gm10132	7.44e-05	-0.459726	0.016	0.111
Ranbp1	0.000528075	-0.460831	0.238	0.341
Rps11	1.24e-06	-0.462096	0.593	0.74
mt-Atp6	0.00124071	-0.462281	0.101	0.231
Sec61b	1.18e-07	-0.462312	0.646	0.736
Taf1d	0.0132773	-0.462876	0.116	0.192
Grcc10	0.000332073	-0.46327	0.042	0.12
Cfl1	1.94e-05	-0.463334	0.233	0.322
Prom1	2.67e-05	-0.463399	0.143	0.236
Rps17	0.00116106	-0.464881	0.058	0.173
Ubl5	8.96e-05	-0.464893	0.291	0.38
Rpl6	6.52e-05	-0.465214	0.196	0.332
Hbegf	0.000104344	-0.466684	0.106	0.183
Dynll1	2.57e-07	-0.46756	0.27	0.394
Btf3	0.000134943	-0.467926	0.185	0.284
Sec11c	1.02e-07	-0.47337	0.476	0.558
Oaz1	8.09e-05	-0.475983	0.339	0.49
Phgdh	2.44e-05	-0.481365	0.016	0.125
Psmb6	0.000319976	-0.482323	0.254	0.351
Selk	1.75e-07	-0.482556	0.296	0.394
Rps9	7.39e-13	-0.483567	0.778	0.942
Tomm20	0.000132435	-0.490044	0.063	0.202
Lsr	2.46e-05	-0.491176	0.27	0.375
Atp5g1	8.08e-05	-0.492014	0.116	0.216
Psmd8	6.76e-06	-0.492661	0.185	0.26
Snrpg	0.00157253	-0.493223	0.143	0.25
Ptma	8.07e-06	-0.493817	0.413	0.524
Aldoa	4.69e-07	-0.493871	0.265	0.322
Rps27a	6.85e-05	-0.497273	0.143	0.264
Rpl23a-ps3	1.15e-06	-0.500902	0.005	0.139
Rpl10a	0.00028653	-0.50408	0.106	0.25
Tmed6	2.07e-08	-0.506835	0.439	0.51
Laptm4b	1.64e-05	-0.508853	0.053	0.13
Bud31	1.46e-06	-0.509699	0.127	0.197
Gm6576	6.58e-05	-0.510464	0.085	0.25
Hsp90aa1	0.000105567	-0.511294	0.217	0.37
Hmgb2	0.00044436	-0.512039	0.159	0.226
Rpl22l1	6.48e-06	-0.513112	0.471	0.596
Atp6v0e	4.01e-05	-0.513115	0.169	0.24
Gm10269	5.18e-05	-0.51342	0.185	0.312
Rpl10-ps3	7.01e-05	-0.515446	0.032	0.154
Son	6.18e-06	-0.51677	0.286	0.346
Pkm	0.00019381	-0.521393	0.19	0.341
Rpl12	0.000101383	-0.521536	0.079	0.216
Slc25a4	0.000186223	-0.527208	0.037	0.168
1810037I17Rik	1.54e-05	-0.529384	0.212	0.269
Pdgfa	8.68e-05	-0.532796	0.063	0.178
Ssr4	1.02e-11	-0.533813	0.661	0.712
Tmem167	1.35e-06	-0.536055	0.164	0.245
Gip	4.57e-05	-0.537319	0.021	0.115
Gng5	7.65e-06	-0.538609	0.164	0.279
Nme1	8.52e-06	-0.539927	0.323	0.514
Acta1	0.000254708	-0.541387	0.016	0.12
Rps24	2.03e-21	-0.545654	0.852	0.962
Nop10	5.91e-06	-0.546337	0.302	0.409
Cdk4	1.2e-05	-0.547123	0.196	0.332
Rps3a1	2.41e-10	-0.547637	0.603	0.788
Rpl36al	3e-07	-0.552988	0.434	0.596
Pcna	6.64e-06	-0.557476	0.032	0.178
Rps27l	1.29e-09	-0.558162	0.63	0.745
Naca	2.28e-06	-0.55906	0.365	0.514
Cystm1	2.14e-05	-0.560521	0.27	0.49
Eef1b2	5.73e-11	-0.561211	0.635	0.827
Rps15	7.52e-09	-0.563494	0.571	0.707
Gsta4	0.000376155	-0.565132	0.048	0.154
Tpm4	1.18e-05	-0.572677	0.111	0.24
Plk2	5.1e-07	-0.575973	0.016	0.13
Atrx	4.88e-06	-0.577585	0.169	0.264
Rpl18	5.72e-07	-0.577962	0.291	0.471
Pglyrp1	4.66e-08	-0.580517	0.286	0.447
Rpl38	1.59e-08	-0.581245	0.54	0.673
mt-Nd5	3.08e-08	-0.583013	0.598	0.726
Cstb	2.54e-06	-0.588441	0.127	0.264
Tnfrsf12a	6.52e-06	-0.59376	0.026	0.159
Rpl18a	3.19e-08	-0.59496	0.376	0.587
mt-Co1	4.09e-14	-0.596199	0.72	0.894
Ftl1	1.25e-07	-0.596349	0.201	0.341
Rpl27a	2.96e-06	-0.597796	0.196	0.375
Pebp1	1.11e-05	-0.602051	0.085	0.236
Gm6472	1.11e-06	-0.605116	0.037	0.178
Ubb	8.67e-10	-0.606893	0.534	0.683
Myl12a	5.89e-05	-0.60736	0.233	0.375
Rps2	1.55e-17	-0.607916	0.725	0.913
Krt7	7e-08	-0.608551	0.185	0.327
Tac1	1.32e-08	-0.609467	0	0.139
Ccdc34	9.24e-07	-0.610192	0.148	0.245
Nme2	4.16e-07	-0.616088	0.037	0.212
Spcs1	1.98e-10	-0.624977	0.296	0.394
Rpl5	3.14e-07	-0.633252	0.032	0.202
mt-Cytb	9.6e-18	-0.633458	0.878	0.947
Gnb2l1	1.4e-16	-0.634921	0.725	0.851
Gcg	3.92e-07	-0.636343	0.016	0.168
Hmgn1	2.55e-05	-0.636993	0.164	0.284
Cd63	1.62e-14	-0.63772	0.593	0.721
Rpl26	8.42e-17	-0.638635	0.735	0.923
Rps5	5.27e-21	-0.646606	0.862	0.962
Rps25	1.81e-07	-0.652873	0.228	0.423
H3f3b	1.69e-13	-0.659839	0.545	0.688
Atp6v1f	8.3e-07	-0.664009	0.169	0.312
Ssr2	7.06e-09	-0.664713	0.354	0.476
Atp6v1g1	4.97e-06	-0.66476	0.095	0.255
Rps6	2.05e-07	-0.665915	0.063	0.274
Rpl23	8.44e-10	-0.669668	0.429	0.668
Cyp2c55	4.42e-07	-0.674226	0.005	0.144
Pla2g1b	8.84e-11	-0.679531	0	0.173
Cst3	1.67e-11	-0.682317	0.339	0.438
Gm26917	1.35e-05	-0.683306	0.048	0.178
Romo1	1.54e-07	-0.699449	0.164	0.37
Myl6	6.18e-09	-0.69964	0.106	0.288
Ctsl	1.33e-08	-0.703094	0.053	0.245
Cyr61	1e-08	-0.704445	0.063	0.231
Rpl30	1.25e-09	-0.709985	0.254	0.462
Rnf32	5.41e-06	-0.710131	0.111	0.221
Rplp1	3.38e-30	-0.712756	0.878	0.981
Defa25	1.61e-10	-0.715706	0.185	0.399
Ang6	5.79e-11	-0.716221	0.212	0.351
Rpl13	2.27e-14	-0.717649	0.561	0.788
Actg1	1.92e-10	-0.724955	0.063	0.269
Rps16	3.84e-07	-0.729479	0.175	0.37
Tuba1a	2.94e-09	-0.73435	0.021	0.168
Rps10	1.03e-18	-0.737308	0.614	0.827
Rps8	5.48e-14	-0.742403	0.503	0.692
Rpl3	2.14e-10	-0.750557	0.333	0.62
Sox4	3.03e-08	-0.760507	0.069	0.245
Fkbp3	8.56e-07	-0.769767	0.217	0.365
1810022K09Rik	1.45e-08	-0.787524	0.138	0.337
Chga	1.32e-10	-0.791039	0.021	0.221
Lrrc58	2.42e-10	-0.792043	0.222	0.476
Rpsa	6.39e-10	-0.795079	0.228	0.495
Gm9765	2.36e-13	-0.82529	0.206	0.413
mt-Nd1	8.58e-29	-0.850345	0.852	0.986
Ifitm2	1.15e-12	-0.865115	0.228	0.418
Cfi	8.89e-13	-0.876969	0.016	0.226
Ppia	2.89e-12	-0.893106	0.058	0.337
Cyp2e1	2.33e-10	-0.918235	0.026	0.231
Eef1a1	1.44e-31	-0.932185	0.772	0.933
Cck	1.71e-13	-0.956946	0.016	0.269
Fxyd3	1.64e-14	-0.960305	0.265	0.514
Sct	3.37e-09	-0.969003	0.196	0.433
Ghrl	1.83e-10	-0.969586	0	0.168
Gm10275	2.62e-15	-0.98353	0.095	0.389
Rps4x	8.06e-17	-0.985916	0.228	0.567
Scd2	9.2e-15	-1.02489	0.079	0.394
Rpl7a	1.27e-16	-1.03758	0.116	0.466
Ang2	4.01e-18	-1.05166	0.132	0.438
Gm8730	5.84e-19	-1.05904	0.206	0.606
Thbs1	3.11e-17	-1.06266	0.217	0.442
Rps20	2.28e-38	-1.06354	0.656	0.928
Rnase1	5.09e-13	-1.06996	0.164	0.428
D17H6S56E-5	1.33e-15	-1.09996	0.185	0.476
Rps7	4.89e-26	-1.16147	0.365	0.76
Tmsb10	3.28e-25	-1.19957	0.333	0.683
Clu	4.67e-18	-1.21291	0.005	0.298
S100a11	2.36e-20	-1.2266	0.053	0.438
Uba52	4.77e-30	-1.28447	0.259	0.736
Cldn4	5.51e-25	-1.29353	0.153	0.5
Ifitm3	4.43e-22	-1.30661	0.048	0.452
Gm23935	6.91e-34	-1.32656	0.762	0.913
Malat1	1.04e-43	-1.36075	0.825	0.995
Rpl7	1.59e-37	-1.40907	0.349	0.846
Ifitm1	8.32e-28	-1.43464	0	0.404
S100a6	5.28e-24	-1.44406	0.101	0.495
Xist	9.33e-33	-1.58393	0	0.462
Tpt1	3.19e-48	-1.66152	0.286	0.798
Chgb	5.51e-36	-1.90819	0.011	0.519
