# Supplementary material for: Harnessing single-cell genomics to improve the physiological fidelity of organoid-derived cell types
Source: BMC Biol. 2018 Jun 5;16:62. doi: 10.1186/s12915-018-0527-2 (PMC5989470; doi:10.1186/s12915-018-0527-2)
Supplement: Supplementary file 2 — Table S2. Reference gene lists used in single-cell analyses. (XLSX 24 kb) [file 12915_2018_527_MOESM2_ESM.xlsx]

## Sheet: Wnt_KEGG
APC									http://software.broadinstitute.org/gsea/msigdb/geneset_page.jsp?geneSetName=KEGG_WNT_SIGNALING_PATHWAY
APC2
AXIN1
AXIN2
BTRC
CACYBP
CAMK2A
CAMK2B
CAMK2D
CAMK2G
CCND1
CCND2
CCND3
CER1
CHD8
CHP
CHP2
CREBBP
CSNK1A1
CSNK1A1L
CSNK1E
CSNK2A1
CSNK2A2
CSNK2B
CTBP1
CTBP2
CTNNB1
CTNNBIP1
CUL1
CXXC4
DAAM1
DAAM2
DKK1
DKK2
DKK4
DVL1
DVL2
DVL3
EP300
FBXW11
FOSL1
FRAT1
FRAT2
FZD1
FZD10
FZD2
FZD3
FZD4
FZD5
FZD6
FZD7
FZD8
FZD9
GSK3B
JUN
LEF1
LOC728622
LRP5
LRP6
MAP3K7
MAPK10
MAPK8
MAPK9
MMP7
MYC
NFAT5
NFATC1
NFATC2
NFATC3
NFATC4
NKD1
NKD2
NLK
PLCB1
PLCB2
PLCB3
PLCB4
PORCN
PPARD
PPP2CA
PPP2CB
PPP2R1A
PPP2R1B
PPP2R5A
PPP2R5B
PPP2R5C
PPP2R5D
PPP2R5E
PPP3CA
PPP3CB
PPP3CC
PPP3R1
PPP3R2
PRICKLE1
PRICKLE2
PRKACA
PRKACB
PRKACG
PRKCA
PRKCB
PRKCG
PRKX
PSEN1
RAC1
RAC2
RAC3
RBX1
RHOA
ROCK1
ROCK2
RUVBL1
SENP2
SFRP1
SFRP2
SFRP4
SFRP5
SIAH1
SKP1
SMAD2
SMAD3
SMAD4
SOX17
TBL1X
TBL1XR1
TBL1Y
TCF7
TCF7L1
TCF7L2
TP53
VANGL1
VANGL2
WIF1
WNT1
WNT10A
WNT10B
WNT11
WNT16
WNT2
WNT2B
WNT3
WNT3A
WNT4
WNT5A
WNT5B
WNT6
WNT7A
WNT7B
WNT8A
WNT8B
WNT9A
WNT9B

## Sheet: Reactome_Notch
ADAM10									http://software.broadinstitute.org/gsea/msigdb/cards/REACTOME_SIGNALING_BY_NOTCH.html
ADAM17
APH1A
APH1B
ARRB1
ARRB2
ATP2A1
ATP2A2
ATP2A3
B4GALT1
CCNC
CCND1
CDK8
CNTN1
CREBBP
CUL1
DLK1
DLL1
DLL4
DNER
DTX1
DTX2
DTX4
E2F1
E2F3
EIF2C1
EIF2C2
EIF2C3
EIF2C4
EP300
FBXW7
FURIN
HDAC1
HDAC10
HDAC11
HDAC2
HDAC3
HDAC4
HDAC5
HDAC6
HDAC7
HDAC8
HDAC9
HES1
HES5
HEY1
HEY2
HEYL
HIF1A
JAG1
JAG2
JUN
KAT2A
KAT2B
LFNG
LOC441488
LOC728030
MAML1
MAML2
MAML3
MAMLD1
MFNG
MIB1
MIB2
MOV10
MYC
NCOR1
NCOR2
NCSTN
NEURL
NOTCH2
NOTCH3
NOTCH4
NUMB
POFUT1
POGLUT1
PSEN1
PSEN2
PSENEN
RAB6A
RBPJ
RBX1
RFNG
RPS27A
RPS27AP11
SEL1L
SKP1
SNW1
ST3GAL3
ST3GAL6
TBL1X
TBL1XR1
TFDP1
TLE1
TLE2
TLE3
TLE4
TMED2
TNRC6A
TNRC6B
TNRC6C
TP53
UBA52

## Sheet: Respiratory Electron Transport
COX1									http://software.broadinstitute.org/gsea/msigdb/cards/REACTOME_RESPIRATORY_ELECTRON_TRANSPORT.html
COX2
COX3
COX4I1
COX5A
COX5B
COX6A1
COX6B1
COX6C
COX7A2L
COX7B
COX7C
COX8A
CYC1
CYCS
CYTB
ETFA
ETFB
ETFDH
LOC651820
LOC727947
MTND5P10
ND1
ND2
ND3
ND4
ND4L
ND5
ND6
NDUFA1
NDUFA10
NDUFA11
NDUFA12
NDUFA13
NDUFA2
NDUFA3
NDUFA4
NDUFA5
NDUFA6
NDUFA7
NDUFA8
NDUFA9
NDUFAB1
NDUFB1
NDUFB10
NDUFB2
NDUFB3
NDUFB4
NDUFB5
NDUFB6
NDUFB7
NDUFB8
NDUFB9
NDUFC1
NDUFC2
NDUFS1
NDUFS2
NDUFS3
NDUFS4
NDUFS5
NDUFS6
NDUFS7
NDUFS8
NDUFV1
NDUFV2
NDUFV3
SDHA
SDHB
SDHC
SDHD
UQCR11
UQCRB
UQCRBP1
UQCRC1
UQCRC2
UQCRFS1
UQCRH
UQCRHL
UQCRQ

## Sheet: Proteome UP
Ern2
Mecp2
Plcb1
Pla2g1b
Ggh
Npc2
Pmfbp1
Cpq
Wif1
Lemd3
Phf2
Insrr
Nupr1
Ak1
Celsr2
Hgfac
Dnajc12
Ctsf
Dach1
Pcsk1n
Dbn1
Poll
Dnaja4
Pfn2
Cryba2
Cpn1
Herpud1
Ammecr1
Slc9a3r2
Dpp7
Gsdma
Maged2
Fn3k
Sgsh
Wbp5
Gmpr
Crip2
Hmgn3
Srpr
AY761184
Cyp2c55
Clca1
Prss23
Gabra4
Cep83
Nts
Zswim7
Mansc1
Clps
Cuta
Ftl1
Sytl2
Sytl2
Ddah2
Sntb1
Vmp1
Homer3
Ly6e
Pdia5
Tor1aip1
Bicd2
Sncb
Dnah8
Spats2l
Ugt2b38
Scgn
Plcb4
Oas3
Slc12a8
Selm
Pla2g15
Gdap1l1
Gpld1
Sh3kbp1
Ppp1r14c
Cd177
Ssbp1
Ctbs
Hid1
Pitpnc1
Irak3
Pom121
Dync2li1
Habp2
Aspm
Liph
Celf3
Btbd7
Myt1
Kctd2
Lancl3
Nhlrc3
Cnst
Gatsl2
Rnase4
Defa22
Parp12
Fgd2
Sgsm1
Qsox1
Dzip1
Hspa13
Gskip
Gns
Zc3hav1l
Nfasc
Topors
Thbs1
Mtdh
Cpm
Slit1
Cadps
Tppp
Mroh2b
Slc39a4
Rph3al
Syne1
Tiam2
Atp8b3
Sarm1
Ttbk1
Crmp1
Zranb3
Sphkap
Styk1
Fastkd1
Tbc1d30
Pde1c
Aga
Insm1
Arid3a
Tff3
Sprr1a
Pea15
Elavl4
Ktn1
Ktn1
Soat1
Cfi
Tmpo
Tmpo
Lama5
Ptprn
Gm2a
Lrrk2
Pkdcc
C2cd4cC2CD4
Ang5
Gm14851
Stxbp5l
Galns
Pnliprp2
Hepacam2
Sez6l2
Trp53i11
Defa20
Chn2
Heca
Ampd1
Agt
Zfp941
Peg3
Vwa5b2
Pxdn
Cracr2a
Mmp7
Fhdc1
Mtus2
Plb1
Manf
Ang4
Zbtb38
Tmc5
Gsdma2
Ush2A
Sct
Lgals3bp
Clu
Eml1
Cyp2e1
Rcn1
Smpd1
Scg2
Hivep1
Aplp1
Serpina1c
Cpe
Bmp1
Ang3
Anpep
S100a13
Serping1
Serf2
Cplx2
Nucb2
Ptprn2
Evl
Tbx3
Pcsk1
Ufm1
Cirbp
Dock4
Rnf216
Rp1
Wfs1
Maz
Kmt2a
Gcg
Gck
Hrsp12
Ccl9
S100a11
Gip
Prox1
Anxa5
Igfbp2
Scg3
Ina
Cdkn1b
Plin2
Hist1h1a
Alox15
Fbln2
Thbs1
Ahsg
Marcksl1
Mt3
Ets1
Chga
Serpina1b
Ang
Cst3
Vim
Muc13
Nefh
Ctsd
Lyz1
Wnt3
Chgb
Hmox1
Map1b
Anxa6
Scg5
Gusb
Fn1
H1f0
Anxa1
Nudt10
Cck
Nefm
Nefl
Sod1
Ttr
Ctsl
Ada
Rnase1
Tcn2
Lect2
Agr2
Itln1
Tmem131
Snca
Serpini1
Anxa3
Ift81
Ptpn9
Cyp3a25
Reg3g
Lfng
Stxbp1
Cacna2d1
Capn2
Hk2
Stim2
Ank3
Ank3
Prom1
Mtss1
Gimap9
Zfp407
Sgsm3
Ktn1
Pam
D3Ertd254e
Pcdhb12
Ccdc149
Fcgbp
Dnah1
Abca14
Cadps2
Thsd7a
Arhgef37
Ryr2
Myof
Tns1
Zfp945
Mcf2l
Dpysl3
9530053A07Rik
Klc3
Pdia2
Fam46a
Myo9a
Bicd2
2310045N01Rik
Mgll
Gm7849
Gm15293
Osbpl8
Bicd1
Pls3
Arhgap4
Vwa5b1
Glt1d1
Birc3
Map1a
Bfsp1
Cntln
Rap1gap
Frmpd1
Npdc1
Kiaa1324
Kiaa1324
Sytl1
Ttc39a
Tbc1d16
Cdhr5
Aspg

## Sheet: Proteome DOWN
Brwd3
Cd44
Ndufaf5
Ppig
Lrp2
Mllt6
Slfn9
Gm13251
Ski
Coro2a
Zcchc7
Mylk
Zfp40
Ptprb
Cttnbp2
Mgst1
Fam151b
Gm8973
Olfm4
Zranb2
Ugt1a8
Bud31
AU019823
Ces2g
Tstd1
Khk
Prss32
Nolc1
Ythdc1
Slc4a4
Ddias
Nlrp6
Atp4a
Wdhd1
Ttll12
Zfp709
Dnajc19
Zc3h18
Dctd
Supt16
Gm4794
Tcof1
Noc2l
Vdac3
Pbld1
Arg2
Reg3a
Chek1
Fxn
Aldh1a7
Rab33b
Sdc4
Suv39h1
Aurkb
Mpzl2
Fgfbp1
Slc25a17
Myo1a
Papss2
Rdh7
Gmnn
Parp2
Afp
Mt2
Mt1
Tk1
Apoa4
Ckm
Tyms
Ncl
Rrm2
Otc
Atp1b1
Rpl27a
Rps16
Srp14
Slc7a2
Dao
Tcea3
Rps2
Gna12
Rpl3
Psmb9
Adssl1
Casp1
Hmgb2
Pou2f3
Chd1
Vhl
Reg1
Pla2g4a
Rpia
Vdr
Brca1
Shmt1
Fabp6
Rpl9
Plcb3
Efnb2
Dmpk
Fabp2
Aqp4
Atp5e
Cyb5a
Rps20
Rab10
Rpl27
Rpl37a
Rnd3
Abat
Timm8b
Rps7
Rps8
Rps15a
Rps23
Rps18
Hist1h4a
Rpl23
Rps24
Rps25
Rps26
Polr2l
Rpl30
Rpl31
Rpl32
Tra2b
Hmgb1
Sumo1
Rpl22
Ugt1a2
Rpl19
Hist1h3b
H3f3a
Csrp2
Khk
Rps3a
Myo7a
Apoa1
Bche
Rbp2
Ssrp1
Ces2f
Slc7a1
Prelid2
Pdss1
Dhrs11
Slc16a10
Spc25
Wdr19
Cks1brt
Capn13
Tbc1d9
Esf1
Gnat3
Shank3
Srek1ip1
Srrm1
Prune2
Mrpl43
Cluh
Scin
Adck3
Adck3
Dmbt1
Scarb1
Mme
Ces1e
Fau
Hspe1
Ugt1a6
Nqo1
Ces2b
Zfp677
Clta
L1cam
Rab35
Dna2
Wdr43
Rps9
Rps27
Rpl10
Rpl35
Rps27l
Rpl36
Brd2
Eri1
Dek
Gvin1
Nucks1
Lig3
Clic6
Cdca8
Ces2e
Gpr128
Eif1ax
Kat6b
Pisd
Maob
Clic5
Tbc1d4
Ncaph
Ttc22
Cps1
Ptcd1
Zim1
Yipf4
Cwc22
Ccdc28a
Clasrp
Gnal
Rdh1
Cyp2d26
Card11
Akr1c18
Zg16
Krtcap3
Tinf2
Cbr3
Itpka
Znf768
Plbd1
Ak6
Ces1d
Naa40
Lmcd1
Ca9
Impa2
Nifk
Nsmce2
Tipin
Depdc7
Ces1f
St3gal4
Aldob
Smc1b
Ddb2
Nrf1
Rsl24d1
Gins4
Fars2
Rnps1
Cdca3
Mrps18a
Mrps5
Mrpl16
Acss1
Aadac
Mrpl15
Pno1
Mrpl51
Fam195a
Mrpl20
Rpl21
Zwint
Snx24
Fam133b
Gemin7
Mgme1
Cenpv
Mrps28
Rpl15
Cmss1
Lipt2
Mrto4
Ube2c
Rpl34
Zdhhc21
Msra
Mrpl2
Ociad2
1810009A15Rik
Knstrn
42627
Chmp2a
Brix1
Rmdn1
L7rn6
Pycard
Rbp7
Nusap1
Hemgn
Ube3b
Icoslg
Rangrf
Pbk
Rpl38
Ap3b2
Neu3
Sult1b1
Fbp1
Slc5a1
Adh4
Suclg1
Pde3a
Mad2l1
Atp12a
Pck1
Rab4b
Gm12728
Gm3550
Cluh
