# Supplementary material for: Harnessing single-cell genomics to improve the physiological fidelity of organoid-derived cell types
Source: BMC Biol. 2018 Jun 5;16:62. doi: 10.1186/s12915-018-0527-2 (PMC5989470; doi:10.1186/s12915-018-0527-2)
Supplement: Supplementary file 5 — Table S3. Detected and quantified in vitro Proteome. (XLSX 919 kb) [file 12915_2018_527_MOESM5_ESM.xlsx]

## Sheet: Fig2F,G,H Proteome
Accession Number	M1-1 Log2 Median Normalized	M1-2 Log2 Median Normalized	M2-1 Log2 Median Normalized	M2-2 Log2 Median Normalized	Average logFC	P.Value	adj.P.Val	change	Gene Symbol	Entry Name
Q9Z1S5	1.919	1.405	1.8885	1.833	1.83335	1.63081e-06	0.000528463	up	42616	Neuronal-specific septin-3
Q9Z1B3	1.922	1.18	1.3575	2.007	1.61662	0.000542212	0.00519027	up	Plcb1	1-phosphatidylinositol 4,5-bisphosphate phosphodiesterase beta-1
Q9Z0Y2	3.79	3.377	3.9535	3.545	3.66637	9.9089e-07	0.000496308	up	Pla2g1b	Phospholipase A2
Q9WVQ0	1.618	0.97	2.7755	1.716	1.71368	0.00107129	0.00723732	up	Pmfbp1	Polyamine-modulated factor 1-binding protein 1
Q9WUA1	2.987	2.649	2.8515	2.698	2.79637	5.44899e-07	0.000496308	up	Wif1	Wnt inhibitory factor 1
Q9R013	2.399	2.243	2.1425	2.503	2.32187	1.62096e-06	0.000528463	up	Ctsf	Cathepsin F
Q9QXS6	1.932	1.914	2.2505	2.067	2.04088	2.27777e-06	0.00058884	up	Dbn1	Drebrin
Q9JJV2	1.874	1.684	1.7955	1.925	1.81963	1.39526e-06	0.000528463	up	Pfn2	Profilin-2
Q9JJV1	2.127	1.298	2.4545	2.203	2.12805	1.87259e-05	0.00126109	up	Cryba2	Beta-crystallin A2
Q9JJN5	1.626	1.333	1.4785	2.041	1.61963	6.58721e-05	0.00203038	up	Cpn1	Carboxypeptidase N catalytic chain
Q9EST1	2.424	2.069	2.3445	2.017	2.21362	5.69928e-06	0.000861774	up	Gsdma	Gasdermin-A
Q9ER67	1.351	1.54	1.7865	1.558	1.55737	7.50126e-06	0.000936704	up	Maged2	Maged2 protein
Q9ER35	1.826	0.674	2.3155	2.445	1.82909	0.00237895	0.0113549	up	Fn3k	Fructosamine-3-kinase
Q9DCB1	2.691	2.005	2.3475	1.98	2.25588	3.19512e-05	0.00159398	up	Hmgn3	High mobility group nucleosome-binding domain-containing protein 3
Q9D848	2.675	1.992	1.8715	0.311	1.87397	0.00120204	0.00774992	up	AY761184	CRS1C-3
Q9D5R3	2.487	1.165	2.0435	1.588	1.82088	0.000920379	0.00671346	up	Cep83	Centrosomal protein of 83 kDa
Q9CWQ2	2.33	3.009	2.3595	3.382	2.77013	0.000103728	0.0024612	up	Zswim7	Zinc finger SWIM domain-containing protein 7
Q9CR33	2.069	1.342	1.2615	2.246	1.72962	0.000986271	0.00696331	up	Mansc1	MANSC domain-containing protein 1
Q9CQ89	2.206	1.342	1.5425	2.534	1.90613	0.000902097	0.00668581	up	Cuta	Protein CutA
Q9CPX4	2.588	1.623	1.8175	2.291	2.07987	0.000190811	0.00319241	up	Ftl1	Ferritin
Q99N50-4	1.855	1.299	1.1175	1.8	1.51788	0.000437783	0.00471162	up	Sytl2	Isoform 4 of Synaptotagmin-like protein 2
Q99JA5	2.204	2.403	2.0145	1.863	2.12113	9.15782e-06	0.000991767	up	Ly6e	Ly6e protein
Q921C5-2	2.114	1.381	1.7125	2.33	1.88437	0.000230276	0.00348852	up	Bicd2	Isoform 2 of Protein bicaudal D homolog 2
Q91ZZ3	2.144	1.858	1.7555	1.529	1.82163	1.81383e-05	0.00125311	up	Sncb	Beta-synuclein
Q91XQ0	1.567	1.169	2.3695	2.239	1.83613	0.00111505	0.00739733	up	Dnah8	Dynein heavy chain 8, axonemal
Q91WD9	2.13	1.767	1.8935	2.339	2.03238	1.71775e-05	0.001251	up	Scgn	Secretagogin
Q8R4S0	1.119	1.259	1.7095	1.989	1.51913	0.000576522	0.00533733	up	Ppp1r14c	Protein phosphatase 1 regulatory subunit 14C
Q8R2S8	2.182	1.498	1.6015	1.344	1.60053	4.3947e-05	0.00167127	up	Cd177	CD177 antigen
Q8R2K3	2.404	0.58	2.1815	2.104	2.1049	1.79517e-05	0.001251	up	Ssbp1	Single-stranded DNA-binding protein
Q8K3Z9	1.744	1.808	1.7995	1.892	1.8078	5.2113e-07	0.000496308	up	Pom121	Nuclear envelope pore membrane protein POM 121
Q8K0T2	1.792	1.765	1.7145	1.934	1.79171	8.46912e-07	0.000496308	up	Dync2li1	Cytoplasmic dynein 2 light intermediate chain 1
Q8K0D2	2.456	2.167	2.0875	1.888	2.14962	5.37642e-06	0.00085901	up	Habp2	Hyaluronan-binding protein 2
Q8CJ27	0.845	2.7	2.1305	2.806	2.134	0.0019792	0.0101751	up	Aspm	Abnormal spindle-like microcephaly-associated protein homolog
Q8CIN6-2	2.314	2.198	2.4995	2.371	2.34563	5.19942e-07	0.000496308	up	Celf3	Isoform 2 of CUGBP Elav-like family member 3
Q8CFE5	1.153	2.342	3.0785	3.406	2.49487	0.00219918	0.0107727	up	Btbd7	BTB/POZ domain-containing protein 7
Q8CFC2-3	1.935	1.067	1.9645	1.796	1.79679	1.55243e-05	0.00118822	up	Myt1	Isoform 3 of Myelin transcription factor 1
Q8CEZ0	1.842	1.162	1.5555	1.768	1.58187	8.81246e-05	0.0022847	up	Kctd2	BTB/POZ domain-containing protein KCTD2
Q8C7E4	2.488	1.585	2.1965	2.083	2.08812	3.9854e-05	0.00167127	up	Rnase4	Ribonuclease 4
Q8C1N8	2.168	1.5	2.5205	1.437	1.90637	0.00069737	0.00583983	up	Defa22	Alpha-defensin 22
Q8BY35	1.523	1.046	1.5595	1.542	1.52311	1.78045e-06	0.000528463	up	Fgd2	FYVE, RhoGEF and PH domain-containing protein 2
Q8BND5-3	2.129	0.898	1.4425	1.827	1.57412	0.00117858	0.00765406	up	Qsox1	Isoform 3 of Sulfhydryl oxidase 1
Q810U3	1.119	1.431	2.5695	2.421	1.88512	0.00313587	0.0134757	up	Nfasc	Neurofascin
Q80YQ1	3.024	2.945	3.0295	2.119	2.94537	2.31888e-07	0.000496308	up	Thbs1	Thrombospondin 1
Q80TJ1-2	1.972	1.265	1.8515	1.851	1.85124	1.30528e-06	0.000528463	up	Cadps	Isoform 2 of Calcium-dependent secretion activator 1
Q6ZPF3	1.633	0.847	2.1345	2.305	1.72988	0.00178146	0.00956239	up	Tiam2	T-lymphoma invasion and metastasis-inducing protein 2
Q6PDS3-3	1.743	0.951	2.2335	2.359	1.82163	0.00122851	0.00784482	up	Sarm1	Isoform 3 of Sterile alpha and TIR motif-containing protein 1
Q6NSW3-3	1.756	1.428	1.6805	1.984	1.71212	1.50271e-05	0.00118822	up	Sphkap	Isoform 3 of A-kinase anchor protein SPHKAP
Q69ZT9	2.226	0.801	1.1895	2.285	1.62538	0.00672762	0.0219256	up	Tbc1d30	TBC1 domain family member 30
Q64191	2.453	1.297	1.9965	2.404	2.03762	0.000306477	0.0040067	up	Aga	N(4)-(beta-N-acetylglucosaminyl)-L-asparaginase
Q63ZV0	1.483	1.774	1.9485	2.364	1.89237	7.58339e-05	0.00216727	up	Insm1	Insulinoma-associated protein 1
Q61129	1.748	1.679	1.9225	1.619	1.74212	2.51601e-06	0.000617538	up	Cfi	Complement factor I
Q60648	1.975	1.26	2.0995	1.811	1.81225	5.30305e-05	0.00184408	up	Gm2a	Ganglioside GM2 activator
Q5S006	1.581	1.441	2.0715	1.555	1.58058	4.75278e-06	0.000841369	up	Lrrk2	Leucine-rich repeat serine/threonine-protein kinase 2
Q5GAN1	3.593	3.129	2.6745	1.695	2.77287	0.000461621	0.00480339	up	Ang5	Angiogenin ribonuclease 5
Q5ERJ0	2.4	1.913	1.6085	1.019	1.73513	0.000908599	0.00669663	up	Gm14851	CRS1C-2
Q4VBW7	2.049	1.436	0.9165	1.902	1.57587	0.00111983	0.0074168	up	Pnliprp2	Pancreatic lipase-related protein 2
Q4V9Z5-2	1.801	1.432	1.5445	2.096	1.71837	6.71977e-05	0.00204475	up	Sez6l2	Isoform 2 of Seizure 6-like protein 2
Q45VN2	2.747	2.301	2.6535	2.726	2.65393	3.29011e-07	0.000496308	up	Defa20	Alpha-defensin 20
Q3V1N5	1.377	2.635	1.1905	2.006	1.80212	0.00189628	0.00996223	up	Heca	Protein Heca
Q3URU2	1.824	1.533	1.6705	1.936	1.74087	8.73337e-06	0.000977434	up	Peg3	Paternally-expressed gene 3 protein
Q3UP38	1.74	1.162	1.2965	1.802	1.50012	0.000259438	0.00368641	up	Cracr2a	EF-hand calcium-binding domain-containing protein 4B
Q3UN27	2.666	2.04	2.1545	1.868	2.15338	1.40849e-05	0.00118665	up	Mmp7	Matrilysin
Q3TTY0	2.343	1.775	1.8565	1.701	1.85588	5.14438e-06	0.000841369	up	Plb1	Phospholipase B1, membrane-associated
Q3TMQ6	3.144	3.114	2.3885	2.14	2.69663	0.000127357	0.00261222	up	Ang4	Angiogenin-4
Q32M21	2.749	1.938	2.5425	1.916	2.28638	0.000120733	0.00256646	up	Gsdma2	Gasdermin-A2
Q08535	3.103	1.116	2.2905	2.843	2.33812	0.00143284	0.0085374	up	Sct	Secretin
Q06890	1.554	2.165	1.5055	0.541	1.50746	0.00093134	0.00675869	up	Clu	Clusterin
Q05421	1.95	2.17	1.5755	1.804	1.87488	1.78538e-05	0.001251	up	Cyp2e1	Cytochrome P450 2E1
Q03517	1.625	1.264	1.2065	1.911	1.50162	0.000240264	0.00355911	up	Scg2	Secretogranin-2
Q00896	3.029	0.896	1.7315	1.817	1.81421	0.00175014	0.0094525	up	Serpina1c	Alpha-1-antitrypsin 1-3
Q00493	1.892	1.749	1.3295	1.305	1.56888	0.000152612	0.00282168	up	Cpe	Carboxypeptidase E
P97802	3.593	3.129	2.7415	1.826	2.82238	0.000283149	0.00385256	up	Ang3	Angiogenin-3
P84086	2.11	2.087	1.7845	2.232	2.08745	1.05281e-06	0.000496308	up	Cplx2	Complexin-2
P80560	1.842	1.788	1.7775	2.039	1.84168	9.65608e-07	0.000496308	up	Ptprn2	Receptor-type tyrosine-protein phosphatase N2
P63239	2.186	1.731	1.7185	1.875	1.87416	8.06496e-06	0.000936704	up	Pcsk1	Neuroendocrine convertase 1
P59764	1.344	1.328	1.7175	2.399	1.69712	0.000509312	0.00502944	up	Dock4	Dedicator of cytokinesis protein 4
P58283-3	1.708	1.374	1.9535	1.623	1.66463	2.09353e-05	0.00132107	up	Rnf216	Isoform 3 of E3 ubiquitin-protein ligase RNF216
P55200	1.21	0.543	2.2865	2.379	1.60462	0.0125282	0.0336915	up	Kmt2a	Histone-lysine N-methyltransferase 2A
P55095	1.867	1.775	1.3065	1.679	1.67979	1.28385e-05	0.00116258	up	Gcg	Glucagon
P48437	1.7	2.102	2.1305	1.95	1.97063	5.57381e-06	0.00085901	up	Prox1	Prospero homeobox protein 1
P47877	3.024	2.897	2.9265	2.995	2.96062	5.39877e-08	0.000432658	up	Igfbp2	Insulin-like growth factor-binding protein 2
P47867	2.941	2.542	3.0155	2.834	2.8348	8.82326e-07	0.000496308	up	Scg3	Secretogranin-3
P46660	1.608	1.399	1.7475	1.64	1.60848	3.37627e-06	0.000727205	up	Ina	Alpha-internexin
P39654	1.401	0.766	1.7575	2.077	1.50038	0.00167961	0.00927217	up	Alox15	Arachidonate 15-lipoxygenase
P37889	1.671	1.018	2.3635	1.531	1.64587	0.00066484	0.00567162	up	Fbln2	Fibulin-2
P35441	3.046	2.909	3.0575	2.156	2.90972	1.12445e-06	0.000500631	up	Thbs1	Thrombospondin-1
P28667	1.53	1.595	2.2025	1.74	1.73901	2.49022e-05	0.00143573	up	Marcksl1	MARCKS-related protein
P28184	2.777	2.558	1.6965	1.512	2.13587	0.000981534	0.00695888	up	Mt3	Metallothionein-3
P27577	2.244	1.471	2.0385	2.909	2.16562	0.000287722	0.0038688	up	Ets1	Protein C-ets-1
P26339	2.449	2.137	2.6225	2.555	2.44978	1.7225e-06	0.000528463	up	Chga	Chromogranin-A
P22599	3.063	0.875	1.8055	2.069	1.95312	0.00273835	0.0123774	up	Serpina1b	Alpha-1-antitrypsin 1-2
P21570	2.195	1.555	1.7825	1.902	1.85862	2.06346e-05	0.00131579	up	Ang	Angiogenin
P21460	2.115	1.239	1.4025	1.775	1.63288	0.000321277	0.00404829	up	Cst3	Cystatin-C
P17897	2.927	1.667	2.2645	2.411	2.31738	0.00010246	0.00245844	up	Lyz1	Lysozyme C-1
P17553	2.705	2.055	1.3575	1.691	1.95213	0.000563204	0.00528794	up	Wnt3	Proto-oncogene Wnt-3
P16014	2.325	1.946	2.4405	2.366	2.3254	5.79671e-07	0.000496308	up	Chgb	Secretogranin-1
P14873	2.39	2.04	2.3655	2.557	2.36609	1.02587e-06	0.000496308	up	Map1b	Microtubule-associated protein 1B
P14824	1.447	1.822	1.7405	1.364	1.59337	4.20199e-05	0.00167127	up	Anxa6	Annexin A6
P12961	1.893	1.303	1.4365	2.137	1.69237	0.000313666	0.00404438	up	Scg5	Neuroendocrine protein 7B2
P12265	1.978	0.304	2.2855	1.948	1.94886	2.39714e-05	0.00140256	up	Gusb	Beta-glucuronidase
P11276	1.8	1.665	1.5365	1.802	1.70087	3.44819e-06	0.000727205	up	Fn1	Fibronectin
P10107	1.937	2.608	2.6415	1.284	2.11762	0.00082677	0.00635734	up	Anxa1	Annexin A1
P09240	2.26	0.481	1.4655	2.002	1.55212	0.00577057	0.0198308	up	Cck	Cholecystokinin
P08553	1.584	1.357	1.5325	1.646	1.53296	3.62715e-06	0.000728919	up	Nefm	Neurofilament medium polypeptide
P08551	1.697	1.481	1.6825	1.788	1.68282	1.5478e-06	0.000528463	up	Nefl	Neurofilament light polypeptide
P08228	1.826	0.892	1.1695	2.321	1.55212	0.0037435	0.0152332	up	Sod1	Superoxide dismutase [Cu-Zn]
P06797	2.377	0.802	2.2995	1.808	1.82163	0.00178075	0.00956239	up	Ctsl	Cathepsin L1
P00683	2.99	2.203	2.7165	4.381	2.98705	0.000227931	0.00347874	up	Rnase1	Ribonuclease pancreatic
O88312	2.309	1.237	0.9115	1.981	1.60963	0.00357639	0.0147814	up	Agr2	Anterior gradient protein 2 homolog
O35684	1.863	1.077	1.8075	1.545	1.57313	0.000179541	0.00311422	up	Serpini1	Neuroserpin
O08599	1.813	1.126	1.5275	1.761	1.55688	0.000108367	0.0024813	up	Stxbp1	Syntaxin-binding protein 1
F8VQA4	1.721	1.405	1.5215	2.077	1.68112	5.93725e-05	0.00194209	up	Pam	Peptidyl-glycine alpha-amidating monooxygenase
F6V035	1.704	1.098	1.5555	1.608	1.55602	7.77716e-06	0.000936704	up	Ccdc149	Protein Ccdc149
E9Q8F8	2.503	0.663	3.0695	3.976	2.55287	0.00604586	0.0204264	up	Abca14	Protein Abca14
E9Q835	1.838	1.662	2.1005	1.977	1.89437	6.56648e-06	0.000907306	up	Cadps2	Calcium-dependent secretion activator 2
E9Q6P0	2.347	1.477	2.0985	1.766	1.92213	0.000124875	0.00259261	up	Thsd7a	Thrombospondin type-1 domain-containing protein 7A
E9Q0S6	0.944	1.445	2.2135	2.088	1.67263	0.00186428	0.00985509	up	Tns1	Protein Tns1
E9PYM8	2.176	0.688	1.6965	2.47	1.75762	0.00307539	0.0133223	up	Zfp945	Protein Zfp945
D3Z6P0	2.132	1.103	1.3525	2.061	1.66213	0.00126376	0.00799352	up	Pdia2	Protein disulfide-isomerase A2
D3Z390	2.48	1.385	1.8445	2.432	2.03538	0.000428866	0.00466974	up	Bicd2	Bicaudal D homolog 2 (Drosophila), isoform CRA_a
D3Z373	2.955	2.218	2.5985	1.87	2.41038	0.000102173	0.00245844	up	2310045N01Rik	Protein 2310045N01Rik
D3YYS6	1.648	1.052	2.1255	1.654	1.64933	0.000111604	0.00249354	up	Mgll	Monoglyceride lipase
D3YX03	2.165	2.033	1.8715	0.909	1.87268	5.83659e-05	0.00193283	up	Gm7849	Protein Gm7849
B1AUY3	1.818	1.365	2.2695	2.992	2.11112	0.000935093	0.00676339	up	Arhgap4	Protein Arhgap4
A9Z1V5	1.539	1.688	1.5255	2.014	1.68714	1.55681e-05	0.00118822	up	Vwa5b1	von Willebrand factor A domain-containing protein 5B1
A2ARP8	1.921	1.711	1.3865	1.08	1.52462	0.000329271	0.00407848	up	Map1a	Microtubule-associated protein 1A
A2AMT1	1.593	0.651	2.1025	3.084	1.85763	0.00726537	0.0232063	up	Bfsp1	Filensin
A2AJ21	2.322	1.851	2.3395	2.486	2.32246	8.4568e-07	0.000496308	up	Npdc1	Neural proliferation differentiation and control protein 1
A0JNU3	2.302	1.857	3.2165	3.898	2.81838	0.00120818	0.00777074	up	Aspg	60 kDa lysophospholipase
A0A023T672	-0.024	0.08	0.0685	0.207	0.0796802	0.248971	0.325809	na	RBM8	RNA-binding protein 8A
A0JNY3	-0.257	-0.532	-0.2825	-0.147	-0.282064	0.0109887	0.0307913	na	Gphn	Gephyrin
A0PJK7	1.262	1.43	0.9575	0.649	1.07462	0.00123841	0.00788293	na	Cdhr5	Cadherin-related family member 5
A1A5B6	0.169	0.094	0.1375	0.121	0.130375	0.0546101	0.0975887	na	Tbc1d25	TBC1 domain family member 25
A1L3P4	0.587	0.305	0.5905	0.234	0.429125	0.00937108	0.0277019	na	Slc9a6	Sodium/hydrogen exchanger
A2A432	-0.014	0.152	0.2765	0.166	0.152385	0.0678219	0.115056	na	Cul4b	Cullin-4B
A2A484	-0.109	-0.104	0.0505	-0.143	-0.104107	0.129734	0.19282	na	Zmynd8	Protein Zmynd8
A2A4A1	-0.357	-0.009	-0.1265	-0.168	-0.165125	0.0799988	0.13116	na	Dnajc24	DnaJ homolog subfamily C member 24
A2A4B1	-0.178	-0.469	-0.3535	0.156	-0.211125	0.153521	0.220329	na	Lpin3	Phosphatidate phosphatase LPIN3
A2A4J8	-0.261	-0.497	-0.2445	-0.104	-0.260521	0.0163278	0.0405738	na	Vps25	Vacuolar protein-sorting-associated protein 25
A2A4P0	-0.623	-0.284	-0.4895	-0.585	-0.495375	0.0016306	0.0091767	na	Dhx8	ATP-dependent RNA helicase DHX8
A2A4P4	-0.113	-0.325	-0.1255	0.006	-0.125103	0.12343	0.185168	na	Gm27029	Protein Gm27029
A2A5N3	-0.206	-0.14	-0.4535	-0.937	-0.434125	0.040671	0.0776966	na	Pabpc1l	Embryonic poly(A)-binding protein
A2A5R2	0.059	-0.166	-0.1605	-0.012	-0.069875	0.386431	0.467443	na	Arfgef2	Brefeldin A-inhibited guanine nucleotide-exchange protein 2
A2A5S3	-0.192	-0.24	-0.0655	-0.132	-0.157375	0.0486955	0.089519	na	Stau1	Double-stranded RNA-binding protein Staufen homolog 1
A2A5V4	-0.416	-0.188	-0.5545	-0.251	-0.352375	0.0120109	0.0326955	na	Sh3bp1	SH3 domain-binding protein 1
A2A5Z6	-0.305	-0.337	-0.1515	-0.565	-0.336399	0.00873443	0.0264342	na	Smurf2	E3 ubiquitin-protein ligase SMURF2
A2A654	0.232	0.519	0.4745	0.258	0.370875	0.00845767	0.0258899	na	Bptf	Protein Bptf
A2A690-2	0.276	0.218	0.4935	0.345	0.333125	0.00528705	0.018852	na	Tanc2	Isoform 2 of Protein TANC2
A2A6A1	-0.588	-0.428	-0.0855	-0.808	-0.477375	0.0173143	0.0423426	na	Gpatch8	G patch domain-containing protein 8
A2A6P4	-0.022	-0.253	-0.2535	-0.761	-0.253266	0.0372262	0.0729058	na	Fam104a	Protein Fam104a
A2A6Q5-3	0.242	0.486	0.8235	0.341	0.473125	0.00953366	0.0279158	na	Cdc27	Isoform 3 of Cell division cycle protein 27 homolog
A2A716	-0.203	0.053	-0.1465	-0.039	-0.083875	0.300358	0.380144	na	Osbpl7	Oxysterol-binding protein
A2A761	-0.845	0.51	-0.0775	-1.027	-0.359875	0.331502	0.412077	na	Zfp69	Protein Zfp69
A2A791	0.046	0.326	0.3745	0.271	0.271435	0.0120444	0.0327645	na	Zmym4	Zinc finger MYM-type protein 4
A2A7A7	-0.177	-0.099	-0.4815	-0.688	-0.361375	0.0470799	0.087121	na	H6pd	GDH/6PGL endoplasmic bifunctional protein
A2A7B5	0.926	0.753	0.9115	1.224	0.925494	7.22309e-05	0.00210494	na	Prdm2	Protein Prdm2
A2A7F4	0.81	0.759	0.8045	0.971	0.809858	3.38894e-05	0.00161472	na	Rlf	Insulin-like 3
A2A7F7	0.723	0.637	1.2305	0.735	0.734743	0.000104725	0.0024612	na	Mthfr	Methylenetetrahydrofolate reductase
A2A7P4	-0.538	-0.359	0.3715	-1.58	-0.526375	0.150387	0.216918	na	Zfp691	Zinc finger protein 691
A2A7S7	-0.166	-0.174	-0.5145	-0.423	-0.319375	0.023805	0.0527593	na	Yars	Tyrosine--tRNA ligase, cytoplasmic
A2A7S8-2	-0.102	-0.149	-0.3405	-0.024	-0.148518	0.0922736	0.147056	na	Kiaa1522	Isoform 2 of Uncharacterized protein KIAA1522
A2A841	-0.036	-0.071	0.0205	0.151	0.016125	0.812297	0.85233	na	Epb4.1	Protein 4.1
A2A863-2	0.155	0.443	-0.1125	-0.318	0.041875	0.799205	0.841301	na	Itgb4	Isoform 2 of Integrin beta-4
A2A8L5	-0.515	-0.525	-0.3545	-0.4	-0.448625	0.000983829	0.00695888	na	Ptprf	Receptor-type tyrosine-protein phosphatase F
A2A8R0	-0.011	0.226	0.4235	0.21	0.212125	0.0491756	0.0901196	na	Zfyve9	MCG17975
A2A8R7	0.792	0.904	0.7455	0.885	0.831625	4.16818e-05	0.00167127	na	Zcchc11	Terminal uridylyltransferase 4
A2A8Z1	0.188	0.273	0.0205	0.172	0.172326	0.03983	0.0763995	na	Osbpl9	Oxysterol-binding protein-related protein 9
A2A933	0.151	0.301	0.1545	0.125	0.154423	0.0428864	0.0810976	na	Prdm16	PR domain zinc finger protein 16
A2A9B9	0.452	0.189	0.5275	0.352	0.380125	0.00530103	0.0188811	na	Sec14l1	Protein Sec14l1
A2A9C3	0.413	0.436	0.4335	0.571	0.435942	0.000617808	0.00551461	na	Szt2	Protein SZT2
A2A9K7	0.194	0.017	0.1065	0.273	0.147625	0.090786	0.145192	na	Cnksr1	Protein Cnksr1
A2A9Q2	-0.286	-0.203	0.1415	-0.373	-0.203699	0.0761823	0.126115	na	Nrd1	Nardilysin
A2A9V9	-0.069	-0.174	0.0555	-0.043	-0.057625	0.398284	0.479257	na	Kctd2	BTB/POZ domain-containing protein KCTD2
A2AA28	0.101	0.212	0.1315	-0.036	0.102125	0.173762	0.242813	na	Mettl23	Methyltransferase-like protein 23
A2AA59	0.172	0.302	0.2755	0.492	0.301566	0.00725391	0.023179	na	Jade2	Protein Jade-2
A2AA71	0.025	-0.395	-0.2405	-0.032	-0.160625	0.181131	0.250878	na	Sec24a	Protein transport protein Sec24A
A2AAJ9	0.604	0.651	0.9205	0.472	0.650371	0.00056853	0.00529791	na	Obscn	Obscurin
A2AAY5	0.51	0.679	0.7585	0.197	0.536125	0.00582306	0.0199618	na	Sh3pxd2b	SH3 and PX domain-containing protein 2B
A2AB59	-0.164	-0.453	-0.5585	-0.541	-0.453527	0.00215789	0.010648	na	Arhgap27	Rho GTPase-activating protein 27
A2ABG4	1.125	0.547	1.2505	1.337	1.1259	0.000190607	0.00319241	na	Tbc1d16	Protein Tbc1d16
A2ABV5	-0.092	-0.076	0.2035	-0.081	-0.0760315	0.246923	0.323923	na	Med14	Mediator of RNA polymerase II transcription subunit 14
A2ABX0	0.191	0.086	0.4595	0.286	0.255625	0.0288126	0.0601626	na	Rbbp8nl	Protein Rbbp8nl
A2ACC6	0.566	0.536	0.5385	0.507	0.536875	0.000137446	0.00269491	na	Ralgapb	Ral GTPase-activating protein subunit beta
A2ACJ2	-0.278	-0.344	-0.2515	-0.503	-0.343557	0.00391793	0.0156595	na	Faap100	Fanconi anemia-associated protein of 100 kDa
A2ACM0	0.143	0.118	0.2905	0.154	0.153882	0.043244	0.0816775	na	Rptor	Regulatory-associated protein of mTOR
A2ACP1	1.442	1.172	1.1125	0.996	1.17135	3.75493e-05	0.00163948	up	Ttc39a	Tetratricopeptide repeat protein 39A
A2ACQ1	-0.143	-0.167	-0.1255	0.028	-0.12565	0.08219	0.134094	na	Dhx35	Protein Dhx35
A2ACV6	0.276	0.623	0.1915	0.75	0.460125	0.0215291	0.0492392	na	Soga1	Protein SOGA1
A2ADB0	0.314	0.388	0.3685	0.415	0.371375	0.000945429	0.00681355	na	Spen	Msx2-interacting protein
A2ADY9	-0.501	-0.562	-0.5745	-0.401	-0.509625	0.000393885	0.00446477	na	Ddi2	Protein DDI1 homolog 2
A2AE27	0.246	0.117	0.2385	0.153	0.188625	0.0243154	0.0535342	na	Ampd2	AMP deaminase 2
A2AE94	1.248	0.88	0.9645	1.164	1.06412	0.000103866	0.0024612	na	Sytl1	Synaptotagmin-like protein 1
A2AEG2	0.218	0.504	0.6265	0.45	0.450636	0.00290312	0.0128539	na	Ofd1	Oral-facial-digital syndrome 1 gene homolog (Human)
A2AEK1	-0.042	0.04	0.2135	-0.072	0.034875	0.653174	0.716766	na	Cstf2	AlphaCstF-64 variant 4
A2AEM2	1.132	1.019	0.8505	0.579	0.895125	0.000567976	0.00529791	na	Clcc1	Chloride channel CLIC-like 1, isoform CRA_a
A2AES4	0.115	0.218	0.2905	0.392	0.253875	0.0161311	0.0402223	na	Otud5	OTU domain-containing protein 5
A2AEV7	0.201	0.054	0.7065	0.781	0.435625	0.0642323	0.110534	na	Ccdc120	Coiled-coil domain containing 120
A2AF33	0.512	0.41	0.8715	1.104	0.724375	0.00616786	0.020699	na	Tmsb15b1	Protein Tmsb15b1
A2AF47	0.443	0.42	0.7625	0.404	0.442859	0.000714518	0.00588003	na	Dock11	Dedicator of cytokinesis protein 11
A2AF67	0.442	0.434	0.7855	0.426	0.441966	0.000629449	0.00555018	na	Dock11	Dedicator of cytokinesis protein 11
A2AFF6	-0.637	-0.251	-0.4715	-0.701	-0.515125	0.00390561	0.015642	na	Stag2	Cohesin subunit SA-2
A2AFQ0	-0.134	-0.074	0.0145	-0.105	-0.074625	0.245228	0.322068	na	Huwe1	E3 ubiquitin-protein ligase HUWE1
A2AFQ9	-0.299	-0.132	-0.0855	-0.264	-0.195125	0.0400356	0.0766838	na	Gemin5	Gem-associated protein 5
A2AFS3	1.738	1.764	1.1595	1.209	1.46762	0.000349563	0.00418978	up	Kiaa1324	UPF0577 protein KIAA1324
A2AFS3-2	1.681	1.724	1.0495	1.089	1.38587	0.000737371	0.00598712	up	Kiaa1324	Isoform 2 of UPF0577 protein KIAA1324
A2AG68	0.003	0.115	-0.0035	-0.475	-0.00319852	0.964565	0.972819	na	Atp7a	Copper-transporting ATPase 1
A2AGH6	0.282	0.322	0.4005	0.463	0.366875	0.00207803	0.0104507	na	Med12	Mediator of RNA polymerase II transcription subunit 12
A2AGL8	0.267	-0.106	0.2055	0.101	0.116875	0.228314	0.303837	na	Rnf128	E3 ubiquitin-protein ligase RNF128
A2AGQ6	0.595	0.418	0.6725	0.555	0.560125	0.000370959	0.00431495	na	Madd	MAP kinase-activating death domain protein
A2AH22	0.346	0.164	0.2965	0.288	0.288176	0.00404767	0.0159793	na	Ambra1	Activating molecule in BECN1-regulated autophagy protein 1
A2AH85	-0.195	-0.021	-0.0445	-0.158	-0.104625	0.169642	0.238469	na	Eftud2	116 kDa U5 small nuclear ribonucleoprotein component
A2AHC3	0.503	0.725	0.7615	0.881	0.725532	0.0002145	0.00337721	na	Camsap1	Calmodulin-regulated spectrin-associated protein 1
A2AHG0	-0.411	-0.303	-0.1625	-0.293	-0.293355	0.0054046	0.0190191	na	Lzts3	Leucine zipper putative tumor suppressor 3
A2AHJ4	-1.325	-1.312	-1.6885	-1.8	-1.53137	8.47769e-05	0.00227552	down	Brwd3	Bromodomain and WD repeat-containing protein 3
A2AHK0	-0.36	-0.308	-0.2785	-0.185	-0.282875	0.00471267	0.0175662	na	Dgkz	Diacylglycerol kinase
A2AI05	-0.141	-0.166	0.0135	0.227	-0.016625	0.865772	0.895958	na	Ndor1	NADPH-dependent diflavin oxidoreductase 1
A2AI08	0.068	-0.222	0.1525	0.248	0.0687335	0.488665	0.566001	na	Tprn	Taperin
A2AI52	0.368	0.283	0.4055	0.394	0.368176	0.00117508	0.00764905	na	Usp8	Ubiquitin carboxyl-terminal hydrolase
A2AIL4	-0.725	-0.49	-1.0435	-0.842	-0.775125	0.000844845	0.00643459	na	Ndufaf6	NADH dehydrogenase (ubiquinone) complex I, assembly factor 6
A2AIX1	0.611	0.38	0.5305	0.649	0.542625	0.00062	0.00551633	na	Sec16a	Protein Sec16a
A2AIY3	0.924	1.135	0.9755	0.667	0.925375	0.000150833	0.00281727	na	Insl5	Insulin-like 5, isoform CRA_b
A2AJ15	0.338	-0.014	0.4175	0.224	0.241375	0.0488733	0.0897092	na	Man1b1	Endoplasmic reticulum mannosyl-oligosaccharide 1,2-alpha-mannosidase
A2AJ72	-0.119	0.064	-0.0395	-0.238	-0.083125	0.315314	0.395574	na	Fubp3	MCG130458
A2AJG0	-0.321	0.095	-0.0825	-0.218	-0.131625	0.220045	0.294595	na	Rpp38	Ribonuclease P protein subunit p38
A2AJK6	0.616	1.145	0.9535	0.701	0.853875	0.000957185	0.00685586	na	Chd7	Chromodomain-helicase-DNA-binding protein 7
A2AJL3	0.419	0.741	0.0545	0.802	0.504125	0.0263267	0.0564879	na	Fggy	FGGY carbohydrate kinase domain-containing protein
A2AJQ0	-0.103	-0.024	-0.4535	0.022	-0.102455	0.264566	0.342581	na	Pdp1	[Pyruvate dehydrogenase [acetyl-transferring]]-phosphatase 1, mitochondrial
A2AJT5	-0.69	-0.327	-0.4855	-1.264	-0.688427	0.0099026	0.0286174	na	Pnisr	Arginine/serine-rich protein PNISR
A2AKB4	1.02	0.899	1.0975	1.013	1.01325	1.16993e-05	0.00109021	na	Frmpd1	FERM and PDZ domain-containing protein 1
A2AKG8	0.01	-0.036	0.0865	-0.165	-0.026125	0.709156	0.766754	na	Focad	Focadhesin
A2AKK5	-0.215	-0.341	-0.6725	-0.098	-0.331625	0.0320457	0.0649833	na	Acnat1	Acyl-coenzyme A amino acid N-acyltransferase 1
A2AKU9	0.177	0.558	-0.2605	0.072	0.136625	0.379888	0.460648	na	Atp5c1	ATP synthase subunit gamma
A2AKX3	0.375	0.159	0.1635	0.467	0.291125	0.023183	0.0518384	na	Setx	Probable helicase senataxin
A2AL36	-0.434	-0.098	-0.2595	-0.469	-0.315125	0.0196681	0.0463181	na	Cntrl	Centriolin
A2AL50	-0.341	-0.112	-0.3935	-0.247	-0.273375	0.014008	0.036463	na	Agps	Alkyldihydroxyacetonephosphate synthase, peroxisomal
A2ALK8	-0.27	-0.147	-0.2805	-0.35	-0.27025	0.00585423	0.0200324	na	Ptpn3	Tyrosine-protein phosphatase non-receptor type 3
A2ALL3	-0.107	-0.675	0.1025	-0.602	-0.320375	0.151873	0.218433	na	Rnf186	RING finger protein 186
A2ALS5-3	1.428	1.017	1.1795	1.271	1.22388	3.48423e-05	0.00161472	up	Rap1gap	Isoform 3 of Rap1 GTPase-activating protein 1
A2ALV3	-0.597	-0.383	-0.6035	-0.38	-0.490875	0.00173095	0.0094366	na	Sh3gl2	Endophilin-A1
A2ALW2	-0.674	-0.572	0.3565	-1.008	-0.573437	0.0203499	0.0473325	na	Zkscan16	Protein Zkscan16
A2AM05	0.712	1.749	0.9975	2.238	1.42413	0.00770138	0.024194	up	Cntln	Centlein
A2AM67	0.742	-0.387	1.6625	0.732	0.734621	0.0465435	0.0863025	na	Sh2d5	SH2 domain-containing protein 5
A2AMH5	-0.145	0.003	-0.5695	-0.862	-0.393375	0.0957349	0.151236	na	Slc44a1	Choline transporter-like protein 1
A2AMY5	-0.22	-0.023	0.1565	-0.066	-0.038125	0.648176	0.712353	na	Ubap2	Ubiquitin-associated protein 2
A2AN08-5	0.067	0.023	0.0125	-0.02	0.020625	0.710111	0.767579	na	Ubr4	Isoform 5 of E3 ubiquitin-protein ligase UBR4
A2AN40	-0.113	-0.82	0.5355	-1.475	-0.468125	0.287607	0.367019	na	Swi5	DNA repair protein SWI5 homolog
A2ANC6	-0.378	-0.594	-0.1275	-0.646	-0.436375	0.0135639	0.0356747	na	Ap5s1	AP-5 complex subunit sigma-1
A2ANY6	-0.339	0	-0.0905	-0.164	-0.148375	0.114979	0.174946	na	Mdn1	Midasin
A2AP18	-0.273	-0.087	-0.2105	-0.39	-0.240125	0.021569	0.0492761	na	Plch2	1-phosphatidylinositol 4,5-bisphosphate phosphodiesterase eta-2
A2AP88	0.216	0.158	0.4025	0.721	0.374375	0.0254287	0.0552291	na	Zc3h6	Zinc finger CCCH domain-containing protein 6
A2APB8	-0.142	0.104	-0.0435	0.016	-0.016375	0.816345	0.855412	na	Tpx2	Targeting protein for Xklp2
A2APM2	-1.843	-1.042	-1.9235	-2.326	-1.84455	0.00013512	0.00268033	down	Cd44	CD44 antigen
A2APV2-3	-0.094	0.962	0.1885	0.021	0.187298	0.256084	0.333387	na	Fmnl2	Isoform 3 of Formin-like protein 2
A2APY7	-0.751	-0.465	-1.4615	-1.588	-1.06638	0.0105688	0.0299077	na	Ndufaf5	NADH dehydrogenase [ubiquinone] 1 alpha subcomplex assembly factor 5
A2AQ07	0.116	-0.737	-0.4745	-1.424	-0.629875	0.0625407	0.108227	na	Tubb1	Tubulin beta-1 chain
A2AQ19	-0.694	-0.307	-0.3745	-0.756	-0.532875	0.00709313	0.0228107	na	Rtf1	RNA polymerase-associated protein RTF1 homolog
A2AQC3	0.554	0.205	0.2425	0.318	0.317482	0.00861254	0.026174	na	Atp9a	Probable phospholipid-transporting ATPase IIA
A2AQE2	0.421	0.129	0.3765	0.698	0.406125	0.0103423	0.0294749	na	Secisbp2l	SECIS binding protein 2-like
A2AQH4	0.065	-0.041	0.1885	0.149	0.090375	0.239186	0.31568	na	Bcorl1	BCL-6 corepressor-like protein 1
A2AQJ6	0.191	0.252	0.2695	-0.28	0.191342	0.0428994	0.081103	na	Tmem87a	Transmembrane protein 87A
A2AQJ8	0.739	0.511	0.5085	0.721	0.619875	0.000606226	0.0054649	na	Ganc	Neutral alpha-glucosidase C
A2AQN4	-0.315	-0.422	-0.5775	-0.383	-0.421595	0.0014038	0.00844238	na	Acss2	Acetyl-coenzyme A synthetase, cytoplasmic
A2AQP0	-0.103	0.715	-0.0835	-0.136	-0.0836231	0.235746	0.311967	na	Myh7b	Myosin-7B
A2AQR3	-0.007	0.002	-0.2345	-0.438	-0.169375	0.178768	0.248121	na	Zfp64	Zinc finger protein 64
A2AQW0	0.819	0.787	1.2075	1.084	0.974375	0.000314331	0.00404438	na	Map3k15	Mitogen-activated protein kinase kinase kinase 15
A2AR02	-1.642	-0.589	-0.8735	-1.422	-1.13163	0.00486568	0.0179611	down	Ppig	Peptidyl-prolyl cis-trans isomerase G
A2ARI4	0.24	0.159	0.3145	0.53	0.310875	0.0124601	0.0335422	na	Lgr4	Leucine-rich repeat-containing G-protein coupled receptor 4
A2ARP1	-0.172	0.067	-0.3775	-0.273	-0.188875	0.0985759	0.155021	na	Ppip5k1	Inositol hexakisphosphate and diphosphoinositol-pentakisphosphate kinase 1
A2ARV4	-1.422	0.033	-1.2255	-1.188	-1.18864	8.69755e-05	0.0022847	down	Lrp2	Low-density lipoprotein receptor-related protein 2
A2ARV7	-0.602	0.083	-0.3045	-0.94	-0.440875	0.0746185	0.123936	na	Gm14401	Protein Gm14401
A2ARZ3	0.338	1.676	0.6765	0.998	0.922125	0.0128332	0.0342475	na	Fsip2	Fibrous sheath-interacting protein 2
A2AS03	-0.268	-0.27	-0.3955	-0.591	-0.381125	0.00555654	0.0193609	na	Helz2	Helicase with zinc finger domain 2
A2AS89	-0.022	-0.109	-0.4595	-0.08	-0.108711	0.161666	0.229755	na	Agmat	Agmatinase, mitochondrial
A2AS98	-0.133	0.035	0.0085	-0.156	-0.061375	0.417611	0.49862	na	Nckap1	Nck-associated protein 1
A2ASS6	0.512	0.886	0.8525	1.332	0.884869	0.000988801	0.00696331	na	Ttn	Titin
A2AT37	0.154	0.377	0.2205	0.06	0.202875	0.0420408	0.0798377	na	Upf2	Protein Upf2
A2AU91	0.689	0.649	0.9015	0.84	0.769875	0.000170217	0.00301797	na	Trp53bp1	Tumor suppressor p53-binding protein 1
A2AUD5	0.174	0.164	0.2005	0.441	0.200348	0.0198337	0.0465301	na	Tpd52l2	Tumor protein D54
A2AUK8	-0.004	-0.083	-0.3365	-0.138	-0.137479	0.124195	0.186211	na	Epb4.1l1	Band 4.1-like protein 1
A2AUM0	0.041	0.317	0.1005	-0.169	0.072375	0.472553	0.550842	na	Eif2ak4	Eukaryotic translation initiation factor 2-alpha kinase 4
A2AUM9	-0.036	0.043	-0.0135	0.378	0.0426537	0.563631	0.635831	na	Cep152	Centrosomal protein of 152 kDa
A2AUP1	-0.202	-0.314	-0.4385	-0.404	-0.339625	0.00437204	0.0166766	na	Pfkfb3	Protein Pfkfb3
A2AUY4	0.52	0.657	0.2425	0.422	0.460375	0.00359729	0.0148372	na	Baz2b	Protein Baz2b
A2AVR6	-0.367	-0.738	-1.1325	-0.009	-0.561625	0.0514594	0.0932932	na	Acot11	Acyl-coenzyme A thioesterase 11
A2AW86	-0.8	-0.692	-0.9905	-0.989	-0.867875	0.000167175	0.00299049	na	Ly75	Lymphocyte antigen 75
A2AWA9	0.108	0.085	0.1635	0.114	0.113904	0.0866472	0.139998	na	Rabgap1	Rab GTPase-activating protein 1
A2AWN8	-0.133	0.018	0.1795	0.311	0.093875	0.393378	0.474493	na	Ythdf1	YTH domain family 1, isoform CRA_a
A2AWP8	0.06	-0.044	-0.1195	-0.23	-0.083375	0.304167	0.38409	na	Arhgef10l	Rho guanine nucleotide exchange factor 10-like protein
A2AWT5	0.041	-0.198	-0.1925	-1.105	-0.197409	0.0934181	0.148413	na	Ubtf	Nucleolar transcription factor 1
A2AWT7	-0.024	-0.177	-0.2475	-1.022	-0.246755	0.0687423	0.116175	na	Ubtf	Nucleolar transcription factor 1
A2BDX0	-0.236	0.126	0.0635	-0.081	-0.031875	0.733567	0.787094	na	Adnp	Activity-dependent neuroprotector homeobox protein
A2BDX3	-0.203	-0.275	-0.0115	-0.117	-0.151625	0.0864705	0.139797	na	Mocs3	Adenylyltransferase and sulfurtransferase MOCS3
A2BE28	-0.659	-0.155	-0.1625	-0.99	-0.491625	0.0554643	0.0986945	na	Las1l	Ribosomal biogenesis protein LAS1L
A2BE91	0.309	0.267	0.2995	0.133	0.267198	0.00588237	0.0201029	na	Wdr34	WD repeat domain 34
A2BFB0	-0.295	-0.413	0.0485	-0.084	-0.185875	0.148826	0.214861	na	Mlx	MAX-like protein X, isoform CRA_b
A2BFF5	0.473	0.173	0.3235	0.639	0.402125	0.0108605	0.0305117	na	Dync1i2	Cytoplasmic dynein 1 intermediate chain 2
A2BI12	0.488	0.776	0.7975	1.024	0.776746	0.000402501	0.00450618	na	Psip1	PC4 and SFRS1-interacting protein
A2BIE1	0.127	0.319	0.3895	0.288	0.288367	0.00663705	0.0217237	na	Qser1	Protein Qser1
A2CG29	-0.176	-0.512	-0.5375	-0.17	-0.348875	0.0272126	0.0577853	na	Btnl4	Butyrophilin, subfamily 3, member A3
A2CG49-7	0.221	-0.454	-0.3245	0.187	-0.092625	0.624475	0.69114	na	Kalrn	Isoform 7 of Kalirin
A2CG63	-0.264	-0.156	0.0415	-0.327	-0.176375	0.092801	0.14762	na	Arid4b	AT-rich interactive domain-containing protein 4B
A2CG76	-0.432	-0.138	0.0785	-0.327	-0.204625	0.128432	0.191347	na	Ehmt2	Histone-lysine N-methyltransferase EHMT2
A2CGA5	0.6	1.467	1.1335	1.508	1.17712	0.00143101	0.00853299	up	Birc3	Baculoviral IAP repeat-containing protein 3
A2RSJ4	0.377	0.596	0.1705	0.051	0.298625	0.0540966	0.09703	na	Uhrf1bp1l	UHRF1-binding protein 1-like
A2RSQ0	-0.538	-0.704	-0.3355	0.058	-0.379875	0.0496531	0.0907664	na	Dennd5b	DENN domain-containing protein 5B
A2RSX7	0.537	0.386	0.5925	0.559	0.537204	0.000265735	0.00372735	na	Tyw5	tRNA wybutosine-synthesizing protein 5
A2RSX9	0.274	0.002	0.0735	0.257	0.151625	0.126006	0.188293	na	Arfip1	Arfip1 protein
A2RSY1	-0.171	0.042	0.2485	0.192	0.077875	0.454642	0.533924	na	Kansl3	KAT8 regulatory NSL complex subunit 3
A2RSY6	0.029	0.308	0.5435	0.02	0.225125	0.133621	0.197535	na	Trmt1l	TRMT1-like protein
A2RT67	0.916	0.401	0.8335	1.12	0.834532	0.000919096	0.00671346	na	Dennd3	DENN domain-containing protein 3
A2RT81	-0.179	0.058	0.3245	0.126	0.082375	0.431683	0.512291	na	Rnf39	MCG22610
A2RTH5	-0.246	-0.068	-0.3485	-0.276	-0.246367	0.0129942	0.0345851	na	Lcmt1	Leucine carboxyl methyltransferase 1
A3KFM7	0.441	0.545	0.3615	0.448	0.447743	0.000559208	0.00527235	na	Chd6	Chromodomain-helicase-DNA-binding protein 6
A3KFU8	0.057	-0.058	0.1385	-0.397	-0.0571325	0.60469	0.672773	na	Pabpc4	Protein Pabpc4
A3KG59	-0.162	-0.438	-0.2925	-0.411	-0.325875	0.00777018	0.0243433	na	Pm20d2	Peptidase M20 domain-containing protein 2
A3KG93	-0.011	0.07	0.1715	0.018	0.062125	0.35301	0.433633	na	Kdm1a	Lysine-specific histone demethylase 1A
A3KGB4	0.001	-0.109	0.0915	-0.258	-0.068625	0.446474	0.526694	na	Tbc1d8b	TBC1 domain family member 8B
A3KGI3	0.407	0.588	0.1075	0.432	0.407563	0.00396786	0.015734	na	Casc5	Protein CASC5
A3KGJ7	-0.256	-0.093	0.1935	0.341	0.046375	0.747952	0.798972	na	Cep250	Centrosome-associated protein CEP250
A3KGL9	0.837	1.631	0.6725	0.961	0.95989	0.000854563	0.00646692	na	Hmgn2	Non-histone chromosomal protein HMG-17
A3KGQ6	0.269	0.085	0.2855	0.328	0.269193	0.00626997	0.02094	na	Arpc5l	Actin-related protein 2/3 complex subunit 5
A3KGS3	0.387	0.212	0.1585	0.08	0.209375	0.0340048	0.0679757	na	Ralgapa2	Ral GTPase-activating protein subunit alpha-2
A3KGV1	0.267	0.235	0.3855	0.464	0.337875	0.0050713	0.0183519	na	Odf2	Outer dense fiber protein 2
A3KMP2	-0.05	-0.415	-0.4665	-0.202	-0.283375	0.0409773	0.0782073	na	Ttc38	Tetratricopeptide repeat protein 38
A4FUP9	0.91	1.032	0.8545	1.673	1.03122	0.000202975	0.00327952	na	Glt1d1	Glycosyltransferase 1 domain-containing protein 1
A4QPD3	-0.635	-0.378	-0.4305	-0.302	-0.429996	0.0020611	0.0104218	na	Rel	Proto-oncogene c-Rel
A5A4Y9	0.471	0.27	0.7305	0.669	0.535125	0.00414084	0.0161955	na	Ppp1r11	Protein phosphatase 1 regulatory subunit 11
A5D6P2	-0.087	0.114	0.0955	0.011	0.033375	0.629741	0.695718	na	Pard3	Par-3 (Partitioning defective 3) homolog (C. elegans)
A6H5Y3	-0.097	0.019	0.3825	0.238	0.135625	0.281189	0.360552	na	Mtr	Methionine synthase
A6H5Z3	0.728	0.686	0.7075	0.739	0.715125	3.52604e-05	0.00161472	na	Exoc6b	Exocyst complex component 6B
A6H611	-0.544	-0.114	-1.0365	-0.827	-0.630375	0.017381	0.0424798	na	Mipep	Mitochondrial intermediate peptidase
A6H619	-0.043	-0.082	0.2205	0.023	0.022528	0.765592	0.813505	na	Phrf1	PHD and RING finger domain-containing protein 1
A6H630	-0.091	-0.236	-0.1105	0.09	-0.0914553	0.247483	0.324497	na		UPF0364 protein C6orf211 homolog
A6H6A9	-0.651	-0.739	-0.7525	-0.718	-0.718154	4.38125e-05	0.00167127	na	Rabgap1l	Rab GTPase-activating protein 1-like
A6H6A9-3	-0.406	-0.319	-0.3415	-0.153	-0.319298	0.00366177	0.0150181	na	Rabgap1l	Isoform 3 of Rab GTPase-activating protein 1-like
A6H6S0	-0.293	-0.58	-0.0105	-0.125	-0.252125	0.084397	0.137137	na	Herc3	Hect domain and RLD 3
A6H8H2-2	0.147	0.078	0.0975	0.171	0.123375	0.0729837	0.1217	na	Dennd4c	Isoform 2 of DENN domain-containing protein 4C
A6PWY4	-0.413	-0.123	-0.2455	-0.301	-0.270625	0.0123524	0.0333418	na	Wdr76	WD repeat-containing protein 76
A6X8Z3	-0.784	-0.298	-1.3245	-0.953	-0.839875	0.00537746	0.0189846	na	Igf2bp2	Insulin-like growth factor 2 mRNA-binding protein 2
A6X8Z5	0.519	0.729	0.7335	1.689	0.732985	0.000444502	0.00473702	na	Arhgap31	Rho GTPase-activating protein 31
A6ZI44	0.198	0.013	0.0265	0.151	0.097125	0.208425	0.282291	na	Aldoa	Aldolase A splice variant 2
A6ZI46	0.13	-0.042	-0.0465	-0.212	-0.042625	0.573893	0.644758	na	Aldoart1	Aldolase A retroprotein 1
A7L9Z8	0.023	0.189	0.1845	-0.005	0.097875	0.231067	0.306788	na	Atp2c2	Calcium-transporting ATPase type 2C member 2
A7TU71	-0.207	-0.142	-0.1965	-0.093	-0.159625	0.0358191	0.0707728	na	Shroom2	Protein Shroom2
A8C756	-0.377	-0.223	-0.1655	-0.437	-0.300625	0.0127407	0.0341256	na	Thada	Thyroid adenoma-associated protein homolog
A8DIL0	-0.168	-0.289	0.3505	-1.001	-0.276875	0.258831	0.336405	na	Lgals8	Galectin
A8DUK4	0.834	-0.039	0.0575	-0.744	0.027125	0.91639	0.935774	na	Hbbt1	Beta-globin
A8Y5T6	0.081	-0.049	-0.4585	0.264	-0.040625	0.771383	0.818573	na	Pars2	Probable proline--tRNA ligase, mitochondrial
A9JSM3	0.461	0.503	0.3685	-0.304	0.369067	0.00938389	0.0277155	na	Tmem238	Transmembrane protein 238
B0QZN5	0.049	0.735	-0.1785	0.156	0.154773	0.31996	0.400338	na	Vamp2	Vesicle-associated membrane protein 2
B0V2M3	0.103	0.509	0.1755	0.374	0.290375	0.0341545	0.0681898	na	Zfp318	Zinc finger protein 318
B0V2N1	0.222	0.242	0.5115	0.763	0.434625	0.0187406	0.0446719	na	Ptprs	Receptor-type tyrosine-protein phosphatase S
B0V2P5	0.886	0.809	0.6955	0.665	0.763875	0.00011039	0.00249354	na	Dmxl2	DmX-like protein 2
B1APX2	0.16	0.162	0.0685	0.027	0.104375	0.142803	0.208152	na	5031439G07Rik	Protein 5031439G07Rik
B1AQ77	-0.275	-0.299	-0.2305	-0.105	-0.230817	0.0126643	0.0339665	na	Krt15	Keratin 15, isoform CRA_a
B1AQF4	0.885	0.73	0.6045	0.441	0.665125	0.00096897	0.00690251	na	Dusp3	Dual-specificity protein phosphatase 3
B1AQJ2	-0.481	-0.217	0.1545	-0.45	-0.248375	0.12423	0.186229	na	Usp36	Ubiquitin carboxyl-terminal hydrolase 36
B1AQZ2	0.487	0.655	0.3765	0.067	0.396375	0.0167638	0.0413243	na	Kif3a	Kinesin-like protein KIF3A
B1AR10	-1.932	-0.948	-2.3265	-3.084	-2.07262	0.00241788	0.0114589	down	Mllt6	Protein Mllt6
B1AR13	-0.023	-0.199	-0.7685	0.059	-0.197794	0.211735	0.285808	na	Cisd3	CDGSH iron-sulfur domain-containing protein 3, mitochondrial
B1AR17	-0.417	-0.056	-0.5595	-0.307	-0.334875	0.0215478	0.0492678	na	Chd3	Protein Chd3
B1AR51	-0.259	-0.102	-0.5775	0.179	-0.189875	0.234694	0.310729	na	Dnah9	Dynein, axonemal, heavy chain 9
B1AR74	0.181	0.079	0.1255	0.202	0.146875	0.0486538	0.0894833	na	Bcas3	Breast carcinoma-amplified sequence 3 homolog
B1ARD6	-1.624	-0.756	-0.8195	-1.569	-1.19213	0.00405882	0.0160076	down	Slfn9	Protein Slfn9
B1ART2	0.252	-0.111	0.1835	0.312	0.184036	0.0673354	0.114387	na	Vps13d	Protein Vps13d
B1ARU1	0.666	0.54	0.5875	0.565	0.587305	0.000126612	0.00261222	na	Macf1	Microtubule-actin cross-linking factor 1
B1AS46	0.658	0.498	0.5635	0.686	0.601375	0.000244661	0.00357857	na	Casz1	Zinc finger protein castor homolog 1
B1ASD8	-1.151	-0.693	-0.6625	-2.146	-1.14835	0.00896967	0.026852	down	Gm13251	Protein Gm13251
B1ASU9	-0.204	-0.115	-0.3735	-0.601	-0.323375	0.0291949	0.0607866	na	Tlk2	Serine/threonine-protein kinase tousled-like 2
B1AT36	0.127	0.119	0.3405	0.194	0.193607	0.0310503	0.0634788	na	Psmd12	26S proteasome non-ATPase regulatory subunit 12
B1AT59	-0.023	-0.03	0.0945	-0.046	-0.0230719	0.70138	0.759884	na	Amz2	Archaemetzincin-2
B1AT82	-0.358	-0.491	-0.3685	-0.294	-0.368267	0.00147537	0.00864929	na	Prpsap1	MCG6846, isoform CRA_c
B1ATC3	0.358	0.648	0.8575	0.765	0.657125	0.00133817	0.00822481	na	Tnrc6c	Trinucleotide repeat-containing gene 6C protein
B1ATD5	-0.256	-0.288	-0.1105	-0.302	-0.256206	0.00729336	0.0232587	na	Mtmr3	MCG9626, isoform CRA_b
B1ATI0	0.473	0.445	-0.2465	0.703	0.445733	0.00785092	0.02451	na	Aldh3a2	Aldehyde dehydrogenase
B1ATU5	-0.537	-0.395	-0.2415	-0.166	-0.334875	0.0141185	0.0366049	na	Dus1l	tRNA-dihydrouridine(16/17) synthase [NAD(P)(+)]-like
B1ATZ1	-0.184	-0.175	0.0215	-0.41	-0.18341	0.070487	0.118251	na	Hgs	Hepatocyte growth factor-regulated tyrosine kinase substrate
B1AU75	-0.958	-0.602	-0.2815	-0.585	-0.601073	0.00276517	0.0124355	na	Nasp	Nuclear autoantigenic sperm protein
B1AUF1	-1.16	-0.015	-1.3345	-1.022	-1.02317	0.00100582	0.00702761	na	Ski	Ski oncogene
B1AUN2	0.091	0.097	0.2195	0.111	0.110916	0.107007	0.165168	na	Eif2b3	MCG14442
B1AUR6	-0.486	-0.139	-0.1775	-0.342	-0.286125	0.0237497	0.0527142	na	Mms22l	Protein MMS22-like
B1AV39	-0.103	0.145	0.2085	-0.211	0.009875	0.930916	0.946386	na	Jade3	Protein Jade-3
B1AV75	0.632	0.29	0.9705	1.121	0.753375	0.00775637	0.0243096	na	2610301B20Rik	Protein 2610301B20Rik
B1AVH5	-1.404	-1.422	-1.7495	-1.134	-1.42115	3.42578e-05	0.00161472	down	Coro2a	Coronin
B1AVH7	0.617	0.287	0.5455	0.28	0.432375	0.00734401	0.0233551	na	Tbc1d2	TBC1 domain family member 2A
B1AVY7	0.515	0.241	0.3895	0.521	0.416625	0.00293527	0.012932	na	Kif16b	Kinesin-like protein KIF16B
B1AVZ0	0.254	0.153	0.1555	0.292	0.213625	0.0171959	0.0421488	na	Uprt	Uracil phosphoribosyltransferase homolog
B1AW74	-0.658	-0.911	0.0015	-0.179	-0.436625	0.0877069	0.14117	na	Fancb	Fanconi anemia group B protein homolog
B1AWL2	0.891	0.696	0.1715	0.353	0.527875	0.0218651	0.0497238	na	Zfp462	Protein Zfp462
B1AWQ4	0.005	-0.683	-0.3395	-0.202	-0.304875	0.0642917	0.110589	na	Espn	Espin
B1AWT3	-0.203	-0.906	-0.1075	-0.796	-0.503125	0.0586018	0.102697	na	Rragd	Ras-related GTP-binding protein D
B1AX39	-1.151	-2.339	-1.3705	-1.88	-1.68512	0.00107196	0.00723732	down	Zcchc7	Zinc finger CCHC domain-containing protein 7
B1AX58	1.017	1.808	1.0505	0.91	1.05009	4.30755e-05	0.00167127	na	Pls3	Plastin-3
B1AXH8	0.642	0.608	0.6965	0.873	0.696105	0.000138999	0.00270373	na	Runx1t1	Protein CBFA2T1
B1AY10	0.662	0.655	0.6455	0.502	0.645558	9.62141e-05	0.00237249	na	Nfx1	Transcriptional repressor NF-X1
B1AY15	-0.667	-0.701	-0.5695	-0.42	-0.589375	0.000510914	0.00503464	na	Usp51	Ubiquitin carboxyl-terminal hydrolase
B1AZ99	0.935	0.481	0.5545	0.525	0.554251	0.000357544	0.00424317	na	Otud3	OTU domain-containing protein 3
B1AZI6	0.411	0.499	0.4915	0.465	0.466625	0.00031782	0.00404777	na	Thoc2	THO complex subunit 2
B1AZP2	-0.187	-0.487	-0.3055	-0.33	-0.327375	0.00504797	0.0183052	na	Dlgap4	Disks large-associated protein 4
B1B0E8	-0.423	-0.632	-0.8155	-1.081	-0.737875	0.0024471	0.0115291	na	Zrsr2	U2 small nuclear ribonucleoprotein auxiliary factor 35 kDa subunit-related protein 2
B1B1A8	-0.987	-1.233	-1.5145	-0.549	-1.07088	0.00197733	0.0101751	na	Mylk	Myosin light chain kinase, smooth muscle
B1B1D3	-1.69	-0.307	-1.2965	-2.86	-1.53838	0.0153945	0.0389185	down	Zfp40	Protein Zfp40
B2KF05	-0.104	-0.168	-0.2295	0.073	-0.107125	0.201875	0.274811	na	Brpf3	Bromodomain and PHD finger containing, 3
B2KF50	0.658	0.458	0.3365	0.728	0.545125	0.00268499	0.0122843	na	Uhrf1bp1	Protein Uhrf1bp1
B2KF52	-0.125	-0.351	-0.3285	-0.054	-0.214625	0.0584381	0.102567	na	D17Wsu92e	Uncharacterized protein C6orf106 homolog
B2KFW1	-0.477	-0.298	-0.1725	-1.343	-0.475715	0.0285114	0.0597673	na	Zscan20	Zinc finger and SCAN domain-containing protein 20
B2KG46	1.226	1.158	1.4615	1.248	1.2477	6.45756e-06	0.000907306	up	Bicd1	Protein bicaudal D homolog 1
B2M1R6	-0.059	-0.004	0.2325	0.148	0.079375	0.373641	0.454035	na	Hnrnpk	Heterogeneous nuclear ribonucleoprotein K
B2RPU2	-0.409	-0.534	-0.3715	-0.678	-0.498125	0.00156084	0.0089475	na	Plekhd1	Pleckstrin homology domain-containing family D member 1
B2RPV6	-0.879	-0.417	-1.3375	-0.511	-0.786125	0.00937893	0.0277149	na	Mmrn1	Multimerin-1
B2RQC6	-0.721	-0.356	-0.3435	-0.671	-0.522875	0.00540264	0.0190191	na	Cad	CAD protein
B2RQC7	0.188	0.262	0.2125	0.055	0.188272	0.0255055	0.0553033	na	Dip2b	DIP2 disco-interacting protein 2 homolog B (Drosophila)
B2RQE8	-0.458	-0.072	0.1605	-0.398	-0.191875	0.242281	0.31893	na	Arhgap42	Rho GTPase-activating protein 42
B2RQG2	0.72	0.739	0.7185	0.968	0.738913	5.37493e-05	0.0018487	na	Phf3	PHD finger protein 3
B2RQS1	0.243	0.141	0.0665	0.086	0.134125	0.0773049	0.127579	na	Strn3	Striatin-3
B2RQY6	-0.416	-0.767	-0.2785	-0.439	-0.438512	0.0023641	0.011311	na	BC035947	BC035947 protein
B2RR83	-0.309	-0.281	-0.2605	-0.427	-0.308793	0.00305794	0.0132826	na	Ythdc2	Probable ATP-dependent RNA helicase YTHDC2
B2RRC9	1.266	0.715	0.3695	-0.438	0.478125	0.170273	0.239104	na	F8	Coagulation factor VIII
B2RRE7	0.04	0.182	0.2875	0.417	0.231625	0.0427294	0.080877	na	Otud4	OTU domain-containing protein 4
B2RRI2	-0.353	0.123	-0.2235	-0.313	-0.224092	0.0452629	0.0844753	na	Sbno1	Protein strawberry notch homolog 1
B2RS19	0.069	-0.154	0.0855	0.08	0.0690548	0.286121	0.365356	na	Max	Max protein
B2RS91	-0.38	-0.145	0.3145	0.104	-0.026625	0.861142	0.891897	na	Rrn3	RNA polymerase I-specific transcription initiation factor RRN3
B2RSH2	-0.342	-0.055	-1.2645	-2.029	-0.922625	0.0789276	0.129768	na	Gnai1	Guanine nucleotide-binding protein G(i) subunit alpha-1
B2RSU7	0.511	0.185	0.4665	0.438	0.438259	0.000959015	0.00685586	na	Gcc2	GRIP and coiled-coil domain containing 2
B2RT41	0.161	0.369	0.0925	0.334	0.239125	0.033123	0.0666152	na	Zfc3h1	Protein Zfc3h1
B2RTJ2	-0.202	-0.251	-0.1055	-0.006	-0.141125	0.101339	0.158373	na	Kctd21	BTB/POZ domain-containing protein KCTD21
B2RU80	-1.888	-1.404	-2.2815	-2.537	-2.02763	0.000281594	0.00384147	down	Ptprb	Receptor-type tyrosine-protein phosphatase beta
B2RUP0	-0.632	-0.311	-0.1335	-0.849	-0.481375	0.0280395	0.059068	na	Rbm34	RNA binding motif protein 34
B2RUR8	0.23	0.145	0.0575	0.319	0.187875	0.0454469	0.0846806	na	Otud7b	OTU domain-containing protein 7B
B2RWS6	0.087	0.181	0.3465	0.323	0.234375	0.0281885	0.0592663	na	Ep300	Histone acetyltransferase p300
B2RXC1	-0.019	-0.055	0.0775	-0.052	-0.0191898	0.747092	0.798186	na	Trappc11	Trafficking protein particle complex subunit 11
B2RXC6	0.155	0.354	0.1435	-0.033	0.154446	0.0986116	0.155047	na	Polr3a	DNA-directed RNA polymerase
B2RXC8	-0.174	-0.371	-0.1945	-0.371	-0.277625	0.0130555	0.0346535	na	Ppp2r3a	3222402P14Rik protein
B2RXQ2	0.091	0.15	0.2345	0.06	0.133875	0.0782754	0.128888	na	Ppfia1	Ppfia1 protein
B2RXR6	0.631	0.793	0.9045	1.134	0.865625	0.000368873	0.00431495	na	Ankrd44	Serine/threonine-protein phosphatase 6 regulatory ankyrin repeat subunit B
B2RXS4	-0.268	-0.138	-0.6905	-0.872	-0.492125	0.0364805	0.0717787	na	Plxnb2	Plexin-B2
B2RY04	0.386	-0.022	0.1055	0.466	0.233875	0.111941	0.171266	na	Dock5	Dedicator of cytokinesis protein 5
B2RY56	-0.295	-0.014	-0.0145	0.134	-0.0142554	0.847522	0.881854	na	Rbm25	RNA-binding protein 25
B5THE2	-0.542	-0.903	-0.7525	-0.418	-0.653875	0.00208315	0.0104507	na	Mgam	Maltase-glucoamylase
B7ZC46	0.32	0.182	0.2675	0.172	0.235375	0.01162	0.032012	na	42621	Septin-8
B7ZCC2	-0.578	-0.719	-0.8495	-0.416	-0.640625	0.00118432	0.00766032	na	Aim1l	Protein Aim1l
B7ZCJ0	-0.032	-0.01	0.0835	-0.017	-0.0100716	0.864988	0.895262	na	Arhgap21	Rho GTPase-activating protein 21
B7ZCM9	0.215	-0.18	0.0795	0.145	0.0800602	0.356242	0.436732	na	Gm28042	Protein Gm28042
B7ZCU0	-0.034	-0.029	-0.0975	-0.028	-0.0339756	0.575906	0.646402	na	Abi1	Abl interactor 1
B7ZDF5	-0.653	-0.697	-0.9785	-1.06	-0.847125	0.000616642	0.00551461	na	Hdac5	Histone deacetylase 5
B7ZMP1	0.348	0.712	0.2375	0.242	0.34742	0.00917548	0.0272948	na	Xpnpep3	Probable Xaa-Pro aminopeptidase 3
B7ZN28	-0.111	-0.166	-0.2315	0.192	-0.111469	0.198848	0.271315	na	Papln	Papilin
B7ZNL9	-0.227	0.076	0.4715	-0.142	0.044625	0.764366	0.812549	na	Tatdn2	Protein Tatdn2
B7ZWJ3	0.208	0.197	0.3835	0.325	0.278375	0.00872321	0.0264102	na	Gm8765	Predicted gene, EG667693
B7ZWK0	0.286	0.331	0.5045	-0.082	0.286725	0.0285793	0.0598627	na	Nek1	Nek1 protein
B7ZWN4	-0.16	-1.121	-1.1125	0.921	-0.368125	0.434026	0.514768	na	Gm766	Sulfotransferase
B8JJN0	0.869	0.871	0.6025	0.989	0.869316	4.53898e-05	0.00169563	na	Gm20547	Protein Gm20547
B8JJZ4	0.143	0.755	0.0755	-0.033	0.142379	0.187733	0.258593	na	Zfp808	Protein Zfp808
B8JK32	-0.259	-0.122	-0.2165	-0.221	-0.216623	0.0117277	0.0322036	na	Hnrnpm	Heterogeneous nuclear ribonucleoprotein M
B8QI35	-0.276	-0.208	-0.6585	-0.333	-0.332516	0.00755411	0.0238341	na	Ppfia3	Liprin-alpha 3
B8QI36	-0.681	-0.292	-1.1225	-1.841	-0.984125	0.0194709	0.0459887	na	Ppfia4	Liprin-alpha 4
B8ZXI1	-0.115	0.034	-0.0555	-0.432	-0.114434	0.22042	0.294998	na	Qtrtd1	Queuine tRNA-ribosyltransferase subunit QTRTD1
B9EHJ3	0.025	-0.032	0.0915	-0.007	0.019375	0.739963	0.792365	na	Tjp1	Tight junction protein ZO-1
B9EI21	-0.129	0.147	-0.2015	-1.501	-0.200454	0.220596	0.295135	na	Zmat3	Zinc finger matrin type 3
B9EI38	-0.194	0.009	0.0375	0.087	0.00928085	0.888381	0.91217	na	Reps2	RALBP1 associated Eps domain containing protein 2
B9EJ22	0.211	0.237	0.2385	-0.04	0.211124	0.0158036	0.0396655	na	Pms2	Mismatch repair endonuclease PMS2
B9EJ54	-0.166	0.023	0.0955	-0.096	-0.035875	0.650049	0.713629	na	Nup205	MCG21756, isoform CRA_b
B9EJ80	0.323	0.546	-0.0885	0.241	0.255375	0.0763758	0.126331	na	Pdzd8	PDZ domain containing 8
B9EJ86	1.242	1.864	1.0905	0.802	1.24034	0.000930338	0.00675869	up	Osbpl8	Oxysterol-binding protein
B9EJA2	-1.439	-1.031	-0.9535	-1.2	-1.15587	0.000116764	0.00252203	down	Cttnbp2	Cortactin-binding protein 2
B9EJR8	-0.445	-0.331	-0.1575	-0.453	-0.346625	0.00657737	0.0215675	na	Heatr2	HEAT repeat containing 2
B9EJX5	-0.643	-0.311	-0.2075	-0.087	-0.310082	0.0334994	0.0671703	na	Taf2	TAF2 RNA polymerase II, TATA box binding protein (TBP)-associated factor
B9EKI3	0.316	0.04	0.1495	0.17	0.168875	0.0508778	0.0926248	na	Tmf1	TATA element modulatory factor
B9EKN8	-0.734	-0.682	-1.0685	-1.067	-0.887875	0.000583805	0.00535338	na	Tnik	TRAF2 and NCK interacting kinase
B9EKS2	-0.314	-0.033	-0.2835	-0.194	-0.206125	0.0375717	0.0733316	na	Kdm3b	Jumonji domain containing 1B
C8YR32	0.416	-0.043	0.3305	0.708	0.352875	0.0424004	0.0803492	na	Loxhd1	Lipoxygenase homology domain-containing protein 1
D2EAC2	-0.398	-0.255	0.2565	-0.656	-0.263125	0.160511	0.228357	na	Zbed6	Zinc finger BED domain-containing protein 6
D3YTP3	-0.048	0.138	-0.1975	-0.12	-0.056875	0.494893	0.572718	na	Mtx3	Protein Mtx3
D3YTS1	-0.208	0.832	-1.1255	-1.57	-0.517875	0.329336	0.410147	na	Sec11a	Sec11-like 1 (S. cerevisiae), isoform CRA_d
D3YTT6	-0.505	-0.211	-0.5355	-0.44	-0.44044	0.00159096	0.00903611	na	Osbpl3	Oxysterol-binding protein
D3YTT9	-0.217	-0.129	-0.0645	-0.507	-0.216332	0.0558877	0.099243	na	Zzz3	ZZ-type zinc finger-containing protein 3
D3YTV3	-0.479	-0.18	-0.7755	-0.922	-0.589125	0.0134231	0.0354207	na	Dhx34	Probable ATP-dependent RNA helicase DHX34
D3YU60	-1.514	-0.88	-2.0875	-0.38	-1.21538	0.0159846	0.039969	down	Mgst1	Microsomal glutathione S-transferase 1
D3YU95	0.303	0.329	0.0615	0.318	0.30309	0.00346346	0.0144488	na	Cyth2	Cytohesin-2
D3YUC5	0.37	0.117	0.8445	0.532	0.465875	0.0194418	0.045937	na	Fnip2	Folliculin-interacting protein 2
D3YUE4	-0.678	-1.053	-1.3175	-1.611	-1.16488	0.0012902	0.00810255	down	Fam151b	Protein Fam151b
D3YUJ3	0.448	0.358	0.3185	0.206	0.332625	0.003645	0.0149647	na	Ccnyl1	Protein Ccnyl1
D3YUP0	-0.006	0.069	0.4045	0.128	0.127471	0.162428	0.230553	na	Vps8	Vacuolar protein sorting-associated protein 8 homolog
D3YUP1	-0.188	-0.379	-0.1745	-0.762	-0.375875	0.0279926	0.0590038	na	Carm1	Histone-arginine methyltransferase CARM1
D3YUQ5	0.685	0.261	0.7355	0.809	0.685447	0.000296838	0.00395817	na	Rundc3b	Gene model 440, (NCBI)
D3YUW7	0.029	0.024	-0.0205	0.013	0.0130744	0.812987	0.852785	na	Cgn	Cingulin
D3YV00	0.741	1.251	0.1565	0.318	0.616625	0.0400212	0.0766747	na	Atp9b	Probable phospholipid-transporting ATPase IIB
D3YVW2	0.353	0.412	0.3055	0.222	0.323125	0.00319097	0.0136377	na	Golim4	Golgi integral membrane protein 4
D3YWJ5	0.336	0.322	0.3795	0.461	0.374625	0.001216	0.007796	na	Tnfaip8	Tumor necrosis factor alpha-induced protein 8
D3YWQ0	-0.804	-0.088	-1.0005	-0.569	-0.615375	0.016051	0.0401043	na	Dgki	Diacylglycerol kinase
D3YWR1	0.593	0.644	0.4785	0.846	0.640375	0.000451046	0.00476247	na	Gnpda2	Glucosamine-6-phosphate isomerase 2
D3YWS8	0.328	0.418	0.0365	0.374	0.328354	0.00491767	0.0180352	na	Leng8	Leukocyte receptor cluster (LRC) member 8, isoform CRA_a
D3YWX2	0.074	0.22	0.2615	0.353	0.227125	0.0209304	0.0481654	na	Ylpm1	YLP motif-containing protein 1
D3YX02	1.354	1.275	1.1975	1.386	1.30313	5.09417e-06	0.000841369	up	Gm15293	Protein Gm15293
D3YX71	-0.602	-2.402	-1.3475	-3.186	-1.88437	0.0157286	0.0395262	down	Gm8973	Uncharacterized protein
D3YX76	-0.331	-0.509	-0.8225	-0.079	-0.435375	0.0276834	0.0585213	na	Gstm2	Glutathione S-transferase Mu 2
D3YXG0	0.48	1.706	-0.2855	0.544	0.541513	0.0996258	0.156274	na	Hmcn1	Protein Hmcn1
D3YXI6	0.404	0.205	0.1975	0.141	0.20482	0.0183748	0.0440434	na	Setd8	N-lysine methyltransferase SETD8
D3YXJ0	-0.009	-0.349	0.1445	-0.036	-0.0354357	0.681662	0.742436	na	Dgkh	Diacylglycerol kinase
D3YXJ5	0.593	0.205	0.1645	0.255	0.25464	0.0148389	0.0379454	na	Fam84b	Protein Fam84b
D3YXK0	0.28	-0.209	0.2545	0.341	0.254766	0.0122098	0.0331141	na	Jakmip2	MCG4624, isoform CRA_c
D3YXK1	-0.332	0.06	-0.2925	-0.073	-0.159375	0.176479	0.245411	na	Samd1	Atherin
D3YY09	-0.514	-0.051	-0.5875	-0.582	-0.514349	0.000795112	0.00622215	na	Drap1	Dr1-associated corepressor
D3YY33	0.002	-0.06	0.2835	0.157	0.095625	0.324831	0.405609	na	Lrrc31	Protein Lrrc31
D3YYD0	-2.58	-1.045	-1.8875	-1.993	-1.88973	0.000485724	0.00493774	down	Olfm4	Olfactomedin-4
D3YYJ7	1.796	2.746	0.6655	0.392	1.39987	0.0387677	0.0749359	na	Mptx2	MCG120048
D3YYQ8	-0.044	0.364	0.2995	0.499	0.300235	0.0238121	0.0527593	na	Dnah10	Protein Dnah10
D3YYT1	-0.238	-0.008	-0.3215	-0.214	-0.214356	0.0228347	0.0512025	na	Glyr1	Putative oxidoreductase GLYR1
D3YYY8	0.157	0.426	0.4305	0.198	0.302875	0.0183846	0.044046	na	Arhgef26	Protein Arhgef26
D3YZ19	0.555	0.151	0.3575	0.117	0.295125	0.0380538	0.0739126	na	Polr2j	DNA-directed RNA polymerase II subunit RPB11
D3YZC9	0.041	0.084	0.2365	0.324	0.171375	0.0862123	0.139467	na	Sf1	Splicing factor 1
D3YZD8	-0.461	-0.593	-0.6925	-0.923	-0.667375	0.00091035	0.00669663	na	Aamdc	Mth938 domain-containing protein
D3YZG8	0.166	0.128	0.0455	0.032	0.092875	0.178115	0.247404	na	Mthfd2l	Probable bifunctional methylenetetrahydrofolate dehydrogenase/cyclohydrolase 2
D3YZK4	0.067	0.322	0.0955	0.126	0.125768	0.0939646	0.148997	na	Taf1	Transcription initiation factor TFIID subunit 1
D3YZP9	-0.15	-0.177	-0.2245	0.02	-0.150272	0.0583104	0.102433	na	Ccdc6	Coiled-coil domain-containing protein 6
D3YZZ5	0.184	0.325	-0.2085	-0.582	-0.070375	0.730727	0.784887	na	Tmed7	Protein Tmed7
D3Z030	0.455	0.483	0.2995	0.518	0.455243	0.000635111	0.00556012	na	Lrrc16a	Leucine-rich repeat-containing protein 16A
D3Z041	-0.153	-0.377	-0.4835	-0.478	-0.377581	0.00489936	0.0180108	na	Acsl1	Long-chain-fatty-acid--CoA ligase 1
D3Z0K6	-0.418	-0.353	-0.1515	-0.643	-0.391375	0.00900788	0.0269362	na	Rsbn1l	MCG120108, isoform CRA_a
D3Z0M9	-0.676	0.125	-0.3255	-0.514	-0.347625	0.0693512	0.116991	na	Ddx23	MCG18410, isoform CRA_a
D3Z0Z9	0.334	0.021	-0.0355	0.649	0.242125	0.171815	0.240721	na	Gm5069	Glyceraldehyde-3-phosphate dehydrogenase
D3Z1N2	-0.055	-0.096	0.0185	0.158	0.006375	0.929981	0.945915	na	Rnf10	RING finger protein 10
D3Z1R6	0.75	0.14	0.2805	0.348	0.347247	0.016214	0.0403912	na	Cpeb3	Cytoplasmic polyadenylation element-binding protein 3
D3Z1Z1	-0.352	-0.199	-0.7925	-0.62	-0.490875	0.014405	0.0371673	na	Spg7	Paraplegin
D3Z230	0.336	0.06	0.2435	0.285	0.24387	0.0138296	0.0361571	na	Inpp4a	Type I inositol 3,4-bisphosphate 4-phosphatase
D3Z2H9	-0.293	-0.089	-0.3785	-0.158	-0.229625	0.0337813	0.0676809	na	Tpm3-rs7	Uncharacterized protein
D3Z2T8	0.684	0.949	0.8235	0.083	0.685103	0.00347062	0.0144541	na	Zfp963	Protein Zfp963
D3Z357	0.104	0.338	0.2895	0.301	0.289649	0.00429759	0.016519	na	Whsc1l1	Histone-lysine N-methyltransferase NSD3
D3Z3A8	1.271	2.016	1.5115	0.837	1.40888	0.00111681	0.00740289	up	Myo9a	Unconventional myosin-IXa
D3Z3H0	-0.087	0.016	-0.1685	-0.1	-0.087263	0.192374	0.263897	na	Ino80e	Protein Ino80e
D3Z3J6	-0.245	0.081	-0.0505	-0.307	-0.130375	0.239664	0.316107	na	Paip1	Polyadenylate-binding protein-interacting protein 1
D3Z3N4	0.31	0.213	0.3525	0.203	0.269625	0.00721773	0.023091	na	Hnrnph3	MCG11326, isoform CRA_a
D3Z3W8	0.861	0.218	1.6535	2.228	1.24012	0.0282042	0.0592741	na	Bcl7c	B-cell CLL/lymphoma 7 protein family member C
D3Z481	0.052	0.157	0.0885	0.087	0.0883991	0.167866	0.236719	na	Fam126a	Hyccin
D3Z482	0.074	0.617	0.0975	0.214	0.213306	0.0712717	0.119363	na	Ankrd26	Ankyrin repeat domain-containing protein 26
D3Z4C0	-0.425	-0.229	-0.0315	-0.084	-0.192375	0.0917495	0.146354	na	Farp2	FERM, RhoGEF and pleckstrin domain-containing protein 2
D3Z4L1	-0.277	-0.083	-0.4565	-0.799	-0.403875	0.0329094	0.0662986	na	Mthfsd	Methenyltetrahydrofolate synthase domain-containing protein
D3Z4S3	0.201	0.152	0.5705	0.081	0.200562	0.0445433	0.083572	na	Ptrhd1	Putative peptidyl-tRNA hydrolase PTRHD1
D3Z4T9	-1.692	-1.338	-1.4265	-2.701	-1.69033	0.000329135	0.00407848	down	Zranb2	Zinc finger Ran-binding domain-containing protein 2
D3Z4V2	-0.036	-0.037	-0.0455	-0.126	-0.0454579	0.458044	0.53674	na	Fip1l1	Pre-mRNA 3'-end-processing factor FIP1
D3Z4Z0	0.219	0.519	0.3615	0.424	0.380875	0.00332781	0.0140266	na	Tada2b	MCG49644
D3Z576	0.249	-0.02	-0.1055	0.014	0.0135834	0.853872	0.88639	na	Flnc	Filamin-C
D3Z587	-0.283	-0.648	-0.2495	-0.671	-0.462875	0.0134276	0.035421	na	Ube2cbp	E3 ubiquitin-protein ligase E3D
D3Z5G7	0.155	-0.2	-1.1405	-0.268	-0.266694	0.152495	0.21917	na	Ces1b	Protein Ces1b
D3Z5I1	0.104	-0.129	-0.0835	0.007	-0.025375	0.72667	0.781257	na	Zc3hav1	Zinc finger CCCH-type antiviral protein 1
D3Z5L4	-1.257	-0.061	-0.6575	-0.777	-0.688125	0.016953	0.0416753	na	5430403G16Rik	Protein 5430403G16Rik
D3Z5P5	0.889	0.541	0.7505	0.744	0.74442	0.000117384	0.00252203	na	Ighmbp2	DNA-binding protein SMUBP-2
D3Z5S8	1.52	0.72	0.9325	1.234	1.10163	0.00117493	0.00764905	na	Fam46a	MCG11933
D3Z636	-0.016	-0.114	-0.6765	-0.149	-0.148584	0.109941	0.168916	na	Ppa2	Inorganic pyrophosphatase 2, mitochondrial
D3Z637	0.756	0.283	0.5985	0.754	0.599375	0.00211347	0.0105135	na	Tpd52	MCG10134, isoform CRA_c
D3Z656	0.068	-0.169	0.0955	0.273	0.0686445	0.44969	0.529117	na	Synj1	Synaptojanin-1
D3Z667	0.452	2.727	0.4825	-0.446	0.480033	0.171982	0.240871	na	Dnah2	Dynein heavy chain 2, axonemal
D3Z687	-0.1	0.102	0.0295	-0.072	-0.010125	0.885289	0.909694	na	0610010K14Rik	Protein 0610010K14Rik
D3Z6G3	0.551	0.194	-0.0945	-1	-0.087375	0.758422	0.808244	na	Mapre3	Microtubule-associated protein RP/EB family member 3
D3Z6H8	0.073	-0.175	0.2895	-0.412	-0.056125	0.715377	0.771709	na	Amd2	S-adenosylmethionine decarboxylase proenzyme 2
D3Z6W7	0.481	0.015	0.4945	0.317	0.326875	0.0267512	0.0571844	na	Gxylt1	Glucoside xylosyltransferase 1
D3Z710	1.511	1.04	1.3825	1.574	1.38338	4.61104e-05	0.00171078	up	Klc3	Kinesin light chain 3
D3Z722	0.168	-0.496	-0.0125	-0.886	-0.306625	0.233797	0.309858	na	Rps19	40S ribosomal protein S19
D3Z726	0.068	0.282	0.2495	0.443	0.260625	0.0198677	0.0465963	na	Foxp4	Forkhead box protein P4
D3Z748	-0.582	-0.592	-1.9545	-1.247	-1.09387	0.0139891	0.0364344	na	Ugt1a8	Protein Ugt1a8
D3Z7D3	0.13	0.106	-0.0155	0.111	0.106069	0.121293	0.182646	na	Dip2a	Disco-interacting protein 2 homolog A
D3Z7I0	0.341	0.347	0.1835	0.125	0.249125	0.020278	0.0472764	na	Gtf3c2	General transcription factor 3C polypeptide 2
D3Z7P3	0.044	0.195	-0.5655	-0.083	-0.0818719	0.55352	0.627249	na	Gls	Glutaminase kidney isoform, mitochondrial
D3Z7P3-2	0.002	0.195	-0.6435	-0.148	-0.146632	0.372929	0.453307	na	Gls	Isoform 2 of Glutaminase kidney isoform, mitochondrial
D3Z7X0	-0.311	-0.081	-0.9985	-0.407	-0.40584	0.0305092	0.0627408	na	Acad12	MCG142036
D3Z7X6	-0.859	0.49	0.3265	0.021	0.0231516	0.923957	0.940744	na	Gm5581	Protein Gm5581
D6RFU9	1.088	0.351	0.7645	-0.329	0.468625	0.140417	0.205722	na	Sypl	Synaptophysin-like protein 1
D6RGR1	0.541	0.585	0.4455	0.601	0.543125	0.000235975	0.00352162	na	Manba	Beta-mannosidase
D6RI21	0.558	1.075	0.3145	1.502	0.862375	0.0182449	0.0438556	na	Abhd12	Monoacylglycerol lipase ABHD12
D6RI94	-0.446	0.146	-0.5415	-0.443	-0.443225	0.00106808	0.00722941	na	Pbrm1	Protein polybromo-1
D6RJ61	0.599	0.331	0.3635	0.304	0.363266	0.00203794	0.0103564	na	Flywch2	FLYWCH family member 2
E0CX20	-2.039	-1.624	-2.3525	-2.74	-2.18887	0.00014518	0.00276346	down	Bud31	Protein BUD31 homolog
E0CX47	-0.448	1.248	-0.3745	-1.329	-0.377278	0.281944	0.361114	na	Nxpe5	Protein Nxpe5
E0CXC2	0.257	0.266	0.3625	0.531	0.354125	0.00477419	0.0177129	na	Gm28043	Protein Gm28043
E0CXD4	0.196	-0.145	-0.1765	0.218	0.023125	0.851192	0.884525	na	Pcdh1	Protein Pcdh1
E0CXT7	-0.059	0	0.0555	0.074	0.017625	0.770776	0.818037	na	Cpsf4	Cleavage and polyadenylation-specificity factor subunit 4
E0CYB9	0.392	0.258	0.2095	0.581	0.360125	0.00962232	0.028123	na	Mff	Mitochondrial fission factor
E0CYH0	-0.333	-0.46	-0.3955	-0.702	-0.459464	0.00184719	0.00977123	na	Wtap	MCG16685, isoform CRA_d
E0CYH7	0.128	0.687	0.4585	0.492	0.459219	0.00430242	0.016519	na	Filip1l	Filamin A-interacting protein 1-like
E0CYP3	0.345	0.177	-0.0795	0.332	0.193625	0.103393	0.160922	na	Ppm1h	Protein phosphatase 1H
E0CYV0	0.164	0.004	0.1655	0.148	0.148079	0.0489079	0.0897316	na	Pcmt1	Protein-L-isoaspartate O-methyltransferase
E0CZ16-2	0.323	0.296	-0.9025	-0.533	-0.204125	0.525576	0.600422	na	Klhl3	Isoform 2 of Kelch-like protein 3
E0CZ22	-0.288	-0.177	-0.2785	-0.411	-0.287667	0.00539942	0.0190191	na	Mroh1	Protein Mroh1
E0CZ42	-0.382	0.848	0.1245	-0.931	-0.085125	0.807895	0.848888	na	Fer1l6	Protein Fer1l6
E9PU87	0.138	-0.068	0.1325	0.126	0.126033	0.0808008	0.132252	na	Sik3	Serine/threonine-protein kinase SIK3
E9PU88	0.083	0.675	-0.3715	-0.068	0.079625	0.675417	0.736535	na	Zfp873	Protein Zfp873
E9PU96	-0.33	0.044	0.0045	-0.312	-0.148375	0.239942	0.316422	na	Urb1	Nucleolar pre-ribosomal-associated protein 1
E9PUA0	0.05	0.488	0.5035	0.363	0.363742	0.0112944	0.03145	na	Mex3d	RNA-binding protein MEX3D
E9PUA3	0.532	0.716	0.7165	0.579	0.635875	0.00024349	0.00357386	na	Iqsec1	IQ motif and SEC7 domain-containing protein 1
E9PUA5	-0.572	-0.026	-0.2265	-0.095	-0.225575	0.0913344	0.145879	na	Kifc5b	Kinesin-like protein KIFC1
E9PUA6	-0.011	-0.059	-0.1445	0.229	-0.0115038	0.88373	0.908792	na	Kctd9	BTB/POZ domain-containing protein KCTD9
E9PUD2	-0.046	0	-0.0395	-0.042	-0.0395211	0.514039	0.589933	na	Dnm1l	Dynamin-1-like protein
E9PUF4	-0.16	0.115	0.0235	0.127	0.026375	0.736722	0.789739	na	Rbm26	RNA-binding protein 26
E9PUF7	-0.09	0.079	-0.0025	-0.083	-0.024125	0.712852	0.769607	na	Arhgef1	Rho guanine nucleotide exchange factor 1
E9PUI5	0.024	0.126	-0.0185	0.253	0.096125	0.248787	0.32578	na	Fnbp1l	Formin-binding protein 1-like
E9PUJ6	0.484	0.839	0.6685	0.455	0.611625	0.00141195	0.00846957	na	Mycbp2	E3 ubiquitin-protein ligase MYCBP2
E9PUL3	-0.242	0.871	0.4945	0.053	0.294125	0.255083	0.332504	na	Clca4	Calcium-activated chloride channel regulator 4
E9PUM4	0.068	0.36	-0.2405	0.094	0.070375	0.525478	0.600396	na	Tln2	Talin-2
E9PUP1	-0.775	-0.181	-0.6025	-0.443	-0.500375	0.00857939	0.0261228	na	Syde2	Protein Syde2
E9PUQ0	0.323	1.207	-0.0205	1.35	0.714875	0.0809679	0.13238	na	Epha5	Ephrin type-A receptor 5
E9PUQ3	-1.916	-1.183	-1.5635	-2.66	-1.83062	0.00102024	0.00709404	down	AU019823	Protein AU019823
E9PUQ5	0.364	0.173	0.2225	0.285	0.261125	0.00854439	0.0260622	na	Golga2	Golgin subfamily A member 2
E9PUQ8	0.413	0.26	0.0955	0.553	0.330375	0.02233	0.050433	na	Dgkd	Diacylglycerol kinase
E9PUR0	-0.135	-0.083	0.0835	0.017	-0.029375	0.684317	0.744922	na	Ankhd1	Protein Ankhd1
E9PUR6	-0.515	-0.208	-0.4105	-0.106	-0.309875	0.0281536	0.0592663	na	Nr3c1	Glucocorticoid receptor
E9PUS2	-0.374	-0.268	-0.3965	-0.31	-0.337125	0.0020619	0.0104218	na	Btbd2	Protein Btbd2
E9PUU4	-0.306	-0.142	-0.0855	-0.265	-0.199625	0.0367904	0.0722417	na	Gemin5	Gem-associated protein 5
E9PUV9	-0.982	-0.676	-1.2565	-0.809	-0.930875	0.000557966	0.00526683	na	Card10	Caspase recruitment domain-containing protein 10
E9PUZ5	1.137	1.002	0.9025	0.903	0.986125	3.16757e-05	0.00159398	na	Pick1	PRKCA-binding protein
E9PV24	1.393	-0.087	-0.2035	0.103	0.101739	0.561826	0.63424	na	Fga	Protein Fga
E9PV38	-1.433	-1.225	-1.5595	-1.408	-1.40849	6.37928e-06	0.000907306	down	Ces2g	Protein Ces2g
E9PV41	0.069	0.173	0.0395	0.409	0.172343	0.0973208	0.153318	na	Diap1	Protein diaphanous homolog 1
E9PV44	-0.446	0.491	-1.2875	-1.2	-0.610625	0.15721	0.224538	na	Atpif1	ATPase inhibitor, mitochondrial
E9PV45	-0.361	-0.292	-0.4175	-0.505	-0.393875	0.00160766	0.00909232	na	Usp24	Ubiquitin carboxyl-terminal hydrolase
E9PVA2	-0.306	-0.218	-0.0155	-0.462	-0.250375	0.0415469	0.0790872	na	Rrp8	Ribosomal RNA-processing protein 8
E9PVA6	0.134	0.322	0.1505	0.288	0.223625	0.0227187	0.050992	na	Git2	ARF GTPase-activating protein GIT2
E9PVA8	0.046	0.034	-0.0265	-0.051	0.000625	0.991424	0.992841	na	Gcn1l1	Protein Gcn1l1
E9PVB5	-0.218	-0.249	-0.2435	-0.099	-0.218147	0.012228	0.0331431	na	Ttc17	Tetratricopeptide repeat protein 17
E9PVC5	-0.177	-0.271	-0.0515	0.032	-0.116875	0.201994	0.274882	na	Eif4g1	Eukaryotic translation initiation factor 4 gamma 1
E9PVG8	1.383	0.991	0.7455	1.192	1.07787	0.000426646	0.00466529	na	9530053A07Rik	Protein 9530053A07Rik
E9PVM3	0.802	0.329	0.8535	0.9	0.80237	0.000106674	0.00247695	na	Inpp4b	Type II inositol 3,4-bisphosphate 4-phosphatase
E9PVN6	0.431	0.093	-0.5965	-0.026	-0.0244034	0.892802	0.916005	na	Gm20498	Protein Gm20498
E9PVP0	0.66	0.612	0.6545	0.692	0.654625	5.62436e-05	0.00189673	na	Stard10	PCTP-like protein
E9PVP1	0.421	0.145	0.2335	0.377	0.294125	0.0134225	0.0354207	na	Aim1	Aurora kinase B
E9PVU0	-0.076	-0.212	-0.1485	-0.074	-0.127625	0.082327	0.134263	na	Myo6	Unconventional myosin-VI
E9PVU7	-0.297	-0.188	0.0945	-0.129	-0.129875	0.174404	0.243455	na	Pde4d	cAMP-specific 3',5'-cyclic phosphodiesterase 4D
E9PVV1	0.027	0.065	0.4195	0.39	0.225375	0.10675	0.164898	na	Tcf3	Transcription factor E2-alpha
E9PVX6	-0.122	0.567	0.2645	0.041	0.187625	0.239131	0.315665	na	Mki67	Protein Mki67
E9PVY0	0.372	0.231	0.3255	0.305	0.308375	0.00261555	0.0120604	na	Cdc42bpa	Serine/threonine-protein kinase MRCK alpha
E9PVY8	0.634	0.465	0.5215	0.549	0.542375	0.000233442	0.00351654	na	Macf1	Microtubule-actin cross-linking factor 1
E9PVZ8	0.781	0.473	0.4745	0.291	0.474003	0.00165699	0.00924086	na	Golgb1	Protein Golgb1
E9PW37	0.138	0.179	0.2925	0.324	0.233375	0.0169658	0.0416939	na	Rasal2	Protein Rasal2
E9PW39	-0.412	-0.352	-0.4155	-0.097	-0.352323	0.00311041	0.0134304	na	Mov10	Putative helicase MOV-10
E9PW43	0.741	1.297	-0.1955	-0.508	0.333625	0.438946	0.51968	na	Gm10320	Protein Gm10320
E9PW66	-0.803	-0.193	-0.2495	-0.675	-0.480125	0.0282096	0.0592741	na	Nap1l1	Nucleosome assembly protein 1-like 1
E9PW74	0.674	0.077	0.5555	0.649	0.556048	0.00125708	0.00797646	na	Gimd1	GTPase IMAP family member GIMD1
E9PWB2	-0.37	-0.442	-0.0575	-0.255	-0.281125	0.0238888	0.0528853	na	Csnk1a1	Casein kinase I isoform alpha
E9PWD4	-0.121	0.011	0.0525	-0.054	-0.027875	0.666948	0.728687	na	Trmt1	tRNA (guanine(26)-N(2))-dimethyltransferase
E9PWE8	1.16	0.886	0.9865	1.24	1.06812	7.94175e-05	0.00217929	na	Dpysl3	Dihydropyrimidinase-related protein 3
E9PWG2	-0.181	-0.078	-0.1135	0.026	-0.086625	0.217022	0.29157	na	Trappc8	Protein Trappc8
E9PWG6	-1.269	-0.537	-0.8235	-1.113	-0.935625	0.00180815	0.00965392	na	Ncapg	Protein Ncapg
E9PWH2	0.547	0.389	1.0085	0.61	0.609219	0.00167346	0.00926441	na	Card6	Protein Card6
E9PWI3	0.074	0.237	0.4225	0.255	0.247125	0.0195187	0.0460608	na	Mcc	Protein Mcc
E9PWK7	-0.23	-0.524	-0.0075	-0.697	-0.364625	0.0593354	0.103847	na	Ephb4	Ephrin type-B receptor 4
E9PWM9	0.165	0.312	0.9575	0.614	0.512125	0.0268084	0.0572304	na	Myo1h	Unconventional myosin-Ih
E9PWN0	0.347	0.398	0.4435	0.261	0.362375	0.00188058	0.00989556	na	Lpin2	Phosphatidate phosphatase LPIN2
E9PWP7	-0.876	-0.927	-1.2905	-0.124	-0.877254	0.00205495	0.0104098	na	Muc3	Protein Muc3
E9PWR4	0.146	0.189	0.0485	0.28	0.165875	0.0489038	0.0897316	na	Dip2c	Protein Dip2c
E9PWT1	-0.149	0.01	0.0885	0.031	0.0102684	0.872749	0.901548	na	Trrap	Transformation/transcription domain-associated protein
E9PWT2	-0.226	-0.517	0.4535	-0.354	-0.227128	0.157669	0.225072	na	Zfp229	Protein Zfp229
E9PWV7	0.152	0.088	-0.1955	0.024	0.0245321	0.759428	0.80867	na	Gtpbp3	tRNA modification GTPase GTPBP3, mitochondrial
E9PWW6	0.018	-0.144	0.2725	0.106	0.063125	0.50671	0.58311	na	Zc3h7a	Protein Zc3h7a
E9PWZ3	-0.328	-2.43	0.1405	-2.166	-1.19588	0.118447	0.179135	na	Rpl3l	Protein Rpl3l
E9PWZ6	0.297	0.372	0.1595	0.122	0.237625	0.0250509	0.0546131	na	Myo9b	Unconventional myosin-IXb
E9PX29	0.109	0.091	0.0595	-0.021	0.0597276	0.331662	0.412211	na	Sptbn4	Protein Sptbn4
E9PX59	0.723	0.261	0.1855	0.733	0.475625	0.0269254	0.0574189	na	Samd9l	Sterile alpha motif domain-containing protein 9-like
E9PX89	-0.24	-0.379	-0.6885	-0.233	-0.378205	0.0113799	0.0316223	na	Bola3	BolA-like protein 3
E9PXB7	-0.468	-0.257	-0.4045	-0.932	-0.467265	0.00514564	0.0185336	na	Nedd4l	E3 ubiquitin-protein ligase NEDD4-like
E9PXC0	0.486	0.361	0.3745	0.592	0.453375	0.00135315	0.00826035	na	Srp54c	Protein Srp54b
E9PXE2	1.372	1.007	1.2045	1.385	1.24212	4.27279e-05	0.00167127	up	Mcf2l	Guanine nucleotide exchange factor DBS
E9PXF7	0.036	0.135	-0.3125	0.788	0.133479	0.462208	0.540987	na	Gm14446	Protein Gm14446
E9PXF8	0.011	-0.041	-0.0755	0.069	-0.009125	0.880831	0.907205	na	Sbf2	Protein Sbf2
E9PXJ4	-1.239	-0.112	-0.9565	-2.514	-1.20538	0.0268657	0.0573374	na	Zfp712	Protein Zfp712
E9PXN7	-0.582	-0.391	-1.9545	-1.247	-1.04363	0.0234521	0.0522797	na	Ugt1a10	UDP-glucuronosyltransferase 1-7C
E9PXP1	0.009	0.002	-0.2545	-0.611	-0.213625	0.176062	0.245133	na	Brpf1	Protein Brpf1
E9PXP7	0.058	-0.16	0.1245	0.11	0.0583139	0.408375	0.488976	na	Ston2	Stonin-2
E9PXU2	0.076	0.132	-0.3615	-0.076	-0.057375	0.610109	0.677726	na	Adam17	Disintegrin and metalloproteinase domain-containing protein 17
E9PXX8	0.231	0.232	0.1745	-0.102	0.174792	0.0435894	0.0821748	na	Macc1	Protein Macc1
E9PY03	-1.832	-1.927	-1.9725	-1.438	-1.83263	4.96842e-06	0.000841369	down	Tstd1	Upstream stimulatory factor 1
E9PY16	-0.082	-0.483	-0.4265	0.126	-0.216375	0.198304	0.270687	na	Adap1	Protein Adap1
E9PY43	0.222	-0.015	0.2105	0.28	0.210704	0.0177862	0.043102	na	Erich1	Protein Erich1
E9PY46	0.002	0.338	0.2195	-0.056	0.125875	0.269124	0.347192	na	Ift140	Protein Ift140
E9PYD1	-0.493	-0.562	-0.3235	-0.511	-0.493229	0.000438539	0.00471162	na	Fam98c	Protein Fam98c
E9PYF4	0.192	0.12	0.2015	0.31	0.201247	0.0179209	0.0433106	na	Lmo7	Protein Lmo7
E9PYF7	-0.463	-0.306	-1.2465	-0.645	-0.643562	0.0101232	0.0290572	na	Ap1ar	AP1AR
E9PYG6	0.235	0.33	0.2935	0.077	0.235426	0.0172457	0.0422394	na	Rasa1	Protein Rasa1
E9PYH6	-0.293	-0.012	0.0075	-0.091	-0.0905072	0.268676	0.346727	na	Setd1a	Protein Setd1a
E9PYI1	-0.23	0.288	-0.1185	-0.526	-0.146625	0.349695	0.430353	na	Zfp568	Protein Zfp568
E9PYI7	0.179	0.151	0.2035	0.384	0.203302	0.0189775	0.0451159	na	Lmo7	Protein Lmo7
E9PYK0	0.084	0.067	-0.5035	-0.712	-0.266125	0.246117	0.323077	na	Unc93b1	Protein unc-93 homolog B1
E9PYK3	0.165	-0.088	-0.0195	0.186	0.060875	0.496114	0.573717	na	Parp4	Protein Parp4
E9PYL1	-0.218	0.251	-0.5025	-0.268	-0.21892	0.108744	0.167623	na	Chd5	Chromodomain-helicase-DNA-binding protein 5
E9PYL2	0.496	0.426	0.4815	0.592	0.495765	0.000330628	0.00408267	na	Prr12	Protein Prr12
E9PYN1	0.369	0.323	-0.1595	0.121	0.163375	0.219507	0.29407	na	Cadm1	Cell adhesion molecule 1
E9PYN9	-0.767	-1.339	-1.0965	-0.471	-0.918375	0.00370088	0.0151264	na	Aoc1	Amine oxidase
E9PYR1	0.388	0.339	0.3295	0.606	0.387719	0.00168584	0.00929181	na	Fbxl18	Protein Fbxl18
E9PYT0	0.204	0.421	0.1845	0.288	0.274375	0.0101762	0.0291568	na	Arhgap5	Rho GTPase-activating protein 5
E9PYU8	-0.05	-0.121	-0.4405	-0.242	-0.213375	0.0621234	0.107658	na	Smurf1	E3 ubiquitin-protein ligase
E9PYW4	-0.236	-0.184	-0.1545	0.178	-0.154777	0.0641211	0.110438	na	Rnf168	E3 ubiquitin-protein ligase RNF168
E9PYX3	0.167	0.442	0.2385	0.106	0.237934	0.027416	0.058067	na	Mark2	Serine/threonine-protein kinase MARK2
E9PZ16	0.342	-0.232	-0.0355	0.29	0.091125	0.540198	0.614936	na	Hspg2	Basement membrane-specific heparan sulfate proteoglycan core protein
E9PZ26	-0.404	-0.32	-0.4655	-0.442	-0.407875	0.000827825	0.00635733	na	Brd1	Protein Brd1
E9PZ54	-0.03	0.014	-0.2415	-0.437	-0.173625	0.167909	0.236738	na	Gcom1	Protein Gcom1
E9PZ86	-0.781	-0.67	0.0465	-0.79	-0.670573	0.00073461	0.00597901	na	Auts2	Protein Auts2
E9PZ91	0.567	0.821	0.3075	0.588	0.570875	0.00158152	0.00902083	na	Fhit	Bis(5'-adenosyl)-triphosphatase
E9PZF0	0.182	-0.043	0.1935	0.113	0.113415	0.149187	0.215304	na	Gm20390	Nucleoside diphosphate kinase
E9PZJ8	-0.147	0.273	0.0825	-0.111	0.024375	0.819832	0.858841	na	Ascc3	Activating signal cointegrator 1 complex subunit 3
E9PZM4	-0.125	0.224	-0.1135	-0.402	-0.114337	0.308981	0.388663	na	Chd2	Chromodomain-helicase-DNA-binding protein 2
E9PZM7	-0.006	0.193	0.1525	0.391	0.182625	0.0728606	0.121545	na	Scaf11	Protein Scaf11
E9PZP8	0.229	0.293	0.1645	0.244	0.232625	0.00798618	0.0247875	na	Herc1	Protein Herc1
E9PZQ0	0.498	0.109	0.7645	0.522	0.498805	0.00423851	0.0164015	na	Ryr1	Ryanodine receptor 1
E9PZS1	-0.134	0.285	0.0625	0.064	0.0634499	0.448454	0.528182	na	Gm4782	Uncharacterized protein
E9PZY8	-0.242	0.042	-0.1485	-0.16	-0.148779	0.0628169	0.108588	na	1110037F02Rik	Protein 1110037F02Rik
E9Q035	1.048	0.873	0.3365	0.459	0.679125	0.0102276	0.0292519	na	Gm20425	Protein Gm20425
E9Q0A7	0.409	0.416	0.5495	0.455	0.454762	0.000493341	0.00496002	na	Oxr1	Oxidation resistance protein 1
E9Q0B0	0.666	1.371	0.8455	0.371	0.813375	0.00583912	0.0199978	na	Sorbs2	Sorbin and SH3 domain-containing protein 2
E9Q0B6	0.523	0.397	0.6155	0.242	0.444375	0.00388796	0.0156181	na	Dnah6	Protein Dnah6
E9Q0F0	-0.237	-0.27	-0.6995	-0.814	-0.505125	0.0215127	0.0492297	na	Krt78	Protein Krt78
E9Q0J3	0.99	0.55	1.0625	0.772	0.843625	0.000783717	0.00619081	na	Mx1	Interferon-induced GTP-binding protein Mx1
E9Q0J5	0.613	0.692	0.6365	0.849	0.691623	0.000124485	0.00259122	na	Kif21a	Kinesin-like protein KIF21A
E9Q0N0	-0.017	0.07	0.2485	0.05	0.069713	0.313875	0.394015	na	Itsn1	Intersectin-1
E9Q0Q3	-0.734	1.41	-0.1645	-1.012	-0.168472	0.700611	0.759256	na	2610021A01Rik	Protein 2610021A01Rik
E9Q137	1.122	0.604	0.5615	0.908	0.798875	0.00190522	0.00996595	na	Tex264	Protein Tex264
E9Q166	0.039	0.192	0.0795	0.199	0.127375	0.102778	0.160142	na	Atad2b	Protein Atad2b
E9Q1A5	2.186	7.665	0.0245	0.043	2.17397	0.146695	0.212703	na	Zfp384	Protein Zfp384
E9Q1F5	0.569	0.445	0.6635	0.444	0.530375	0.000662659	0.00566815	na	Myo5c	Protein Myo5c
E9Q1K3	-0.624	-0.292	-0.3345	-0.339	-0.338885	0.00224729	0.0109415	na	Add1	Alpha-adducin
E9Q1L8	-0.351	0.117	-0.3055	-0.153	-0.173125	0.151783	0.218342	na	Zfp493	Protein Zfp493
E9Q1P8	-0.474	-0.305	-0.1475	-0.332	-0.314625	0.00707126	0.0227495	na	Irf2bp2	Interferon regulatory factor 2-binding protein 2
E9Q1Q1	0.556	0.504	1.1595	0.479	0.555701	0.00050545	0.00501322	na	Mast2	Microtubule-associated serine/threonine-protein kinase 2
E9Q1Q9	-1.228	-2.256	-1.4795	-0.174	-1.28438	0.0127722	0.0341873	down	Khk	Ketohexokinase
E9Q1U6	0.18	0.148	0.3135	0.448	0.272375	0.0193113	0.0457332	na	Ctif	CBP80/20-dependent translation initiation factor
E9Q1W3	0.429	0.438	-0.2285	0.738	0.42983	0.0119445	0.0325588	na	Neb	Protein Neb
E9Q1W7	0.533	0.629	0.5475	0.798	0.626875	0.000308401	0.00402528	na	Tbck	TBC domain-containing protein kinase-like protein
E9Q1Z0	-0.245	-0.079	-0.4535	-0.07	-0.211875	0.0732355	0.122069	na	4732456N10Rik	Protein 4732456N10Rik
E9Q236	0.401	0.336	0.7195	0.214	0.400309	0.00685622	0.0222272	na	Abcc4	Protein Abcc4
E9Q238	-0.738	-0.346	-0.4615	-0.59	-0.533875	0.00196672	0.0101555	na	Kank1	Protein Kank1
E9Q246	0.342	0.07	-0.0015	0.19	0.150125	0.132318	0.195862	na	Dennd1b	DENN domain-containing protein 1B
E9Q263	-0.012	0.064	0.1645	0.268	0.121125	0.164485	0.232854	na	Unc13b	Protein unc-13 homolog B
E9Q264	-0.15	0.715	-0.1055	-0.66	-0.107153	0.587443	0.657602	na	Myh15	Protein Myh15
E9Q284	0.241	0.197	0.3395	0.516	0.323375	0.00913791	0.0272033	na	Coil	Coilin
E9Q286	0.867	-0.48	0.1225	0.259	0.192125	0.420369	0.501315	na	Ice1	Little elongation complex subunit 1
E9Q2B2	-0.442	-0.394	-0.2795	-0.444	-0.394274	0.00112601	0.00744545	na	Ncor1	Nuclear receptor corepressor 1
E9Q2E4	0.391	0.354	0.2395	0.355	0.354095	0.00153578	0.00884815	na	Gm15800	Protein Gm15800
E9Q2H1	-0.447	-0.313	-0.3815	-0.643	-0.446125	0.00203979	0.0103586	na	Ubr5	E3 ubiquitin-protein ligase UBR5
E9Q2I4	0.637	0.497	0.9425	0.727	0.700875	0.000621166	0.00551633	na	Elmsan1	Protein Elmsan1
E9Q2V5	-0.408	-0.126	-0.6155	-1.021	-0.542625	0.0223343	0.050433	na	BC037034	Protein BC037034
E9Q2W8	-0.204	-0.394	-0.6245	-0.673	-0.473875	0.00838008	0.0257215	na	Loh12cr1	Loss of heterozygosity 12 chromosomal region 1 protein homolog
E9Q309	0.274	0.262	0.1405	0.451	0.273597	0.0095096	0.0278994	na	Cep350	Protein Cep350
E9Q317	0.029	0.001	0.2805	0.163	0.118375	0.189344	0.260438	na	Gm10094	Histone deacetylase complex subunit SAP18
E9Q368	-0.163	-0.339	0.0335	-0.009	-0.119375	0.246244	0.32319	na	Gm17296	Protein Gm17296
E9Q390	1.279	1.429	0.8835	0.99	1.14538	0.000314204	0.00404438	up	Myof	Myoferlin
E9Q392	-0.869	-0.449	-0.2095	-0.72	-0.561875	0.0110456	0.0309183	na	Rad18	E3 ubiquitin-protein ligase RAD18
E9Q3E2	0.562	0.226	-0.1775	0.709	0.329875	0.130803	0.194086	na	Synpo	Synaptopodin
E9Q3F7	0.092	0.28	0.0235	0.15	0.136375	0.100293	0.15689	na	Peg10	Retrotransposon-derived protein PEG10
E9Q3G5	0.259	-0.013	0.0435	0.206	0.123875	0.183448	0.253343	na	Arfip1	Protein Arfip1
E9Q3G8	-0.025	0.306	0.1505	0.318	0.187375	0.085469	0.138513	na	Nup153	Protein Nup153
E9Q3I3	0.506	0.554	0.5245	0.614	0.549625	0.00016075	0.00291459	na	Spata13	Spermatogenesis-associated protein 13
E9Q3L2	0.187	-0.019	0.0165	0.097	0.070375	0.329303	0.410147	na	Pi4ka	Protein Pi4ka
E9Q3M9	-0.527	-0.531	-0.4765	-0.425	-0.489875	0.000305052	0.00399459	na	2010300C02Rik	Protein 2010300C02Rik
E9Q3P4	-0.639	-0.432	-0.5505	-0.643	-0.566125	0.00036463	0.00428557	na	Cenpf	Protein Cenpf
E9Q3T3	-0.269	0.149	0.0765	-0.011	-0.0103117	0.910716	0.931047	na	Kif14	Protein Kif14
E9Q3V6	0.307	0.526	0.3725	0.02	0.307794	0.0237711	0.0527367	na	42615	Septin-2
E9Q3X0	0.152	-0.076	-0.2765	0.466	0.066375	0.673053	0.734356	na	Mvp	Major vault protein
E9Q3Y4	0.014	-0.148	0.0955	-0.028	-0.016625	0.808449	0.849247	na	Lrba	Lipopolysaccharide-responsive and beige-like anchor protein
E9Q3Z5	0.31	0.401	0.3505	0.45	0.377875	0.00122031	0.00780494	na	Svil	Supervillin
E9Q401	0.747	1.073	1.1515	1.251	1.07372	7.95719e-05	0.00217929	na	Ryr2	Ryanodine receptor 2
E9Q409	-1.155	-0.943	-1.4935	-1.12	-1.15432	5.13657e-05	0.00180946	down	Prss32	Protein Prss32
E9Q411	0.188	0.281	0.0805	0.151	0.175125	0.0348583	0.0692819	na	Nbas	Protein Nbas
E9Q414	-0.422	-0.739	-1.0905	-0.348	-0.649875	0.00980006	0.0284454	na	Apob	Apolipoprotein B-100
E9Q444	0.331	0.139	0.5945	0.586	0.412625	0.0151632	0.038516	na	Zbtb21	Protein Zbtb21
E9Q450	-0.169	-0.065	-0.4425	-0.124	-0.168605	0.0615526	0.106928	na	Tpm1	Tropomyosin alpha-1 chain
E9Q453	-0.491	-0.133	-0.7185	-0.429	-0.442875	0.00862009	0.026187	na	Tpm1	Tropomyosin alpha-1 chain
E9Q456	-0.484	-0.126	-0.6985	-0.413	-0.430375	0.00948766	0.0278819	na	Tpm1	Tropomyosin alpha-1 chain
E9Q474	0.642	0.596	0.6575	0.946	0.657314	0.000119601	0.00255595	na	Akap13	Protein Akap13
E9Q481	-0.167	-0.239	0.1065	-0.125	-0.125425	0.13469	0.198822	na	Smek1	Serine/threonine-protein phosphatase 4 regulatory subunit 3A
E9Q4D5	0.218	1.356	0.0785	0.445	0.44339	0.0622346	0.107791	na	Rem2	GTP-binding protein REM 2
E9Q4F8	0.292	0.159	0.2925	0.328	0.292089	0.00370328	0.0151264	na	Ankrd11	Protein Ankrd11
E9Q4K0	0.406	-0.497	-0.5235	-0.119	-0.183375	0.388933	0.469981	na	Ablim2	Actin-binding LIM protein 2
E9Q4K7	0.37	0.133	0.1275	0.284	0.228625	0.0295457	0.0613577	na	Kif13b	Protein Kif13b
E9Q4M2	-0.301	-0.693	-0.5625	-0.412	-0.492125	0.00319585	0.0136377	na	Lipe	Hormone-sensitive lipase
E9Q4N7	0.006	0.075	0.3035	0.233	0.154375	0.120731	0.182073	na	Arid1b	Protein Arid1b
E9Q4Q2	0.053	0.092	0.2365	0.345	0.181625	0.0737118	0.122761	na	Sf1	Splicing factor 1
E9Q4U7	0.855	0.9	0.9945	0.652	0.855511	8.48988e-05	0.00227552	na	Diap2	Protein diaphanous homolog 2
E9Q4X2	0.034	0.332	-0.1605	-1.208	-0.158634	0.488333	0.565698	na	Uggt2	Protein Uggt2
E9Q4Y2	-0.756	-0.137	-0.0895	-0.753	-0.433875	0.0722891	0.120768	na	Rsf1	Protein Rsf1
E9Q4Y4	-0.109	0.203	0.2575	0.262	0.203286	0.0267404	0.0571765	na	Cep192	Protein Cep192
E9Q4Z2	-0.443	-0.452	-0.5085	-0.836	-0.508191	0.000628182	0.00555018	na	Acacb	Protein Acacb
E9Q509	-0.089	-0.572	-0.4465	0.479	-0.157125	0.484999	0.562405	na	Pklr	Pyruvate kinase
E9Q512	0.43	0.06	0.2825	0.335	0.28306	0.0146001	0.0375257	na	Trip11	Protein Trip11
E9Q557	-0.098	0.068	-0.1495	0.06	-0.029875	0.702644	0.761047	na	Dsp	Desmoplakin
E9Q577	0.294	0.08	0.2885	0.25	0.250216	0.00859741	0.0261456	na	Uimc1	BRCA1-A complex subunit RAP80
E9Q585	-0.18	-0.217	0.0165	-0.34	-0.180547	0.0627728	0.108574	na	Slc4a1ap	Protein Slc4a1ap
E9Q586	0.094	-0.009	0.0495	0.224	0.089625	0.222332	0.29716	na	Dctn1	Dynactin subunit 1
E9Q5B0	0.278	0.361	0.2055	0.369	0.303375	0.0044071	0.0167624	na	Camsap3	Calmodulin-regulated spectrin-associated protein 3
E9Q5B4	-0.703	-0.4	0.0395	-1.557	-0.655125	0.064652	0.111066	na	Zscan29	Protein Zscan29
E9Q5C9	-1.968	-1.821	-1.5075	-2.239	-1.88387	3.52409e-05	0.00161472	down	Nolc1	Protein Nolc1
E9Q5D6	0.293	0.172	0.3735	0.125	0.240875	0.0217706	0.0496002	na	Ranbp9	Ran-binding protein 9
E9Q5E2	0.439	0.351	0.4825	0.404	0.419125	0.000667492	0.00567864	na	BC005561	Protein BC005561
E9Q5F9	-0.02	0.007	0.1755	0.092	0.063625	0.36988	0.450147	na	Setd2	Histone-lysine N-methyltransferase SETD2
E9Q5G3	-0.234	0.473	0.1125	-0.414	-0.015625	0.935688	0.949848	na	Kif23	Kinesin-like protein KIF23
E9Q5J9	-0.34	-0.089	-0.4315	-0.336	-0.336254	0.00307352	0.0133214	na	Tpm3	Tropomyosin alpha-3 chain
E9Q5K9	-1.951	-1.083	-1.7955	-2.091	-1.79672	6.16261e-05	0.00195206	down	Ythdc1	YTH domain-containing protein 1
E9Q5L4	0.73	0.424	0.3275	1.307	0.697125	0.0148794	0.0379878	na	C530008M17Rik	Protein C530008M17Rik
E9Q5N9	-0.116	0.112	0.2705	-0.243	0.005875	0.962171	0.970565	na	Zfp395	Protein Zfp395
E9Q5R6	1.186	0.722	1.7735	0.904	1.14637	0.00217085	0.0106666	up	Arhgef37	Rho guanine nucleotide exchange factor 37
E9Q5W2	0.132	0.025	0.4875	0.959	0.400875	0.0910955	0.1456	na	Spata31d1d	Protein Spata31d1d
E9Q5W5	-0.111	-0.447	-0.2215	-0.131	-0.220939	0.0359933	0.0710145	na	Zzef1	Zinc finger ZZ-type and EF-hand domain-containing protein 1
E9Q5X2	0.571	0.192	0.2805	0.374	0.354375	0.00858512	0.0261303	na	Cpeb2	Cytoplasmic polyadenylation element-binding protein 2
E9Q5Z6	0.339	-1.237	-0.8305	0.926	-0.200625	0.694038	0.753559	na	Adh6a	Protein Adh6a
E9Q616	-0.1	-0.346	-0.8155	-0.263	-0.345098	0.0266277	0.0570116	na	Ahnak	Protein Ahnak
E9Q634	0.422	0.566	0.2375	-0.054	0.292875	0.0678386	0.11506	na	Myo1e	Unconventional myosin-Ie
E9Q6B2	-0.037	-0.615	-0.1705	-0.41	-0.308125	0.0608111	0.105851	na	Ccdc85c	Coiled-coil domain-containing protein 85C
E9Q6C7	0.152	0.411	0.3665	0.113	0.260625	0.0330365	0.0665213	na	Lphn2	Latrophilin-2
E9Q6D6	-0.125	-0.313	0.3555	-0.031	-0.0320459	0.798868	0.841058	na	Zfp277	Protein Zfp277
E9Q6H8	-0.297	-0.304	-0.4195	-0.531	-0.387875	0.00283617	0.0126695	na	Plekha5	Protein Plekha5
E9Q6J5	0.39	0.534	0.4885	0.504	0.488664	0.000334138	0.00409447	na	Bod1l	Protein Bod1l
E9Q6K3	0.031	-0.106	0.3185	0.234	0.119375	0.300058	0.379884	na	Pibf1	Protein Pibf1
E9Q6L0	0.438	0.418	0.4105	0.341	0.410592	0.000685028	0.00576661	na	Clasp1	CLIP-associating protein 1
E9Q6L7	-0.795	-1.171	-1.0015	0.618	-0.796492	0.00829089	0.0255452	na	Gm10639	Glutathione S-transferase
E9Q6Q4	-0.272	-0.239	-0.0675	-0.181	-0.189875	0.0296706	0.0615054	na	Rap1gds1	Protein Rap1gds1
E9Q6R7	0.143	0.104	-0.1005	-0.028	0.029625	0.704978	0.763328	na	Utrn	Protein Utrn
E9Q6S0	0.757	-0.007	0.3905	0.993	0.533375	0.0464303	0.0861524	na	Zfp597	Protein Zfp597
E9Q6S4	0.125	0.268	-0.0775	-0.777	-0.0759697	0.672406	0.733992	na	Gm17067	Protein Gm17067
E9Q6X0	0.376	0.101	0.2625	0.275	0.262844	0.0092217	0.0274018	na	Mapre2	Microtubule-associated protein RP/EB family member 2
E9Q6Z8	-0.573	-0.361	-0.8215	-0.555	-0.572369	0.00102634	0.00709404	na	Pou2f1	POU domain, class 2, transcription factor 1
E9Q723	0.5	0.846	0.5585	0.445	0.558039	0.000665959	0.00567162	na	Ttc13	Protein Ttc13
E9Q777	0.367	0.299	0.5035	0.784	0.488375	0.00505614	0.0183214	na	Akap11	Protein Akap11
E9Q784	-0.131	-0.054	-0.4655	-0.516	-0.291625	0.0670375	0.114112	na	Zc3h13	Protein Zc3h13
E9Q7C4	0.273	0.685	0.5495	0.441	0.487125	0.00294737	0.0129497	na	Prr14l	Protein Prr14l
E9Q7D5	-0.051	-0.045	-0.2375	0.103	-0.0505599	0.499183	0.576601	na	Arhgef5	Protein Arhgef5
E9Q7E2	0.035	0.355	0.2605	0.257	0.257263	0.00932605	0.0276031	na	Arid2	Protein Arid2
E9Q7G0	0.369	0.596	0.4085	0.634	0.501875	0.00172002	0.00938979	na	Numa1	Protein Numa1
E9Q7H5	0.091	0.126	0.1825	0.318	0.179375	0.0396063	0.0760555	na	Gm8991	Uncharacterized protein
E9Q7K1	0.792	0.445	0.6265	0.981	0.711125	0.00147451	0.00864929	na	Guk1	Guanylate kinase
E9Q7K9	-0.372	-0.365	-0.6715	-0.27	-0.371725	0.00224938	0.0109451	na	Mettl17	Methyltransferase-like protein 17, mitochondrial
E9Q7L0	0.67	0.743	0.3165	0.369	0.524625	0.00628508	0.0209607	na	Ogdhl	Protein Ogdhl
E9Q7L1	-0.508	-0.256	-0.0665	-0.451	-0.320375	0.0278687	0.0588046	na	Urb2	Protein Urb2
E9Q7M2	-0.004	-0.191	0.1275	0.003	-0.00361689	0.958672	0.968217	na	Tsc22d2	Protein Tsc22d2
E9Q7N8	0.098	0.026	0.3205	0.37	0.203625	0.0868024	0.140091	na	Zfp346	Zinc finger protein 346
E9Q7N9	0.173	0.392	-0.0715	-0.003	0.122625	0.294728	0.374246	na	Dnah11	Protein Dnah11
E9Q7P9	0.756	0.654	0.3405	0.432	0.545625	0.00341965	0.0143033	na	Cdhr2	Protein Cdhr2
E9Q7Q0	0.638	0.554	0.6325	0.415	0.559875	0.00038936	0.00443097	na	Muc4	Mucin-4
E9Q7Q3	-0.293	-0.07	-0.4685	-0.134	-0.241375	0.0512881	0.0930743	na	Tpm3	Tropomyosin alpha-3 chain
E9Q800	0.495	0.408	0.1115	0.158	0.293125	0.0372549	0.0729263	na	Immt	Mitochondrial inner membrane protein
E9Q828	0.249	0.477	-0.3425	-0.141	0.060625	0.751105	0.801725	na	Atp2b4	Calcium-transporting ATPase
E9Q8A3	-0.017	0.042	0.3485	-0.02	0.0416917	0.558054	0.631227	na	Pi4kb	Phosphatidylinositol 4-kinase beta
E9Q8D0	-0.148	0	-0.1095	-0.292	-0.137375	0.104299	0.16205	na	Dnajc21	Protein Dnajc21
E9Q8G4	0.098	0.631	0.6665	0.601	0.601216	0.000236666	0.00352536	na	Tcf4	Transcription factor 4
E9Q8G5	0.007	0.169	0.1035	-0.064	0.053875	0.47149	0.549924	na	A430033K04Rik	Protein A430033K04Rik
E9Q8I7	0.193	1.044	0.1705	0.571	0.494625	0.0454739	0.0846915	na	Nfxl1	Protein Nfxl1
E9Q8I9	0.998	1.361	0.6915	0.702	0.938125	0.00142592	0.00852239	na	Fry	Protein furry homolog
E9Q8L9	0.628	0.578	0.6015	0.517	0.581125	0.000121276	0.00257118	na	Rab11fip1	Rab11 family-interacting protein 1
E9Q8N8	-1.359	-0.987	-1.7165	-2.079	-1.53537	0.000823844	0.00635733	down	Slc4a4	Electrogenic sodium bicarbonate cotransporter 1
E9Q8Q5	0.9	0.363	0.0155	1.161	0.609875	0.0565021	0.100076	na	Bcas1	Breast carcinoma-amplified sequence 1 homolog
E9Q8T1	-0.189	-0.192	-0.1715	0.01	-0.171588	0.0310079	0.0634534	na	Tacc2	Transforming acidic coiled-coil-containing protein 2
E9Q8T7	0.732	1.283	1.2535	1.11	1.11088	0.000136047	0.00269205	na	Dnah1	Protein Dnah1
E9Q912	-0.277	-0.242	-0.1695	-0.256	-0.242134	0.00686699	0.0222532	na	Rap1gds1	Protein Rap1gds1
E9Q967	-0.337	-0.095	-0.1505	-0.38	-0.240625	0.0358986	0.0708774	na	Dvl3	Segment polarity protein dishevelled homolog DVL-3
E9Q980	-0.933	0.129	-0.7715	-0.678	-0.678898	0.002459	0.0115784	na	Zfp788	Protein Zfp788
E9Q987	0.354	0.125	-0.0275	0.692	0.285875	0.106235	0.164423	na	Trim12c	Protein Trim12c
E9Q9A5	-0.103	-0.03	-0.2605	-0.359	-0.188125	0.0809005	0.132341	na	Pnkp	Bifunctional polynucleotide phosphatase/kinase
E9Q9B3	0.298	0.661	0.3075	0.663	0.482375	0.0085075	0.0260226	na	Spryd3	Protein Spryd3
E9Q9B7	0.258	0.188	-0.0035	-0.107	0.083875	0.415585	0.496348	na	Kidins220	Protein Kidins220
E9Q9C1	0.768	0.054	0.1195	0.986	0.481875	0.0929792	0.147844	na	Ablim1	Actin-binding LIM protein 1
E9Q9C3	-0.091	0.056	-0.1725	-0.056	-0.065875	0.344346	0.425272	na	Mllt4	Afadin
E9Q9C6	1.523	0.778	0.9895	1.436	1.18162	0.0011839	0.00766032	up	Fcgbp	Protein Fcgbp
E9Q9D5-1	0.892	0.728	0.8735	0.785	0.819625	4.50397e-05	0.00169459	na	Rabl2	Isoform 1 of Rab-like protein 2A
E9Q9D8	-0.194	-0.199	0.5705	1.026	0.300875	0.347257	0.428075	na	Ankrd35	Protein Ankrd35
E9Q9F5	0.272	0.306	0.2865	0.637	0.305884	0.003613	0.0148728	na	42620	Septin-7
E9Q9F9	0.335	0.323	-0.0155	0.279	0.27925	0.00706323	0.0227465	na	Edrf1	Erythroid differentiation-related factor 1
E9Q9G6	0.614	0.356	0.6785	0.638	0.614222	0.000176807	0.003087	na	Kif1a	Kinesin-like protein KIF1A
E9Q9G8	0.593	1.052	0.7825	1.043	0.867625	0.000650031	0.00561978	na	Ift122	Intraflagellar transport protein 122 homolog
E9Q9L6	0.634	0.391	0.7465	0.554	0.581375	0.000790478	0.00621677	na	Nbeal2	Neurobeachin-like protein 2
E9Q9M0	0.376	0.334	0.6975	0.417	0.41668	0.00152721	0.00880508	na	Cep290	Centrosomal protein of 290 kDa
E9Q9M8	0.601	-0.008	0.4345	0.225	0.313125	0.0581299	0.102161	na	Pwwp2b	Protein Pwwp2b
E9Q9Q0	-0.405	0.677	0.4945	-0.154	0.153125	0.5723	0.643436	na	Ino80d	INO80 complex subunit D
E9Q9Q2	0.146	-0.021	0.2045	0.075	0.101125	0.186362	0.256836	na	R3hdm1	Protein R3hdm1
E9Q9V7	-0.167	-0.065	-0.1275	-0.203	-0.140625	0.0554571	0.0986945	na	Srcap	Protein Srcap
E9Q9Y2	-0.443	-0.37	-0.2585	-0.34	-0.352875	0.00189822	0.00996223	na	Ncor1	Nuclear receptor corepressor 1
E9QA22	0.38	0.575	0.4215	0.606	0.495625	0.00114601	0.0075279	na	Zfp644	Protein Zfp644
E9QA45	-0.277	0.308	0.1115	-0.089	0.013375	0.918028	0.936583	na	Gtpbp2	GTP-binding protein 2
E9QAB6	0.308	0.292	0.5925	0.285	0.307919	0.00327243	0.0138538	na	Ptar1	Protein Ptar1
E9QAC6	0.679	0.333	0.7755	0.52	0.576875	0.00220954	0.0108067	na	Pick1	Galectin
E9QAD4	0.267	0.43	0.2905	0.073	0.26752	0.015202	0.0385751	na	Ccdc93	Coiled-coil domain-containing protein 93
E9QAD8	-0.01	-0.083	0.3925	0.212	0.127875	0.305958	0.385765	na	Iqsec2	IQ motif and SEC7 domain-containing protein 2
E9QAE3	-0.122	0.065	-0.0185	-0.123	-0.049625	0.483418	0.561059	na	Btaf1	Protein Btaf1
E9QAE4	0.205	0.271	0.2315	0.262	0.242375	0.0056997	0.019697	na	Nsd1	Histone-lysine N-methyltransferase, H3 lysine-36 and H4 lysine-20-specific
E9QAF4	0.14	0.097	0.0765	0.278	0.139703	0.0699166	0.117688	na	Phldb3	Protein Phldb3
E9QAF5	-0.188	-0.258	-0.4765	-0.694	-0.404125	0.0174045	0.0425243	na	Zfp760	Protein Zfp760
E9QAF8	0.613	0.48	0.7095	0.858	0.665125	0.000542631	0.00519027	na	Ccnt2	Protein Ccnt2
E9QAN8	0.235	-0.065	-0.0715	0.101	0.049875	0.581053	0.651266	na	Pik3c2b	Protein Pik3c2b
E9QAP6	-1.078	-0.31	-0.5135	-0.87	-0.692875	0.00941117	0.0277528	na	Pole	DNA polymerase epsilon catalytic subunit A
E9QAP7	-0.067	-0.064	0.1175	0.329	0.078875	0.453528	0.532772	na	Taf4a	Protein Taf4a
E9QAQ5	0.452	0.326	0.4205	0.507	0.426375	0.000793637	0.00622215	na	Gsk3b	Glycogen synthase kinase-3 beta
E9QAQ7	-0.085	0.064	0.3385	0.275	0.148125	0.214344	0.288844	na	Arid1a	AT-rich interactive domain-containing protein 1A
E9QAS4	-0.377	0.259	-0.2415	-0.421	-0.24235	0.0757108	0.125465	na	Chd4	Chromodomain-helicase-DNA-binding protein 4
E9QAS7	0.286	-0.199	-0.0085	0.138	0.054125	0.624321	0.691065	na	Inpp5a	Protein Inpp5a
E9QAU4	-0.297	-0.088	-0.3845	-0.092	-0.215375	0.0580611	0.102062	na	Etl4	Sickle tail protein
E9QAX2	0.325	0.195	0.1345	0.744	0.324109	0.029973	0.061988	na	Myo18a	Unconventional myosin-XVIIIa
E9QB02	0.067	0.012	-0.0075	-0.262	-0.00726247	0.911813	0.931931	na	Mars	Methionine--tRNA ligase, cytoplasmic
E9QJT2	-0.855	-0.352	-0.3335	-0.915	-0.613875	0.0133147	0.0351926	na	Naf1	H/ACA ribonucleoprotein complex non-core subunit NAF1
E9QJT6	-0.251	-0.092	-0.0045	-0.191	-0.134625	0.115645	0.175792	na	Papd5	Non-canonical poly(A) RNA polymerase PAPD5
E9QJU6	-0.033	-0.122	-0.0015	0.254	-0.00190728	0.979409	0.983593	na	Poli	DNA polymerase iota
E9QJU8	0.407	0.398	0.2875	0.373	0.373161	0.00110366	0.00734337	na	Trp53bp2	Apoptosis-stimulating of p53 protein 2
E9QJV4	-0.14	0.139	0.0025	-0.167	-0.041375	0.63467	0.69981	na	Prpf39	Pre-mRNA-processing factor 39
E9QJW0	-1.081	-0.873	-1.5795	-0.22	-0.938375	0.00966853	0.0282066	na	Mgst1	Microsomal glutathione S-transferase 1
E9QK04	0.009	-0.064	0.1145	0.279	0.084625	0.348547	0.429335	na	Neo1	Neogenin
E9QK39	-0.216	0.012	-0.5465	-0.344	-0.273625	0.0565342	0.100076	na	Rps6ka6	Ribosomal protein S6 kinase
E9QK53	-0.486	-0.427	-0.5915	-0.6	-0.526125	0.000448564	0.00476131	na	Fgfr2	Fibroblast growth factor receptor
E9QK62	-1.076	-0.591	-1.0605	-0.892	-0.904875	0.0003736	0.00433289	na	Ngef	Ephexin-1
E9QK83	-0.51	0.016	-0.1415	-0.509	-0.286125	0.0926735	0.147563	na	Utp20	Small subunit processome component 20 homolog
E9QK89	-0.242	0.015	-0.0995	0.006	-0.080125	0.319573	0.400041	na	Mdc1	Mediator of DNA damage checkpoint protein 1
E9QKB2	0.617	0.391	1.0755	1.184	0.816875	0.00719287	0.0230482	na	Habp4	Intracellular hyaluronan-binding protein 4
E9QKC6	-0.64	-0.413	-0.6905	0.038	-0.426375	0.0331834	0.0666997	na	Trim2	Tripartite motif-containing protein 2
E9QKD1	-0.216	-0.145	-0.1015	-0.489	-0.215494	0.0370964	0.072705	na	Nol8	Nucleolar protein 8
E9QKE4	0.238	0.046	0.1135	0.231	0.157125	0.0667642	0.113836	na	Rab3gap2	Rab3 GTPase-activating protein non-catalytic subunit
E9QKE9	0.313	0.259	0.3325	0.187	0.272875	0.00534544	0.0189422	na	Cux1	Homeobox protein cut-like
E9QKG2	0.038	0.224	-0.0035	0.278	0.134125	0.171269	0.240198	na	Katna1	Katanin p60 ATPase-containing subunit A1
E9QKG3	-0.209	-0.18	0.0305	-0.261	-0.18029	0.0361677	0.0713209	na	Trmt11	tRNA (guanine(10)-N2)-methyltransferase homolog
E9QKL0	-0.36	-0.32	-0.3805	-0.657	-0.380302	0.00158681	0.00902535	na	Rad54l2	Helicase ARIP4
E9QKQ3	-0.585	-0.14	-0.4945	-0.999	-0.554625	0.0124578	0.0335422	na	Knop1	Lysine-rich nucleolar protein 1
E9QKT1	-0.194	-0.21	-0.1005	-0.204	-0.194063	0.0184386	0.0441227	na	Ube3a	Ubiquitin-protein ligase E3A
E9QL65	0.337	0.017	0.3135	0.26	0.260345	0.0114556	0.0317225	na	Cog3	Conserved oligomeric Golgi complex subunit 3
E9QLA5	0.723	0.473	0.6415	0.343	0.545125	0.00210918	0.0105135	na	Inf2	Inverted formin-2
E9QLB2	1.137	0.933	0.5675	1.18	0.954375	0.000678268	0.00571571	na	Lyplal1	Lysophospholipase-like protein 1
E9QLB8	0.554	0.743	0.0795	0.542	0.542553	0.00140691	0.0084457	na	Adck4	AarF domain-containing protein kinase 4
E9QLG3	0.483	0.453	0.2025	0.597	0.453476	0.00166259	0.00925923	na	Mga	MAX gene-associated protein
E9QLH9	-0.469	-0.539	-0.4875	-0.632	-0.531875	0.000284846	0.00386461	na	D8Ertd82e	Tyrosine-protein kinase SgK223
E9QLJ3	0.109	0.076	0.2395	0.275	0.174875	0.052748	0.0951318	na	Med13l	Mediator of RNA polymerase II transcription subunit 13-like
E9QLK3	-0.282	-0.342	0.0105	-0.379	-0.282415	0.0110991	0.0310247	na	Brat1	BRCA1-associated ATM activator 1
E9QLL2	0.237	-0.004	0.1885	0.28	0.188886	0.0367969	0.0722417	na	Dnm3	Dynamin-3
E9QLN8	-0.132	-0.145	0.1575	-0.272	-0.132404	0.121929	0.183309	na	Rnaseh1	Ribonuclease H1
E9QLR9	-2.131	-2.144	-1.7675	-2.046	-2.0465	1.33768e-06	0.000528463	down	Ddias	DNA damage-induced apoptosis suppressor protein
E9QLT0	0.683	0.27	0.5505	0.767	0.567625	0.00276012	0.0124268	na	Hyi	Hydroxypyruvate isomerase
E9QLZ1	0.237	0.164	0.1585	0.017	0.158725	0.0433924	0.081842	na	Tsc22d1	TSC22 domain family protein 1
E9QM38	-0.044	0.273	-0.1225	-0.798	-0.1212	0.456863	0.535826	na	Slc12a2	Solute carrier family 12 member 2
E9QM61	0.071	0.071	0.2755	0.162	0.144875	0.0794816	0.130472	na	Ercc5	DNA repair protein-complementing XP-G cells homolog
E9QM73	-0.397	-0.202	-0.2205	-0.347	-0.291625	0.00800917	0.0248479	na	Wnk2	Serine/threonine-protein kinase WNK2
E9QM75	0.1	-0.037	0.1565	-0.277	-0.014375	0.887101	0.911089	na	Tnip1	TNFAIP3-interacting protein 1
E9QM77	-0.289	-0.231	-0.2455	-0.353	-0.279625	0.00407596	0.016025	na	Atxn2	Ataxin-2
E9QMB7	-0.135	-0.117	0.0425	0.059	-0.037625	0.621722	0.688759	na	Naa30	N-alpha-acetyltransferase 30
E9QMC1	0.018	0.015	-0.0725	0.004	0.00406217	0.944933	0.956389	na	Cgn	Cingulin
E9QMD3	0.775	0.95	0.9335	0.877	0.883875	2.71767e-05	0.00149723	na	Zfhx3	Zinc finger homeobox protein 3
E9QME3	-0.718	-0.337	-0.4115	-0.619	-0.521375	0.00320868	0.0136851	na	Nsl1	Kinetochore-associated protein NSL1 homolog
E9QMF4	-0.172	0.013	0.1025	-0.153	-0.052375	0.546119	0.620617	na	Osgep	Probable tRNA N6-adenosine threonylcarbamoyltransferase
E9QML5	0.706	1.083	0.8125	0.903	0.876125	0.000140222	0.00271407	na	Zfml	Zinc finger protein 638
E9QMN1	-0.033	-0.512	-0.2775	-0.217	-0.259875	0.0375668	0.0733316	na	Ush1c	Harmonin
E9QMN5	-0.171	-0.134	-0.1795	0.031	-0.134216	0.0741845	0.123471	na	Gatad2a	Transcriptional repressor p66 alpha
E9QMP6	0.197	0.442	0.2825	0.106	0.256875	0.0224971	0.050658	na	Mark2	Serine/threonine-protein kinase MARK2
E9QMU3	0.546	0.275	0.4605	0.716	0.499375	0.00273679	0.0123774	na	Map7	Ensconsin
E9QMV2	0.042	-0.366	0.1895	-0.123	-0.064375	0.600185	0.668782	na	Abracl	Costars family protein ABRACL
E9QMX4	-0.047	-0.252	0.3625	0.074	0.034375	0.780842	0.826641	na	Rps6kc1	Ribosomal protein S6 kinase delta-1
E9QN31	-0.551	0.111	-0.1355	-0.767	-0.335625	0.14172	0.206912	na	Nop2	Putative ribosomal RNA methyltransferase NOP2
E9QN44	-0.495	-0.159	-0.9275	-0.27	-0.462875	0.028173	0.0592663	na	D2hgdh	D-2-hydroxyglutarate dehydrogenase, mitochondrial
E9QN52	-0.24	-0.413	-0.2265	-0.147	-0.239713	0.0118648	0.032452	na	Lrrfip2	Leucine-rich repeat flightless-interacting protein 2
E9QN63	0.502	0.827	0.3915	0.58	0.575125	0.00134985	0.0082515	na	Asap1	Arf-GAP with SH3 domain, ANK repeat and PH domain-containing protein 1
E9QN70	1.699	0.049	-0.3415	0.222	0.22007	0.385629	0.466762	na	Lamb1	Laminin subunit beta-1
E9QN99	0.352	-0.223	-0.0355	-0.405	-0.077875	0.613606	0.681275	na	Abhd14b	Alpha/beta hydrolase domain-containing protein 14B
E9QNA7	0.715	0.272	0.7865	0.881	0.715628	0.000509596	0.00502944	na	Sorbs1	Sorbin and SH3 domain-containing protein 1
E9QNE9	-0.153	0.079	-0.0795	0.523	0.0779155	0.558831	0.631482	na	Map4k3	Mitogen-activated protein kinase kinase kinase kinase
E9QNF7	0.052	0.397	0.5715	0.063	0.270875	0.0964788	0.152261	na	Cntnap2	Contactin-associated protein-like 2
E9QNL4	-0.479	-0.352	-0.3195	-0.359	-0.358882	0.001463	0.00862727	na	Chuk	Inhibitor of nuclear factor kappa-B kinase subunit alpha
E9QNN1	-0.03	0.03	0.0915	0.099	0.047625	0.444745	0.525072	na	Dhx9	ATP-dependent RNA helicase A
E9QNP0	0.585	0.135	0.7535	1.014	0.621875	0.0112044	0.0312537	na	Kxd1	KxDL motif-containing protein 1
E9QNQ4	0.068	0.185	0.3845	0.219	0.214125	0.0300094	0.062038	na	Rapgef2	Rap guanine nucleotide exchange factor 2
E9QNR6	0.159	0.182	-0.2485	-0.128	-0.008875	0.941348	0.953725	na	AI837181	Protein AI837181
E9QNS0	-1.517	-1.262	-1.3005	-1.178	-1.30005	8.78154e-06	0.000977434	down	Nlrp6	NACHT, LRR and PYD domains-containing protein 6
E9QNT5	-0.187	-0.26	-0.0645	-0.055	-0.141625	0.0953859	0.150803	na	Taf12	Transcription initiation factor TFIID subunit 12
E9QNW6	-0.362	-0.589	-0.5975	-0.295	-0.460875	0.00394314	0.0156943	na	Pafah2	Platelet-activating factor acetylhydrolase 2, cytoplasmic
E9QNX7	-1.411	-0.605	-2.7825	-2.921	-1.92988	0.015108	0.0384488	down	Atp4a	Potassium-transporting ATPase alpha chain 1
E9QNY8	-0.149	-0.416	0.2755	0.419	0.032375	0.869881	0.899049	na	Sacs	Sacsin
E9QP00	-0.778	-0.445	-0.9105	-1.884	-0.908891	0.0047013	0.0175401	na	Tra2a	Transformer-2 protein homolog alpha
E9QP49	-0.08	-0.317	-0.4335	0.002	-0.207125	0.115804	0.175967	na	Ehbp1l1	EH domain-binding protein 1-like protein 1
E9QP56	-0.611	-0.983	-1.8535	-0.202	-0.912375	0.0270739	0.0576502	na	Apoc3	Apolipoprotein C-III
E9QP62	0.327	0.523	0.4665	0.52	0.466808	0.000616712	0.00551461	na	Lims1	LIM and senescent cell antigen-like-containing domain protein 1
E9QP99	0.311	0.227	0.2915	0.52	0.310729	0.00425525	0.0164567	na	Golga3	Golgin subfamily A member 3
E9QPB3	-1.358	-0.743	-0.7505	-1.164	-1.00388	0.00135336	0.00826035	na	Wdhd1	WD repeat and HMG-box DNA-binding protein 1
E9QPD7	0.305	0.212	-0.4845	0.345	0.212561	0.0646084	0.111014	na	Pcx	Pyruvate carboxylase
E9QPE7	0.316	0.588	0.3635	0.572	0.459875	0.00300013	0.0130954	na	Myh11	Myosin-11
E9QPK1	0.755	0.055	0.5065	0.506	0.50624	0.00284122	0.012685	na	Cgref1	Cell growth regulator with EF hand domain protein 1
E9QPK4	-0.062	-0.01	0.1735	-0.095	-0.0103795	0.881332	0.907361	na	Atr	Serine/threonine-protein kinase ATR
E9QPN7	0.578	0.45	0.5935	0.68	0.578327	0.000227409	0.00347874	na	Dock6	Dedicator of cytokinesis protein 6
E9QPQ8	-0.426	0.097	-1.0485	-0.606	-0.495875	0.0533302	0.0959776	na	Mrpl48	39S ribosomal protein L48, mitochondrial
E9QPR5	-0.112	-0.063	0.1255	0.11	0.015125	0.853175	0.885781	na	Ppp4r1	Serine/threonine-protein phosphatase 4 regulatory subunit 1
E9QPR7	-0.076	0.852	-0.4985	0.333	0.152625	0.5794	0.649596	na	Dscaml1	Down syndrome cell adhesion molecule-like protein 1 homolog
E9QPS1	-0.655	-1.101	-1.1795	-0.688	-0.905875	0.00148572	0.00867989	na	Hnf4g	Hepatocyte nuclear factor 4-gamma
E9QPX0	-0.382	-0.577	-0.3195	-0.489	-0.441875	0.00174947	0.0094525	na	Apbb2	Amyloid beta A4 precursor protein-binding family B member 2
E9QPX3	-0.336	0.134	-0.4985	-0.253	-0.253918	0.0668454	0.11388	na	Ndufs4	NADH dehydrogenase [ubiquinone] iron-sulfur protein 4, mitochondrial
E9QPY6	-0.351	0.267	0.0515	-0.106	-0.034625	0.7884	0.833211	na	Msh3	DNA mismatch repair protein Msh3
E9QPZ2	1.049	0.015	0.9075	0.766	0.76713	0.002703	0.0123226	na	Gm15284	Protein Gm15284
E9QQ10	0.56	0.426	0.5895	0.543	0.543168	0.000217117	0.00340504	na	Akap9	A-kinase anchor protein 9
E9QQ68	0.374	0.061	0.4075	0.76	0.400625	0.0185835	0.0443503	na	Tbc1d12	TBC1 domain family member 12
F2Z3U3	0.036	0.153	-0.2615	-0.022	-0.0213518	0.809344	0.849964	na	Raph1	Protein Raph1
F2Z403	-0.366	-0.399	-1.2755	-1.381	-0.855375	0.0269947	0.057536	na	Gm15299	Protein Gm15299
F2Z423	-1.459	-0.535	-2.0165	-0.743	-1.18837	0.0137481	0.0359821	down	Ttll12	Tubulin--tyrosine ligase-like protein 12
F2Z4A3	0.026	0.2	-0.0795	0.002	0.0256415	0.708505	0.766256	na	Fat1	Protein Fat1
F2Z4B3	0.101	0.283	0.7285	0.136	0.28209	0.0510713	0.0928084	na	Cdk2ap1	Cyclin-dependent kinase 2-associated protein 1
F6QGV1	0.624	0.52	-0.9295	0.867	0.521114	0.0188057	0.0448138	na	Muc2	Mucin-2
F6R4Z5	-1.473	-0.647	-1.1325	-1.652	-1.22612	0.00166891	0.00926441	down	Zfp709	Protein Zfp709
F6RQA2	0.123	0.159	-0.0635	0.347	0.141375	0.143814	0.20936	na	Rps6ka1	Ribosomal protein S6 kinase
F6SU29	-1.5	-0.061	-0.8835	-1.102	-0.886625	0.0148589	0.0379596	na	Zfp125	Protein Zfp125
F6V1P1	0.429	0.113	0.1215	0.151	0.15084	0.0537571	0.096529	na	Myo15b	Protein Myo15b
F6V243	0.958	0.871	1.1595	1.86	1.15816	0.0006775	0.00571524	up	Pcdhb12	Protein Pcdhb12
F6WIU1	-0.458	-0.109	-0.0465	-0.408	-0.255375	0.0749394	0.124418	na	Kri1	Protein KRI1 homolog
F6WMJ3	0.47	0.107	0.1965	0.103	0.196002	0.0494442	0.0904878	na	Arhgef6	Rho guanine nucleotide exchange factor 6
F6Y616	-0.245	0.18	0.1555	0.203	0.155661	0.0516513	0.0935232	na	Paip1	Polyadenylate-binding protein-interacting protein 1
F6Y6G7	0.454	0.037	0.1115	0.139	0.138668	0.0963845	0.152142	na	Myo15b	Protein Myo15b
F6YAM1	-0.201	0.125	-0.2625	-0.212	-0.20117	0.0213356	0.0488943	na	Zfp930	Protein Zfp930
F6YKV1	-0.536	-0.295	-0.0335	-0.113	-0.244375	0.0779997	0.128592	na	Gm5277	Uncharacterized protein
F6Z9A1	-0.035	0.146	0.1225	-0.073	0.040125	0.610858	0.678411	na	Senp6	Sentrin-specific protease 6
F6ZDS4	-0.123	0.05	0.2015	0.019	0.036875	0.629462	0.695506	na	Tpr	Nucleoprotein TPR
F6ZGI7	-0.066	-0.245	-0.2295	0.32	-0.0669546	0.575414	0.646046	na	Mocs2	Molybdopterin synthase sulfur carrier subunit
F7A4H5	0.702	0.763	1.3665	1.628	1.11488	0.00430394	0.016519	na	D3Ertd254e	Protein D3Ertd254e
F7A6H4	0.219	0.285	0.0875	0.184	0.193875	0.023946	0.0529535	na	Rnf213	E3 ubiquitin-protein ligase RNF213
F7AFE4	-0.304	0.22	-0.0965	-0.676	-0.214125	0.254331	0.331793	na	Zfp433	Protein Zfp433
F7BGR7	0.169	0.218	0.1855	0.083	0.169182	0.028663	0.0599754	na	Gm21992	Protein Gm21992
F7BJB9	-0.43	-0.421	-0.4345	-0.483	-0.434454	0.000538919	0.00519027	na	Morc3	Protein Morc3
F7BWT7	-0.735	-0.782	-0.8705	-0.667	-0.763625	6.27395e-05	0.00197822	na	Tspan15	Tetraspanin-15
F7C846	-0.672	-0.252	-0.4805	-0.659	-0.515875	0.00354608	0.0146864	na	Mtx1	Metaxin-1
F7D8Z3	-0.187	-0.144	0.0995	-0.559	-0.186082	0.147032	0.213038	na	Gm9894	Uncharacterized protein
F7DCH5	0.014	0.081	0.0685	0	0.040875	0.48411	0.5617	na	Clasp2	CLIP-associating protein 2
F7DD14	1.056	1.152	0.6855	0.731	0.906125	0.00076436	0.00611867	na	Kit	Tyrosine-protein kinase receptor
F8VPK0	0.124	0.132	0.0745	0.209	0.13182	0.0617355	0.107135	na	Ttc37	Protein Ttc37
F8VPK5	0.335	0.296	0.2475	0.555	0.334663	0.00380634	0.0154216	na	Rock2	Rho-associated protein kinase
F8VPL5	-0.18	-0.02	-0.1835	-0.404	-0.183036	0.0512277	0.0929872	na	Map4k4	Mitogen-activated protein kinase kinase kinase kinase 4
F8VPM7	0.379	0.23	0.5375	0.417	0.390875	0.00267447	0.0122545	na	Erc1	ELKS/Rab6-interacting/CAST family member 1
F8VPN4	0.413	0.005	0.1895	0.268	0.218875	0.0519783	0.0940516	na	Agl	Protein Agl
F8VPP0	-0.395	0.519	0.8505	0.053	0.256875	0.352913	0.43358	na	Zfp708	Protein Zfp708
F8VPP8	0.2	0.548	0.4405	0.573	0.441173	0.00355213	0.0147039	na	Zc3h7b	Protein Zc3h7b
F8VPQ2	-0.397	-0.285	-0.0075	-0.212	-0.225375	0.0427452	0.0808879	na	Arid4a	Protein Arid4a
F8VPQ6	0.124	-0.265	-0.4975	0.393	-0.061375	0.760417	0.809401	na	Alpi	Alkaline phosphatase
F8VPR5	0.108	0.187	0.3245	0.225	0.211125	0.0195445	0.0460946	na	Crebbp	CREB-binding protein
F8VPT3	-0.188	-0.07	0.1275	0.735	0.126069	0.461879	0.540681	na	Lct	Protein Lct
F8VPU0	0.217	0.399	0.0045	0.072	0.173125	0.120124	0.181227	na	Tead3	Transcriptional enhancer factor TEF-5
F8VPU2	-0.118	0.005	-0.2645	-0.331	-0.177125	0.0937566	0.148742	na	Farp1	FERM, RhoGEF and pleckstrin domain-containing protein 1
F8VPU6	0.046	-0.334	-0.1515	-0.08	-0.129875	0.174895	0.24397	na	Usp9y	Ubiquitin carboxyl-terminal hydrolase
F8VPV0	0.178	0.243	0.3685	0.46	0.312375	0.00992168	0.0286221	na	Pcnt	Pericentrin
F8VPX1	-0.254	-0.13	-0.1055	-0.063	-0.129747	0.0787697	0.129568	na	Usp7	Ubiquitin carboxyl-terminal hydrolase
F8VPX2	-0.134	0.079	-0.0335	0.138	0.012375	0.875119	0.902949	na	Fbxw9	Protein Fbxw9
F8VPY2	-0.097	-0.083	0.1845	0.108	0.028125	0.752985	0.803304	na	Taf5	Transcription initiation factor TFIID subunit 5
F8VPZ3	-0.147	-0.095	-0.2305	-0.154	-0.153818	0.0379762	0.0738155	na	Usp32	Ubiquitin carboxyl-terminal hydrolase
F8VPZ9	-0.026	-0.083	0.2805	-0.003	-0.00325973	0.961216	0.96993	na	Gltscr1	Protein Gltscr1
F8VQ05	0.912	0.797	0.8805	1.035	0.906125	3.08888e-05	0.00159398	na	Fryl	Protein Fryl
F8VQ28	0.258	0.055	0.1975	0.101	0.152875	0.0693902	0.116998	na	Pxn	Paxillin
F8VQ29	-0.581	-0.318	-0.2985	-0.357	-0.356749	0.0022729	0.0110199	na	Iqgap3	Protein Iqgap3
F8VQ40	1.441	0.033	-0.1035	0.348	0.345898	0.199165	0.271586	na	Lama1	Laminin subunit alpha-1
F8VQ45	0.591	0.363	0.6235	0.517	0.523625	0.000662723	0.00566815	na	Tmc4	Transmembrane channel-like protein
F8VQ52	0.31	0.492	0.4015	0.289	0.373125	0.00238892	0.0113754	na	Adcy6	Adenylate cyclase type 6
F8VQ54	-0.528	-0.342	-0.1515	-0.443	-0.366125	0.00773087	0.0242676	na	Dicer1	Endoribonuclease Dicer
F8VQ72	0.299	0.306	0.0515	0.188	0.211125	0.0338654	0.0677646	na	Map3k1	Mitogen-activated protein kinase kinase kinase 1
F8VQ87	0.055	0.293	0.2405	0.176	0.191125	0.035048	0.0695115	na	Xrn1	5'-3' exoribonuclease 1
F8VQ93	0.717	0.985	0.8765	0.53	0.777125	0.000611724	0.00550208	na	Phip	PH-interacting protein
F8VQ95	-0.016	0.147	0.2475	-0.142	0.059125	0.557168	0.630492	na	Tacc1	Transforming acidic coiled-coil-containing protein 1
F8VQB6	0.403	0.374	0.3355	0.172	0.335787	0.00285102	0.0127132	na	Myo10	Unconventional myosin-X
F8VQC1	0.421	0.38	0.5465	0.544	0.472875	0.000792095	0.00622215	na	Srp72	Signal recognition particle subunit SRP72
F8VQC7	1.447	1.452	1.2755	1.397	1.39729	2.69572e-06	0.000617538	up	Ktn1	Kinectin
F8VQD1	0.097	0.281	0.0515	0.183	0.153125	0.0736532	0.122713	na	Pbrm1	Protein polybromo-1
F8VQD7	0.079	0.23	-0.4885	-0.69	-0.217375	0.367501	0.447932	na	Ptprg	Receptor-type tyrosine-protein phosphatase gamma
F8VQG7	0.376	-0.129	0.4305	0.665	0.376938	0.022144	0.0501446	na	N4bp2	Protein N4bp2
F8VQJ3	1.624	0.09	-0.3965	0.29	0.287588	0.335631	0.416177	na	Lamc1	Laminin subunit gamma-1
F8VQK5	0.154	-0.014	0.1255	0.313	0.144625	0.100152	0.156854	na	Sash1	SAM and SH3 domain-containing protein 1
F8VQL9	0.001	0.23	0.0475	-0.107	0.042875	0.590941	0.660594	na	Ncor2	Nuclear receptor corepressor 2
F8VQM0	0.964	0.349	0.6545	1.45	0.854375	0.00943324	0.0277901	na	Akp3	Alkaline phosphatase
F8VQM5	-0.576	-1.231	-1.0315	-0.044	-0.720625	0.0305571	0.0628071	na	Sis	Platelet-derived growth factor subunit B
F8VQN6	0.24	0.39	0.3965	0.376	0.376083	0.00121132	0.00778446	na	Arhgef12	Rho guanine nucleotide exchange factor 12
F8WGD7	-0.123	0.325	-0.3785	-0.209	-0.123949	0.324167	0.404905	na	Slc35b3	Adenosine 3'-phospho 5'-phosphosulfate transporter 2
F8WGG1	-0.025	-0.057	0.1745	0.365	0.114375	0.315429	0.395596	na	Fgfr1op2	FGFR1 oncogene partner 2 homolog
F8WGQ9	0.215	0.147	0.1165	0.275	0.188375	0.0257994	0.0557145	na	Kctd10	BTB/POZ domain-containing adapter for CUL3-mediated RhoA degradation protein 3
F8WGU3	-0.057	-0.215	0.1435	-0.119	-0.061875	0.467449	0.546005	na	Esrp1	Epithelial-splicing regulatory protein 1
F8WGW3	-0.175	0.554	0.0615	-0.138	0.0602859	0.677242	0.738323	na	Srbd1	S1 RNA-binding domain-containing protein 1
F8WGX5	0.289	0.114	0.2215	0.262	0.221799	0.0133753	0.0353178	na	Dmxl1	DmX-like protein 1
F8WHD8	0.346	0.375	0.7685	0.337	0.374852	0.00162377	0.00915756	na	Synj2	Synaptojanin-2
F8WHD9	0.148	0.144	0.2075	0.378	0.207161	0.0228461	0.0512137	na	Men1	Menin
F8WHQ1	0.763	0.46	0.5995	0.82	0.660625	0.000759874	0.00609572	na	Tpd52	Tumor protein D52
F8WHT3	0.474	0.83	1.0195	0.756	0.769875	0.000657446	0.00564286	na	Prrc2b	Protein PRRC2B
F8WHU5	0.207	0.642	0.2385	0.285	0.284688	0.00838339	0.0257215	na	Pds5b	Sister chromatid cohesion protein PDS5 homolog B
F8WI22	-0.629	0.1	-0.2215	-0.997	-0.436875	0.106086	0.164317	na	Bclaf1	Bcl-2-associated transcription factor 1
F8WI30	-0.515	-0.675	-0.5355	-0.259	-0.515495	0.0010034	0.0070221	na	Snx7	Sorting nexin-7
F8WI37	-0.014	0.217	0.3275	0.457	0.246875	0.0525692	0.094885	na	Kmt2c	Histone-lysine N-methyltransferase 2C
F8WI65	-0.558	-0.597	-0.7755	-0.43	-0.590125	0.000528499	0.00512759	na	Ahcyl2	Adenosylhomocysteinase
F8WIA4	1.349	0.712	1.3545	1.411	1.34913	3.63823e-06	0.000728919	up	Sgsm3	Small G protein-signaling modulator 3
F8WID1	0.665	0.829	0.5505	0.348	0.598125	0.00181921	0.00967781	na	Exd2	Exonuclease 3'-5' domain-containing protein 2
F8WIE5	-0.028	-0.083	0.0435	-0.163	-0.057625	0.401841	0.482595	na	Hectd1	E3 ubiquitin-protein ligase HECTD1
F8WIG5	-0.674	-0.313	-0.6195	-0.884	-0.622625	0.00179296	0.00961123	na	Diap3	Protein diaphanous homolog 3
F8WIJ5	-0.014	-0.093	0.1465	0.152	0.047875	0.561735	0.634227	na	Ddhd1	Phospholipase DDHD1
F8WIU1	-0.191	-0.282	0.0145	-0.341	-0.199875	0.0580382	0.102056	na	1700037H04Rik	Protein 1700037H04Rik
F8WIZ7	-0.787	-0.758	-0.9325	-0.604	-0.770375	0.000124064	0.00258918	na	Osbpl6	Oxysterol-binding protein
F8WJ40	0.062	0.142	0.3405	-0.048	0.124125	0.200111	0.272782	na	Kmt2b	Histone-lysine N-methyltransferase 2B
F8WJ93	0.345	0.706	0.3875	0.704	0.535625	0.00453527	0.0170545	na	Eml4	Echinoderm microtubule-associated protein-like 4
F8WJA0	-0.086	0.196	0.3515	-0.389	0.018125	0.911619	0.931851	na	Ddx24	ATP-dependent RNA helicase DDX24
F8WJD4	-0.056	0.072	0.1215	-0.048	0.022375	0.748901	0.799586	na	Sympk	Symplekin
F8WJF7	0.238	-0.157	0.1375	0.069	0.071875	0.428955	0.509734	na	Traf7	E3 ubiquitin-protein ligase TRAF7
G3UVU2	0.001	0.032	0.2545	0.184	0.117875	0.186761	0.257343	na	Sf3a2	Splicing factor 3A subunit 2
G3UVU5	0.153	0.025	0.9915	0.586	0.438875	0.0877659	0.141208	na	Tbc1d14	TBC1 domain family member 14
G3UVV3	0.703	2.017	0.3385	1.327	1.09638	0.0220259	0.0499196	na	Zfp407	MCG1556, isoform CRA_b
G3UVV4	0.74	0.655	0.2045	0.725	0.655388	0.000296549	0.00395817	na	Hk1	Hexokinase 1, isoform CRA_f
G3UW39	0.66	0.247	0.5435	0.693	0.544245	0.00202293	0.0103099	na	Cdadc1	Cytidine and dCMP deaminase domain-containing protein 1
G3UW46	-0.25	-0.29	-0.0745	-0.483	-0.274375	0.0202919	0.0472847	na	Xrcc6bp1	Mitochondrial inner membrane protease ATP23 homolog
G3UW66	0.338	-0.027	0.1155	-0.053	0.093375	0.355556	0.436159	na	Gm6505	MCG120086
G3UW74	-0.019	-0.053	0.1935	-0.097	-0.0192955	0.774197	0.820907	na	Med16	Mediator of RNA polymerase II transcription subunit 16
G3UW78	0.857	0.629	0.8395	0.913	0.839734	3.75231e-05	0.00163948	na	Cyp4f17	MCG14247
G3UW85	-0.01	0.194	0.0225	-0.329	-0.0093457	0.91891	0.937171	na	Erh	Enhancer of rudimentary homolog
G3UWC5	0.261	0.205	0.5645	0.187	0.260665	0.0120511	0.0327716	na	Tgif1	Homeobox protein TGIF1
G3UWD4	-0.135	-0.132	0.0735	0.093	-0.025125	0.766599	0.814467	na	Pphln1	Periphilin 1, isoform CRA_b
G3UWS7	0.373	0.665	0.3465	0.636	0.505125	0.00354298	0.0146812	na	Cchcr1	Coiled-coil alpha-helical rod protein 1
G3UXA6	-0.023	-0.001	-0.0105	0.362	-0.00105257	0.986317	0.988909	na	Ptbp3	Polypyrimidine tract-binding protein 3
G3UXH5	-0.483	-0.051	-0.4905	-0.569	-0.483218	0.000635522	0.00556012	na	Drap1	Dr1-associated corepressor
G3UXL4	-0.332	0.124	-0.0635	-0.217	-0.122125	0.280879	0.360321	na	Rfc1	Replication factor C subunit 1
G3UXW9	0.206	0.282	0.2095	0.406	0.275875	0.00759335	0.0239203	na	Gps1	COP9 signalosome complex subunit 1
G3UY19	-0.903	-0.351	-0.5255	-0.528	-0.527532	0.00102891	0.00709612	na	Prc1	Protein regulator of cytokinesis 1
G3UY42	-0.467	-0.003	-0.1415	0.219	-0.098125	0.480276	0.558564	na	Pabpn1	Polyadenylate-binding protein 2
G3UY53	0.125	0.485	-0.0775	-0.777	-0.061125	0.788799	0.83325	na	Gm2381	Protein Gm2381
G3UY70	-0.764	-0.002	-0.0785	-0.805	-0.412375	0.119284	0.180231	na	L3mbtl2	Lethal(3)malignant brain tumor-like protein 2
G3UYU0	0.211	0.314	0.2345	0.252	0.251837	0.00536981	0.0189743	na	Mex3a	Protein Mex3a
G3UYW1	0.434	0.427	0.5425	0.291	0.427337	0.00100828	0.00703864	na	Wdfy3	WD repeat and FYVE domain-containing protein 3
G3UYX3	0.73	1.191	0.6335	1.196	0.937625	0.00180503	0.0096501	na	Nova2	Protein Nova2
G3UYX7	-0.571	-0.423	-0.4605	-0.735	-0.547375	0.000959854	0.00685586	na	Slit2	Slit homolog 2 protein
G3UYZ1	0.096	0.046	0.0795	0.005	0.056625	0.33888	0.419556	na	Igsf8	Immunoglobulin superfamily member 8
G3UZ31	0.111	0.037	0.2135	0.112	0.111789	0.106384	0.164587	na	Med11	Mediator of RNA polymerase II transcription subunit 11
G3UZM1	0.091	0.348	0.4245	0.608	0.367875	0.0138202	0.0361571	na	Jmjd1c	Probable JmjC domain-containing histone demethylation protein 2C
G3X8Q1	0.001	-0.029	0.1085	-0.134	-0.013375	0.84243	0.878152	na	Cabin1	Calcineurin binding protein 1, isoform CRA_a
G3X8R0	0.88	1.064	-0.4925	-0.771	0.170125	0.728536	0.782954	na	Reep5	Receptor accessory protein 5, isoform CRA_a
G3X8R4	0.476	0.496	0.5925	0.59	0.538625	0.000261939	0.00370879	na	Gtf2h1	General transcription factor II H, polypeptide 1
G3X8R8	-0.571	-0.187	0.0675	-0.152	-0.186197	0.122055	0.183449	na	Mkl2	MCG123888
G3X8S1	-0.724	-0.502	-1.4535	-1.327	-1.00162	0.00718924	0.0230458	na	Dnajc19	DnaJ (Hsp40) homolog, subfamily C, member 19, isoform CRA_c
G3X8S2	-0.249	-0.176	0.0945	0.25	-0.020125	0.874925	0.902865	na	Brf1	BRF1 homolog, subunit of RNA polymerase III transcription initiation factor IIIB (S. cerevisiae)
G3X8S8	-0.213	0.226	0.1355	0.082	0.0825379	0.344714	0.425544	na	Tsen15	MCG14499
G3X8T2	-1.171	-1.171	-0.7325	-1.289	-1.17099	1.15685e-05	0.00109021	down	Zc3h18	RIKEN cDNA 5830416A07, isoform CRA_c
G3X8T3	0.9	0.505	0.4385	0.409	0.504584	0.00105829	0.0071996	na	Ctsa	Carboxypeptidase
G3X8U3	-0.211	-0.431	-0.2705	-0.197	-0.270131	0.00868858	0.0263551	na	2210016F16Rik	MCG6895
G3X8U8	-0.271	-0.042	-0.0055	0.069	-0.0416005	0.572707	0.643622	na	Parg	Poly (ADP-ribose) glycohydrolase, isoform CRA_c
G3X8U9	0.148	-0.087	0.3115	0.171	0.148512	0.106209	0.164423	na	Mapk8	Mitogen activated protein kinase 8, isoform CRA_b
G3X8V5	-0.667	-0.548	-0.1775	-0.584	-0.548398	0.000650755	0.00561978	na	Rnf219	RIKEN cDNA 2610206B13, isoform CRA_b
G3X8X0	-0.37	-0.1	-0.1765	-0.203	-0.202639	0.0256386	0.0554868	na	Dhx16	DEAH (Asp-Glu-Ala-His) box polypeptide 16, isoform CRA_a
G3X8Y3	-0.208	-0.005	-0.0815	-0.07	-0.081259	0.22517	0.300202	na	Naa15	N-alpha-acetyltransferase 15, NatA auxiliary subunit
G3X8Z1	-1.268	-0.967	-1.0635	0.129	-0.968002	0.000842028	0.00643141	na	Clca6	Calcium-activated chloride channel regulator 4
G3X908	-1.063	-0.807	-1.0735	-1.402	-1.07273	9.98968e-05	0.00244077	na	Dctd	Deoxycytidylate deaminase
G3X920	-0.037	-0.018	0.0225	-0.417	-0.036819	0.576911	0.647348	na	Armc8	Armadillo repeat containing 8, isoform CRA_b
G3X922	-0.069	-0.005	0.0355	-0.078	-0.029125	0.628582	0.694897	na	Dnajc13	MCG115602
G3X928	0.188	0.187	0.2335	0.275	0.220875	0.00946626	0.0278293	na	Sec23ip	SEC23-interacting protein
G3X956	-1.701	-0.681	-1.0595	-1.804	-1.31137	0.00385567	0.0155351	down	Supt16	FACT complex subunit SPT16
G3X959	-0.433	-0.219	-0.2575	-0.077	-0.246625	0.0227218	0.050992	na	Pphln1	Periphilin 1, isoform CRA_a
G3X963	-1.234	-0.462	-0.7885	-1.069	-0.888375	0.0025636	0.01191	na	Atad2	ATPase family AAA domain-containing protein 2
G3X972	0.3	0.102	0.1505	0.228	0.195125	0.0287164	0.0600243	na	Sec24c	Protein Sec24c
G3X987	0.704	1.446	1.1835	1.015	1.08712	0.000571393	0.00531224	na	Gimap9	GTPase, IMAP family member 9, isoform CRA_a
G3X9B1	-0.813	-0.337	-0.1775	-0.619	-0.486625	0.0182795	0.0439124	na	Heatr1	HEAT repeat containing 1
G3X9B7	-0.14	0.283	-0.0825	-0.685	-0.138664	0.393716	0.474709	na	Npas2	Neuronal PAS domain protein 2
G3X9G4	0.476	0.182	0.2725	0.48	0.352625	0.0102437	0.029273	na	Dnm2	Dynamin-2
G3X9H5	0.099	0.027	0.1795	0.039	0.086125	0.204219	0.277486	na	Htt	Huntingtin
G3X9H7	1.27	1.333	1.3185	1.878	1.33284	4.14274e-06	0.000790475	up	Mtss1	Metastasis suppressor 1, isoform CRA_e
G3X9I4	0.261	0.163	0.3665	0.275	0.266375	0.00649095	0.0213628	na	Alyref2	Aly/REF export factor 2
G3X9J0	0.577	0.479	0.5695	0.871	0.576734	0.000286452	0.00386461	na	Sipa1l3	MCG122846
G3X9J4	-0.139	-0.139	-0.2845	-0.012	-0.139007	0.0797125	0.130771	na	2310035C23Rik	Protein 2310035C23Rik
G3X9J6	0.245	0.083	0.4025	0.089	0.204875	0.0607146	0.105752	na	Nt5c2	5'-nucleotidase, cytosolic II, isoform CRA_b
G3X9K3	0.099	0.005	-0.0085	0.015	0.0149145	0.799877	0.841788	na	Arfgef1	Brefeldin A-inhibited guanine nucleotide-exchange protein 1
G3X9K4	-0.025	-0.14	0.3425	0.064	0.060375	0.558448	0.631243	na	Ppp6r2	SAPS domain family, member 2, isoform CRA_a
G3X9L9	0.667	0.39	0.5595	0.616	0.55996	0.000470274	0.00484419	na	Pde4dip	Myomegalin
G3X9M0	-0.214	-0.268	-0.7365	-0.197	-0.267698	0.0113193	0.0315085	na	Dap3	28S ribosomal protein S29, mitochondrial
G3X9Q0	0.022	-0.37	-0.1045	-0.412	-0.216125	0.112623	0.172079	na	Mbnl1	Muscleblind-like 1 (Drosophila), isoform CRA_a
G3X9T2	-0.485	0.275	-0.2145	-0.433	-0.215856	0.206485	0.280042	na	Zfp619	Protein Zfp619
G3X9T5	0.058	0.051	0.4465	0.122	0.121654	0.137323	0.202224	na	Ttc14	MCG123425, isoform CRA_b
G3X9T7	0.325	-0.03	-0.2105	-0.045	-0.0305187	0.718472	0.774214	na	Lgals9	Galectin
G3X9V0	-0.077	-0.239	-0.2925	-0.187	-0.198875	0.0258476	0.055801	na	Psme2	MCG22048, isoform CRA_a
G3X9W4	0.054	0.409	0.1035	-0.055	0.102932	0.261632	0.33922	na	Nr2c2	Nuclear receptor subfamily 2 group C member 2
G3X9X1	-0.197	0.05	0.1335	-0.193	-0.051625	0.615972	0.683523	na	Kbtbd2	MCG13111, isoform CRA_a
G3X9Y5	0.038	-0.236	0.3125	-0.067	0.011875	0.91561	0.935096	na	Ube4a	Protein Ube4a
G3X9Y6	-0.502	-0.727	-0.8515	0.281	-0.503587	0.0366686	0.0720603	na	Akr1c19	Aldo-keto reductase family 1, member C19
G3X9Z0	-1.021	-0.568	-0.5535	-1.191	-0.833375	0.00389069	0.0156212	na	Zwilch	Protein zwilch homolog
G3X9Z4	0.226	0.293	0.3485	0.548	0.348003	0.00495866	0.0181042	na	Pcf11	Cleavage and polyadenylation factor subunit homolog (S. cerevisiae)
G3XA17	0.095	0.1	0.2605	0.024	0.0997874	0.153753	0.220504	na	Eif4g2	Eukaryotic translation initiation factor 4 gamma 2
G3XA30	-0.575	-0.286	-0.2365	-0.293	-0.292851	0.00448649	0.0169278	na	Nsmce4a	MCG1618, isoform CRA_c
G3XA39	-0.26	-0.603	-0.4575	-0.598	-0.479625	0.00253999	0.0118552	na	Nrf1	Nuclear respiratory factor 1
G3XA48	0.185	-0.324	0.0225	0.249	0.033125	0.788558	0.83325	na	Idi1	Isopentenyl-diphosphate Delta-isomerase 1
G5E814	-0.075	0.149	-1.0855	-0.74	-0.437875	0.175322	0.244353	na	Ndufa11	MCG5603
G5E829	0.25	0.389	-0.2875	-0.156	0.048875	0.77695	0.823499	na	Atp2b1	Calcium-transporting ATPase
G5E837	-0.491	-0.249	-0.0915	0.275	-0.139125	0.371928	0.452364	na	Hcfc2	Host cell factor 2
G5E852	0.765	0.099	0.4485	0.501	0.453375	0.0108993	0.0305945	na	Jak2	Tyrosine-protein kinase
G5E861	0.088	-0.099	-0.2105	-0.236	-0.114375	0.21407	0.288613	na	Sclt1	Sodium channel and clathrin linker 1
G5E866	-0.038	0.171	0.2175	0.344	0.173625	0.0810225	0.13238	na	Sf3b1	Splicing factor 3B subunit 1
G5E870	0.438	0.529	0.6265	0.494	0.521875	0.000329092	0.00407848	na	Trip12	E3 ubiquitin-protein ligase TRIP12
G5E872	0.172	0.101	-0.0585	-0.14	0.018625	0.834201	0.87048	na	Rnpepl1	Protein Rnpepl1
G5E874	0.334	0.287	0.1085	0.273	0.273195	0.00571222	0.0197148	na	Lamc2	Laminin subunit gamma-2
G5E881	-0.242	0	-0.3105	-0.003	-0.138875	0.198369	0.27073	na	Tamm41	Mitochondrial translocator assembly and maintenance protein 41 homolog
G5E884	0.044	0.039	0.0685	-0.018	0.0390926	0.503345	0.580488	na	Pak1	Serine/threonine-protein kinase PAK 1
G5E889	-0.129	-0.024	-0.4885	-0.09	-0.128632	0.128504	0.191414	na	Mto1	Mitochondrial translation optimization 1 homolog (S. cerevisiae), isoform CRA_b
G5E893	-1.752	1.613	-2.2925	-0.898	-0.90429	0.225119	0.300195	na	Ankrd12	Ankyrin repeat domain 12, isoform CRA_a
G5E895	0.455	0.027	-0.0195	-0.884	-0.0181016	0.917293	0.936252	na	Akr1b10	MCG142264, isoform CRA_b
G5E896	0.03	0.047	0.1645	0.072	0.0718153	0.256115	0.333387	na	Edc4	Enhancer of mRNA decapping 4, isoform CRA_b
G5E897	-0.257	-0.077	-0.1315	-0.27	-0.183875	0.0428698	0.0810854	na	Kdelc2	KDEL (Lys-Asp-Glu-Leu) containing 2, isoform CRA_b
G5E898	0.15	-0.037	-0.2345	0.056	-0.016375	0.855082	0.886956	na	Ppl	Periplakin
G5E8A7	0.375	0.309	0.5325	0.58	0.449125	0.00243149	0.0114962	na	Samd4b	Serine/threonine-protein kinase PAK 4
G5E8C2	-0.222	0.139	0.6205	0.362	0.224875	0.221659	0.296358	na	Kbtbd7	MCG9018
G5E8C4	0.604	0.579	0.4875	-0.115	0.488021	0.00229141	0.0110823	na	Tmtc3	MCG142017, isoform CRA_a
G5E8E1	-0.065	-0.156	-0.1365	-0.062	-0.104875	0.119041	0.179897	na	Lrrfip1	Leucine rich repeat (In FLII) interacting protein 1, isoform CRA_e
G5E8E3	-0.156	-0.127	-0.2185	-0.352	-0.213375	0.0221863	0.050198	na	2310022A10Rik	Protein 2310022A10Rik
G5E8F4	0.179	0.234	0.2385	0.439	0.238341	0.00992833	0.0286271	na	Fpgt	MCG140999
G5E8G0	-0.154	0.182	0.1115	0.111	0.111173	0.124471	0.186511	na	Hnrnpd	Heterogeneous nuclear ribonucleoprotein D, isoform CRA_b
G5E8G5	0.812	1.321	1.2015	0.774	1.02713	0.000833568	0.0063814	na	Prom1	Prominin 1, isoform CRA_a
G5E8I8	-0.476	-0.139	-0.0355	-0.335	-0.246375	0.0648317	0.111255	na	Cherp	Calcium homeostasis endoplasmic reticulum protein
G5E8J3	0.401	0.429	0.4765	0.639	0.476158	0.000670844	0.005685	na	Wdr11	Bromodomain and WD repeat domain containing 2, isoform CRA_a
G5E8J4	0.739	0.987	0.4805	0.285	0.622875	0.00817603	0.0252496	na	Ptpn21	Protein tyrosine phosphatase, non-receptor type 21, isoform CRA_a
G5E8K5	1.127	0.796	0.8425	1.301	1.01662	0.000442517	0.00473259	na	Ank3	Ankyrin-3
G5E8K5-2	1.129	0.827	0.8345	1.344	1.03363	0.000456138	0.00477279	na	Ank3	Isoform 2 of Ankyrin-3
G5E8K5-4	1.129	0.774	0.7805	1.315	0.999625	0.000768132	0.0061374	na	Ank3	Isoform 4 of Ankyrin-3
G5E8L8	-0.008	-0.289	-0.1215	0.206	-0.053125	0.62113	0.688293	na	Map3k2	Mitogen activated protein kinase kinase kinase 2
G5E8M7	-0.5	-0.875	-0.7435	-0.092	-0.552625	0.0164633	0.0408347	na	Gstm6	Glutathione S-transferase Mu 6
G5E8P0	0.093	0.018	0.1135	0.388	0.113202	0.143764	0.209326	na	Tubgcp6	MCG6795
G5E8P2	0.271	0.397	0.4875	0.388	0.388298	0.00130298	0.00813246	na	Arhgef28	Rho guanine nucleotide exchange factor 28
G5E8P5	0.293	0.521	0.5685	0.528	0.521129	0.000303741	0.00398392	na	Foxa2	Hepatocyte nuclear factor 3-beta
G5E8Q0	0.305	0.418	0.4825	0.273	0.369625	0.002961	0.0129811	na	Lyst	Lysosomal trafficking regulator, isoform CRA_a
G5E8R1	-0.13	-0.047	-0.3145	-0.102	-0.129702	0.0941918	0.149269	na	Tpm1	Tropomyosin 1, alpha, isoform CRA_j
G5E8R4	-0.32	-0.355	-0.1605	-0.162	-0.249375	0.0175304	0.0427017	na	Ppp6r3	SAPS domain family, member 3, isoform CRA_c
G5E8R8	-0.271	-0.045	-0.2325	-0.318	-0.232837	0.0154278	0.0389781	na	Ubxn7	MCG129950, isoform CRA_a
G5E8S8	0.476	0.161	0.3605	0.154	0.287875	0.0243626	0.0535938	na	Mpp7	MAGUK p55 subfamily member 7
G5E8T9	-0.083	-0.495	-0.5065	-0.16	-0.311125	0.0487787	0.0895971	na	Hagh	Hydroxyacyl glutathione hydrolase
G5E8U5	-0.381	-0.072	-0.6805	-0.546	-0.419875	0.0184306	0.0441166	na	Mrps10	28S ribosomal protein S10, mitochondrial
G5E8Y2	-0.068	0.267	-0.0215	0.329	0.126625	0.304244	0.384091	na	Lrrcc1	Leucine rich repeat and coiled-coil domain containing 1, isoform CRA_a
G5E904	-1.362	-1.619	-2.9455	-2.181	-2.02687	0.00129697	0.00810634	down	Gm4794	Sulfotransferase
G5E911	-0.05	-0.6	-0.5775	-0.731	-0.577939	0.000711871	0.00588003	na	Fam3c	DNA segment, Chr 6, Wayne State University 176, expressed, isoform CRA_f
G5E920	0.457	0.649	0.8235	1.265	0.798625	0.00312216	0.0134509	na	Gm6104	MCG114640
H3BIV6	0.393	0.05	0.4285	0.516	0.393412	0.00296693	0.013	na	Cyhr1	Cysteine and histidine-rich protein 1
H3BJD6	0.387	0.632	0.5055	0.256	0.445125	0.00375019	0.0152481	na	Ppp1r9a	Protein Ppp1r9a
H3BJL0	-0.866	-0.379	-0.5435	-1.05	-0.709625	0.0053991	0.0190191	na	Apobec3	DNA dC->dU-editing enzyme APOBEC-3
H3BJM6	0.131	0.029	0.0105	-0.265	0.0108648	0.880504	0.907103	na	Pbx1	Pre-B-cell leukemia transcription factor 1
H3BJN3	0.358	0.237	0.2785	0.186	0.264875	0.00650654	0.0213966	na	Cux1	Homeobox protein cut-like 1
H3BJS0	0.858	0.587	0.1055	0.393	0.485875	0.0203269	0.0473273	na	Ctage5	cTAGE family member 5
H3BJW3	0.022	0.184	0.2215	0.072	0.124875	0.123409	0.185168	na	Cpsf6	Cleavage and polyadenylation-specificity factor subunit 6
H3BJZ7	-0.4	-0.679	0.2805	-0.885	-0.420875	0.105767	0.163886	na	Unc13a	Protein unc-13 homolog A
H3BK24	0.313	0.259	0.2685	0.187	0.259177	0.00510062	0.0184211	na	Cux1	Homeobox protein cut-like
H3BKF3	0.003	0.135	-0.1325	0.002	0.00237373	0.971619	0.978333	na	Pan3	PAB-dependent poly(A)-specific ribonuclease subunit PAN3
H3BKH6	0.2	-0.108	0.1115	0.562	0.191375	0.171845	0.240721	na	Esd	S-formylglutathione hydrolase
H3BKM3	-0.571	-0.486	-0.4275	-0.484	-0.485834	0.000322413	0.00405592	na	Hmbox1	Homeobox-containing protein 1
H3BL08	-0.206	0.956	-1.0355	-0.365	-0.208763	0.507581	0.583944	na	Cers6	Ceramide synthase 6
H3BL37	-1.229	-0.682	-1.0785	-1.472	-1.11538	0.000578565	0.00533979	na	Tcof1	Treacle protein
H3BL40	0.269	0.335	0.9215	0.406	0.405469	0.00492483	0.0180352	na	Rgsl1	Protein Rgsl1
H3BLD9	0.098	0.274	0.3915	-0.058	0.176375	0.147676	0.213778	na	Zfp428	Zinc finger protein 428
H3BLF2	-0.04	0.183	0.0365	0.023	0.0362578	0.569931	0.641583	na	Foxp1	Forkhead box protein P1
H3BLH0	-0.945	-0.183	-0.3465	-0.53	-0.501125	0.0180733	0.0436131	na	Smarca2	Probable global transcription activator SNF2L2
H3BLK8	-0.187	-0.452	-0.4195	-0.475	-0.419723	0.00102609	0.00709404	na	Zfhx4	Zinc finger homeobox protein 4
H3BLL2	-0.335	-0.236	-0.8005	-0.508	-0.469875	0.0102878	0.0293509	na	Atpaf1	ATP synthase mitochondrial F1 complex assembly factor 1
H7BWY6	0.939	0.316	0.7285	1.695	0.919625	0.0110416	0.0309181	na	Rbp4	Retinol-binding protein 4
H7BWZ9	0.213	0.028	0.2985	0.354	0.223375	0.0348657	0.0692819	na	Dopey1	Protein dopey-1
H7BX49	0.493	0.499	0.4825	0.588	0.498946	0.000309478	0.00403278	na	Wdr90	WD repeat-containing protein 90
H7BX69	-0.087	-0.887	-0.3875	-0.037	-0.349625	0.098925	0.155487	na	Zbtb18	Zinc finger and BTB domain-containing protein 18
H7BX95	-0.071	0.032	0.1605	-0.262	-0.035125	0.714795	0.771393	na	Srsf1	Serine/arginine-rich-splicing factor 1
H9H9R4	0.786	-0.086	0.1245	-0.36	0.116125	0.588912	0.658878	na	0610031J06Rik	Protein 0610031J06Rik
H9H9T1	-0.103	0.009	-0.0255	0.099	-0.005125	0.936153	0.950143	na	Fam107b	Protein FAM107B
H9KV00	0.031	-0.013	0.2635	0.192	0.118375	0.201908	0.274811	na	Son	Protein SON
H9KV01	0.032	0.023	0.2585	0.207	0.130125	0.154532	0.221305	na	Son	Protein SON
I1E4X8	1.149	1.163	1.4315	1.271	1.25362	1.45111e-05	0.00118665	up	Stim2	Stromal interaction molecule 2
I3ITR1	0.101	-0.121	-0.9865	-0.937	-0.485875	0.140929	0.206322	na	AK157302	MCG50313
I7HJI5	-0.38	-1.223	-0.8025	-0.82	-0.806375	0.00179503	0.00961587	na	Serpinb9c	Protein Serpinb9c
I7HJQ9	-0.084	-0.487	-0.4045	-0.399	-0.399229	0.00144287	0.00855899	na	Mtmr1	Myotubularin-related protein 1
J3KMG3	0.921	0.846	0.4315	0.441	0.659875	0.00497461	0.0181376	na	Mia3	Melanoma inhibitory activity protein 3
J3KMJ4	0.095	0.055	-0.0615	0.365	0.094458	0.28161	0.360884	na	Brox	BRO1 domain-containing protein BROX
J3KMM1	0.253	0.182	0.3755	0.384	0.298625	0.00739759	0.0234789	na	Usp19	Ubiquitin carboxyl-terminal hydrolase
J3KMQ6	0.324	0.212	0.3435	0.369	0.324172	0.00232895	0.0111702	na	5730455P16Rik	Protein 5730455P16Rik
J3QJV7	0.488	0.208	0.3685	0.526	0.397625	0.00435563	0.0166457	na	Rabep1	Rab GTPase-binding effector protein 1
J3QK34	-0.178	0.102	0.0845	0.162	0.0847394	0.233649	0.309754	na	AK010878	Protein AK010878
J3QK52	-1.364	-0.515	-0.8255	-1.364	-1.01713	0.00429838	0.0165191	na	Noc2l	Nucleolar complex protein 2 homolog
J3QM38	0.308	0.322	0.2775	0.25	0.289375	0.0027171	0.0123266	na	Gm4944	Protein Gm4944
J3QM82	-0.448	-0.675	-0.6255	-0.67	-0.625748	0.000151018	0.00281727	na	Phlpp2	MCG16947
J3QMG3	-0.916	-0.797	-1.4855	-1.663	-1.21538	0.00227714	0.0110199	down	Vdac3	Voltage-dependent anion-selective channel protein 3
J3QMK2	-0.374	-0.22	-0.1345	-0.662	-0.347625	0.025211	0.0548429	na	Bbip1	MCG22959, isoform CRA_a
J3QML2	-0.322	-0.243	-0.7995	-0.559	-0.480875	0.0119155	0.032513	na	Abcc3	Canalicular multispecific organic anion transporter 2
J3QMP9	0.374	0.738	0.7475	0.668	0.668393	0.000224022	0.00346585	na	Cep131	Centrosomal protein of 131 kDa
J3QMX0	-0.014	-0.757	-0.4365	-0.371	-0.394625	0.0263661	0.0565421	na	Rpp14	Ribonuclease P 14 subunit (Human)
J3QMX8	-0.827	-1.074	-0.8355	-0.256	-0.827661	0.000342353	0.00414444	na	Slc30a6	Zinc transporter 6
J3QN19	-1.118	-0.683	-0.6195	-0.963	-0.845875	0.000984894	0.00696027	na	Prim1	DNA primase
J3QN89	-0.185	-0.055	0.0755	-0.28	-0.111125	0.253235	0.330579	na	Aamp	Protein Aamp
J3QN94	-0.593	-0.658	-0.5215	-1.085	-0.657475	0.000496541	0.0049741	na	Trim26	Tripartite motif-containing protein 26
J3QNB0	-0.058	-0.077	-0.0155	0.01	-0.035125	0.542756	0.617322	na	Gm10704	MCG8837
J3QNH8	0.199	0.366	-0.1485	0.252	0.199594	0.0650031	0.11143	na	Gm7694	Carboxyl-terminal PDZ ligand of neuronal nitric oxide synthase protein
J3QNK5	-0.55	-0.41	-0.2375	-0.535	-0.433125	0.00301204	0.0131257	na	Sap130	Histone deacetylase complex subunit SAP130
J3QNK8	-0.034	-0.029	-0.0975	-0.028	-0.0339756	0.575906	0.646402	na	Abi1	Abl interactor 1
J3QNT7	0.261	0.171	0.6175	0.512	0.390375	0.0176734	0.042876	na	Epn2	Epsin-2
J3QNW9	-0.357	-0.454	-0.7865	-1.513	-0.777625	0.0165704	0.0409861	na	Kif7	Kinesin-like protein KIF7
J3QP41	0.793	0.3	0.7785	0.576	0.611875	0.00279253	0.0125234	na	Creg1	Protein CREG1
J3QP66	-1	-1.897	-2.0815	0.012	-1.24162	0.0349589	0.0693814	na	Gm21885	Protein Gm21885
J3QP99	0.194	-0.026	0.1715	0.209	0.171648	0.0328867	0.0662696	na	Fam160a2	FTS and Hook-interacting protein
J3QPC3	0.402	0.133	1.1145	0.674	0.580875	0.0266613	0.0570611	na	BC024978	Protein BC024978
J3QPH6	0.184	0.1	0.4905	0.239	0.23846	0.0273315	0.0579457	na	Gm8775	Uncharacterized protein
J3QPN4	0.071	0.975	0.5055	0.267	0.454625	0.0455411	0.0847773	na	Gm16505	Uncharacterized protein
J3QPR1	0.763	0.399	0.7065	0.984	0.713125	0.00105829	0.0071996	na	Atxn1	Ataxin-1
J3QQ18	-0.173	0.061	-0.4765	-0.066	-0.163625	0.181404	0.251179	na	Syngap1	Ras/Rap GTPase-activating protein SynGAP
K3W4L7	-1.188	-1.811	-1.9375	-0.883	-1.45487	0.00197786	0.0101751	down	Pbld1	Phenazine biosynthesis-like domain-containing protein 1
K3W4M4	0.393	0.223	0.0795	0.455	0.287625	0.0273021	0.0579207	na	Carkd	ATP-dependent (S)-NAD(P)H-hydrate dehydratase
K3W4P2	0.254	0.389	0.4345	0.276	0.338375	0.00363844	0.0149454	na	Ints1	Integrator complex subunit 1
K3W4P9	0.155	0.076	0.3325	0.175	0.17467	0.0390434	0.075337	na	Rcor1	REST corepressor 1
K3W4R5	0.455	0.587	0.5845	0.551	0.551191	0.000189762	0.00319241	na	Ckap5	Cytoskeleton-associated protein 5
K3W4S4	0.301	0.201	0.2255	0.281	0.252125	0.00603142	0.0203863	na	Mapk8ip3	C-Jun-amino-terminal kinase-interacting protein 3
K7N6C2	0.595	0.748	-0.1055	0.85	0.59609	0.0067947	0.0220947	na	Cyp2c68	Protein Cyp2c68
K9J7B2	-0.582	-0.391	-1.9545	-1.247	-1.04363	0.0234521	0.0522797	na	Ugt1a6b	Protein Ugt1a6b
L7N1Y0	0.31	-0.141	0.4245	0.473	0.310747	0.025682	0.0555208	na	Dnah7b	Protein Dnah7b
L7N209	-0.034	-0.254	0.3255	0.133	0.042625	0.733759	0.787194	na	Hbs1l	HBS1-like protein
L7N212	0.18	0.587	-0.0665	-0.281	0.104875	0.559441	0.631993	na	Zfp120	Zinc finger protein 120
L7N231	1.51	0.65	0.5165	0.937	0.903375	0.00517042	0.0185644	na	Gm15292	Protein Gm15292
L7N243	-1.662	-0.233	-0.8365	-1.104	-0.958875	0.0119666	0.032597	na	Gm20939	Protein Gm20939
L7N466	0.175	0.223	-0.4295	-0.14	-0.042875	0.783435	0.82885	na	Mthfsl	Protein Mthfsl
M0QWC2	0.521	0.393	0.1225	-0.26	0.194125	0.27715	0.356343	na	Map1lc3b	MCG14171, isoform CRA_b
M0QWP1	0.093	-0.109	-0.0385	-0.337	-0.097875	0.315865	0.39608	na	Agrn	Agrin
M0QWX4	0.014	0.152	0.0375	-0.218	0.0144424	0.847306	0.881744	na	Senp1	Sentrin-specific protease 1
M0QWZ1	-0.461	-0.059	-0.2335	-0.353	-0.276625	0.0280404	0.059068	na	Fam193a	Protein FAM193A
O08528	1.067	1.077	1.0105	0.944	1.02462	1.01522e-05	0.00104533	na	Hk2	Hexokinase-2
O08529	1.421	1.297	1.1725	1.347	1.30937	6.15476e-06	0.000907306	up	Capn2	Calpain-2 catalytic subunit
O08532	1.251	0.793	1.0785	0.942	1.01612	0.000152809	0.00282168	na	Cacna2d1	Voltage-dependent calcium channel subunit alpha-2/delta-1
O08539	-0.591	-0.664	-0.6185	-0.442	-0.591274	0.000193984	0.00320627	na	Bin1	Myc box-dependent-interacting protein 1
O08547	1.137	0.986	0.6465	0.767	0.884125	0.000564951	0.00528916	na	Sec22b	Vesicle-trafficking protein SEC22b
O08553	0.9	0.704	0.8235	1.152	0.894875	0.000182816	0.00314396	na	Dpysl2	Dihydropyrimidinase-related protein 2
O08579	0.833	0.961	0.4865	0.733	0.753375	0.000560354	0.00527694	na	Emd	Emerin
O08580	-0.033	0.046	-0.0575	-0.254	-0.0571528	0.421601	0.50256	na	Esrra	Steroid hormone receptor ERR1
O08581	0.141	0.303	0.2685	0.155	0.216875	0.0196761	0.0463233	na	Kcnk1	Potassium channel subfamily K member 1
O08582	0.193	0.338	0.3065	0.228	0.266375	0.0067003	0.0218455	na	Gtpbp1	GTP-binding protein 1
O08583	0.164	0.129	0.2795	0.142	0.163851	0.0344482	0.0686223	na	Alyref	THO complex subunit 4
O08586	-0.202	0.217	0.1295	-0.138	0.001625	0.988862	0.991212	na	Pten	Phosphatidylinositol 3,4,5-trisphosphate 3-phosphatase and dual-specificity protein phosphatase PTEN
O08600	-0.19	-1.066	-0.1225	-0.323	-0.322137	0.0393213	0.0756774	na	Endog	Endonuclease G, mitochondrial
O08601	-0.748	-1.404	-1.3795	-0.376	-0.976875	0.0102327	0.0292561	na	Mttp	Microsomal triglyceride transfer protein large subunit
O08641	0.602	0.181	0.4415	0.536	0.442216	0.00422029	0.0163815	na	Sh3yl1	SH3 domain-containing YSC84-like protein 1
O08648	-0.397	-0.114	-0.0985	-0.524	-0.283375	0.0548635	0.0979017	na	Map3k4	Mitogen-activated protein kinase kinase kinase 4
O08664	-0.624	-0.714	-0.2375	-0.324	-0.474875	0.0116625	0.032107	na	Bcl7c	B-cell CLL/lymphoma 7 protein family member C
O08677	1.403	0.047	-0.0855	0.358	0.355921	0.182001	0.251736	na	Kng1	Kininogen-1
O08688	-0.174	-0.14	-0.5825	-0.742	-0.409625	0.044586	0.0835818	na	Capn5	Calpain-5
O08691	-0.823	-1.264	-1.7515	-0.35	-1.04713	0.0115689	0.0319098	na	Arg2	Arginase-2, mitochondrial
O08712	-0.075	0.477	0.2035	0.322	0.231875	0.0861401	0.139404	na	Tnfrsf11b	Tumor necrosis factor receptor superfamily member 11B
O08715-4	0.21	-0.054	-0.1215	-0.101	-0.0542951	0.441519	0.522263	na	Akap1	Isoform 4 of A-kinase anchor protein 1, mitochondrial
O08734	0.336	-0.201	-0.1705	0.24	0.051125	0.739003	0.791549	na	Bak1	Bcl-2 homologous antagonist/killer
O08738	0.112	-0.193	0.0545	0.161	0.054946	0.480136	0.558544	na	Casp6	Caspase-6
O08739	1.236	0.543	0.6405	1.241	0.915125	0.00509422	0.0184062	na	Ampd3	AMP deaminase 3
O08749	0.031	0.08	-0.3285	0.098	0.031288	0.656928	0.7198	na	Dld	Dihydrolipoyl dehydrogenase, mitochondrial
O08785	-0.151	-0.55	0.2045	0.032	-0.116125	0.456007	0.534978	na	Clock	Circadian locomoter output cycles protein kaput
O08789	0.206	0.491	1.0055	0.299	0.489665	0.020688	0.0477566	na	Mnt	Max-binding protein MNT
O08795-2	0.205	0.335	0.3265	0.167	0.258375	0.0108622	0.0305117	na	Prkcsh	Isoform 2 of Glucosidase 2 subunit beta
O08796	0.132	0.209	0.3595	0.165	0.208667	0.0209896	0.0482394	na	Eef2k	Eukaryotic elongation factor 2 kinase
O08797	0.812	0.8	0.8465	1.058	0.846294	3.35567e-05	0.00161032	na	Serpinb9	Protein Serpinb9
O08804	0.335	0.06	-0.2155	0.551	0.182625	0.299598	0.379421	na	Serpinb6b	NK13
O08807	-0.519	-0.505	-0.6235	-1.509	-0.622967	0.000979967	0.00695611	na	Prdx4	Peroxiredoxin-4
O08811	-0.15	0.033	0.2335	0.22	0.084125	0.42205	0.502946	na	Ercc2	TFIIH basal transcription factor complex helicase XPD subunit
O08832	0.517	0.456	0.5825	0.581	0.534125	0.000242651	0.00356808	na	Galnt4	Polypeptide N-acetylgalactosaminyltransferase 4
O08848	0.891	0.602	0.6505	0.603	0.650255	0.000140514	0.00271406	na	Trove2	60 kDa SS-A/Ro ribonucleoprotein
O08856	-0.094	0.035	-0.4015	-0.67	-0.282625	0.125789	0.188003	na	Ell	RNA polymerase II elongation factor ELL
O08908	0.135	0.006	-0.0725	0.078	0.036625	0.594735	0.664002	na	Pik3r2	Phosphatidylinositol 3-kinase regulatory subunit beta
O08911	-1.157	-0.862	-0.9895	-0.601	-0.902375	0.000446624	0.00475331	na	Mapk12	Mitogen-activated protein kinase 12
O08912	0.261	0.215	0.3065	-0.133	0.21535	0.0269067	0.0573942	na	Galnt1	Polypeptide N-acetylgalactosaminyltransferase 1
O08914	-0.355	0.117	-1.0195	-0.211	-0.353276	0.114449	0.174305	na	Faah	Fatty-acid amide hydrolase 1
O08915	-0.145	-0.173	0.2275	-0.306	-0.145496	0.124956	0.187093	na	Aip	AH receptor-interacting protein
O08917	0.064	0.105	0.0695	-0.195	0.0641039	0.323764	0.404465	na	Flot1	Flotillin-1
O08919	0.008	-0.238	-0.3765	-0.482	-0.272125	0.0464898	0.0862429	na	Numbl	Numb-like protein
O08970-2	-0.361	-0.191	-0.5085	-0.412	-0.368125	0.00399836	0.0158237	na	Tuft1	Isoform 2 of Tuftelin
O08992	0.917	0.779	0.8595	1.056	0.902875	4.90653e-05	0.00176075	na	Sdcbp	Syntenin-1
O08997	0.084	0.061	-0.5685	-0.497	-0.230125	0.259578	0.336992	na	Atox1	Copper transport protein ATOX1
O09010	1.443	1.37	1.4835	1.56	1.46412	2.23765e-06	0.00058884	up	Lfng	Beta-1,3-N-acetylglucosaminyltransferase lunatic fringe
O09012	-0.219	-0.416	-0.1805	-0.191	-0.218834	0.0139698	0.0364285	na	Pex5	Peroxisomal targeting signal 1 receptor
O09037	-1.64	-2.141	-1.5875	-1.077	-1.61138	0.000210039	0.00333318	down	Reg3a	Regenerating islet-derived protein 3-alpha
O09049	1.869	1.053	0.3415	0.988	1.05086	0.00592786	0.0201381	na	Reg3g	Regenerating islet-derived protein 3-gamma
O09051	1.556	0.438	0.7425	1.144	0.970125	0.00749952	0.0237179	na	Guca2b	Guanylate cyclase activator 2B
O09053	-0.269	-0.193	-0.0865	-0.269	-0.204375	0.0224418	0.0506171	na	Wrn	Werner syndrome ATP-dependent helicase homolog
O09061	0.175	-0.019	0.2175	0.25	0.175316	0.0406863	0.0777073	na	Psmb1	Proteasome subunit beta type-1
O09106	-0.294	-0.057	-0.2135	-0.176	-0.185125	0.0342178	0.0682822	na	Hdac1	Histone deacetylase 1
O09110	-0.843	-0.669	-0.6915	-0.97	-0.793375	0.000204412	0.00328289	na	Map2k3	Dual specificity mitogen-activated protein kinase kinase 3
O09111	-0.274	-0.158	-0.9515	-1.22	-0.650875	0.0510472	0.0927858	na	Ndufb11	NADH dehydrogenase [ubiquinone] 1 beta subcomplex subunit 11, mitochondrial
O09126	-0.477	0.1	-0.2065	-0.07	-0.163375	0.21207	0.286212	na	Sema4d	Semaphorin-4D
O09130	-1.132	-1.23	-0.3485	-0.735	-0.861375	0.00627104	0.02094	na	Nfatc2ip	NFATC2-interacting protein
O09131	-0.554	-0.79	-0.6535	-0.959	-0.739125	0.000502661	0.00499173	na	Gsto1	Glutathione S-transferase omega-1
O09158	0.843	1.003	1.1185	2.707	1.11757	0.000439494	0.004715	na	Cyp3a25	Cytochrome P450 3A25
O09159	0.706	0.617	0.7315	0.595	0.662375	0.000106516	0.00247695	na	Man2b1	Lysosomal alpha-mannosidase
O09172	-0.006	0.024	-0.3805	0.046	-0.00580875	0.929089	0.945264	na	Gclm	Glutamate--cysteine ligase regulatory subunit
O09174	-0.271	-0.492	-0.6045	-0.57	-0.492525	0.00127973	0.00804385	na	Amacr	Alpha-methylacyl-CoA racemase
O35047	-0.743	-0.165	-0.3305	-0.562	-0.450125	0.0163774	0.0406749	na	Psmc3ip	Homologous-pairing protein 2 homolog
O35066	0.714	0.709	0.3815	0.447	0.562875	0.00237034	0.0113341	na	Kif3c	Kinesin-like protein KIF3C
O35071	0.327	0.361	0.1775	0.202	0.266875	0.0106198	0.0299885	na	Kif1c	Kinesin-like protein KIF1C
O35075	0.189	0.116	0.4185	0.399	0.280625	0.0255692	0.0553892	na	Dscr3	Down syndrome critical region protein 3 homolog
O35099	-0.087	0.099	0.0545	-0.047	0.004875	0.94332	0.955361	na	Map3k5	Mitogen-activated protein kinase kinase kinase 5
O35114	0.268	0.322	-0.0585	-0.218	0.078375	0.584807	0.654991	na	Scarb2	Lysosome membrane protein 2
O35118	0.378	0.763	0.1825	0.511	0.458625	0.010184	0.0291604	na	Gfra3	GDNF family receptor alpha-3
O35126	0.066	-0.137	0.1785	0.087	0.0663627	0.362401	0.442659	na	Atn1	Atrophin-1
O35127	0.23	0.233	0.2255	0.296	0.232977	0.00939424	0.0277294	na	Grcc10	Protein C10
O35129	-0.118	-0.168	-0.7315	0.117	-0.167102	0.203476	0.276693	na	Phb2	Prohibitin-2
O35130	-0.461	-0.341	-0.1775	-0.513	-0.373125	0.00631942	0.021014	na	Emg1	Ribosomal RNA small subunit methyltransferase NEP1
O35134	-0.406	0.093	0.0425	-0.154	-0.106125	0.386557	0.467443	na	Polr1a	DNA-directed RNA polymerase I subunit RPA1
O35144	-0.023	-0.076	0.2195	0.181	0.075375	0.429476	0.510145	na	Terf2	Telomeric repeat-binding factor 2
O35149	0.312	-0.137	-0.0225	-0.094	-0.0229941	0.779486	0.825532	na	Slc30a4	Zinc transporter 4
O35166	0.558	0.585	0.3145	0.348	0.451375	0.00325391	0.0138166	na	Gosr2	Golgi SNAP receptor complex member 2
O35177	-0.117	-0.417	-0.5115	-0.129	-0.293625	0.0447382	0.0837887	na	Nedd9	Enhancer of filamentation 1
O35215	-0.256	-0.435	-0.4895	-1.088	-0.488748	0.00525625	0.0187968	na	Ddt	D-dopachrome decarboxylase
O35218	-0.222	-0.128	-0.0935	-0.192	-0.158875	0.0398716	0.0764428	na	Cpsf2	Cleavage and polyadenylation specificity factor subunit 2
O35226	-0.036	-0.066	0.0595	-0.015	-0.0152019	0.792678	0.836299	na	Psmd4	26S proteasome non-ATPase regulatory subunit 4
O35226-2	-0.154	-0.075	-0.1205	0.002	-0.086875	0.19576	0.267762	na	Psmd4	Isoform Rpn10B of 26S proteasome non-ATPase regulatory subunit 4
O35231	-0.698	-0.155	-0.9865	-1.156	-0.748875	0.0114038	0.0316364	na	Kifc3	Kinesin-like protein KIFC3
O35239	0.952	0.841	1.0695	1.284	1.03662	0.000112882	0.00250214	na	Ptpn9	Tyrosine-protein phosphatase non-receptor type 9
O35250	0.349	0.213	0.2545	0.306	0.280625	0.00446771	0.0168967	na	Exoc7	Exocyst complex component 7
O35280	-1.09	-1.001	-1.4995	-1.475	-1.26638	0.000245954	0.00357868	down	Chek1	Serine/threonine-protein kinase Chk1
O35286	-0.836	-0.366	-0.8785	-0.96	-0.836418	0.000106941	0.00247695	na	Dhx15	Putative pre-mRNA-splicing factor ATP-dependent RNA helicase DHX15
O35295	-0.367	-0.654	-0.5105	0.054	-0.369375	0.0383757	0.0743203	na	Purb	Transcriptional activator protein Pur-beta
O35309	-0.192	-0.629	-0.4295	0.347	-0.225875	0.268335	0.346341	na	Nmi	N-myc-interactor
O35316	-0.302	-0.565	-0.5265	-1.025	-0.564181	0.0029557	0.012965	na	Slc6a6	Sodium- and chloride-dependent taurine transporter
O35343	-0.191	-0.03	0.0665	-0.036	-0.0357025	0.587718	0.657817	na	Kpna4	Importin subunit alpha-3
O35344	-0.146	0.031	0.1785	-0.03	0.008375	0.915354	0.934954	na	Kpna3	Importin subunit alpha-4
O35345	-0.223	-0.304	-0.0675	-0.21	-0.210297	0.018326	0.0439978	na	Kpna6	Importin subunit alpha-7
O35350	-0.041	-0.258	-0.3095	-0.192	-0.200125	0.0349591	0.0693814	na	Capn1	Calpain-1 catalytic subunit
O35379	0.738	0.56	0.5935	0.566	0.593343	0.000151164	0.00281727	na	Abcc1	Multidrug resistance-associated protein 1
O35381	-0.659	-0.276	-0.2525	-0.21	-0.275789	0.00717345	0.0230136	na	Anp32a	Acidic leucine-rich nuclear phosphoprotein 32 family member A
O35382	0.362	0.306	0.4655	0.442	0.393875	0.00133886	0.00822481	na	Exoc4	Exocyst complex component 4
O35386	-0.208	-0.647	-1.1275	-0.319	-0.575375	0.0271399	0.0577073	na	Phyh	Phytanoyl-CoA dioxygenase, peroxisomal
O35387	-0.263	-0.252	-0.4275	-0.984	-0.426586	0.0140303	0.0364683	na	Hax1	HCLS1-associated protein X-1
O35400	0.193	-0.535	-0.4995	-0.007	-0.212125	0.297337	0.377094	na	Sult2b1	Sulfotransferase family cytosolic 2B member 1
O35405	0.732	0.722	0.7105	0.703	0.716875	3.24104e-05	0.00159398	na	Pld3	Phospholipase D3
O35427	-0.044	0.062	0.1585	0.22	0.099125	0.228832	0.304376	na	Crcp	DNA-directed RNA polymerase III subunit RPC9
O35435	0.202	0.274	0.7185	1.228	0.605625	0.0384998	0.0745079	na	Dhodh	Dihydroorotate dehydrogenase (quinone), mitochondrial
O35445	0.165	0.365	-0.7375	-0.498	-0.176375	0.525392	0.600384	na	Rnf5	E3 ubiquitin-protein ligase RNF5
O35448	0.234	0.31	0.0495	0.092	0.171375	0.0759229	0.125764	na	Ppt2	Lysosomal thioesterase PPT2
O35459	-0.333	-0.396	-0.9495	-0.406	-0.405822	0.00133101	0.00822244	na	Ech1	Delta(3,5)-Delta(2,4)-dienoyl-CoA isomerase, mitochondrial
O35465-2	0.268	0.124	-0.3905	-0.251	-0.062375	0.707142	0.765298	na	Fkbp8	Isoform 2 of Peptidyl-prolyl cis-trans isomerase FKBP8
O35473	-0.741	0.188	-0.5655	-0.647	-0.566143	0.0021498	0.0106349	na	C1d	Nuclear nucleic acid-binding protein C1D
O35488	-0.82	-0.462	-1.3115	-0.355	-0.737125	0.0130065	0.0345866	na	Slc27a2	Very long-chain acyl-CoA synthetase
O35492	-0.458	-0.245	-0.1285	-0.568	-0.349875	0.0218045	0.0496443	na	Clk3	Dual specificity protein kinase CLK3
O35493	-0.673	-0.399	-0.3685	-0.48	-0.479461	0.00137253	0.00833211	na	Clk4	Dual specificity protein kinase CLK4
O35551	0.442	0.178	0.3685	0.411	0.368812	0.00216022	0.010648	na	Rabep1	Rab GTPase-binding effector protein 1
O35566	-0.235	0.375	-0.3125	-0.727	-0.236574	0.227427	0.302908	na	Cd151	CD151 antigen
O35593	-0.013	0.039	-0.0585	0.086	0.013375	0.826313	0.864274	na	Psmd14	26S proteasome non-ATPase regulatory subunit 14
O35594	0.817	1.152	1.1275	1.543	1.151	0.000176264	0.00308536	up	Ift81	Intraflagellar transport protein 81 homolog
O35598	-0.161	-0.034	-0.2105	-0.507	-0.209872	0.0558164	0.0991824	na	Adam10	Disintegrin and metalloproteinase domain-containing protein 10
O35615	-0.039	-0.19	0.1485	0.227	0.036625	0.73026	0.784596	na	Zfpm1	Zinc finger protein ZFPM1
O35621	0.059	0.192	0.1095	0.053	0.103375	0.131429	0.194766	na	Pmm1	Phosphomannomutase 1
O35623	0.756	0.885	-0.0605	0.386	0.491625	0.0535824	0.0962724	na	Bet1	BET1 homolog
O35632	0.885	0.908	0.7015	0.562	0.764125	0.000399456	0.00449783	na	Hyal2	Hyaluronidase-2
O35639	1.404	1.515	1.0265	0.451	1.09912	0.00359596	0.0148372	na	Anxa3	Annexin A3
O35643	-0.037	-0.208	-0.0905	-0.012	-0.086875	0.219561	0.294094	na	Ap1b1	AP-1 complex subunit beta-1
O35648	-0.434	-0.279	-0.0155	-0.196	-0.231125	0.0466882	0.0865309	na	Cetn3	Centrin-3
O35654	-0.553	-0.516	-0.3055	-0.392	-0.441625	0.00183379	0.00971312	na	Pold2	DNA polymerase delta subunit 2
O35655	0.474	0.663	0.4745	0.421	0.474368	0.000455759	0.00477279	na	Ppef1	Serine/threonine-protein phosphatase with EF-hands 1
O35657	0.782	0.801	0.4975	1.008	0.782675	0.000299134	0.00396231	na	Neu1	Sialidase-1
O35658	-0.478	0.027	-0.3295	-0.436	-0.330201	0.0157777	0.0396356	na	C1qbp	Complement component 1 Q subcomponent-binding protein, mitochondrial
O35680	-0.688	-0.473	-0.7235	-0.915	-0.699875	0.000435639	0.00471144	na	Mrps12	28S ribosomal protein S12, mitochondrial
O35685	-0.54	-0.626	-0.3615	-0.665	-0.548125	0.000770047	0.0061435	na	Nudc	Nuclear migration protein nudC
O35704	0.179	0.483	-0.3855	-0.112	0.041125	0.822535	0.861222	na	Sptlc1	Serine palmitoyltransferase 1
O35710	0.867	0.99	0.0865	0.81	0.81059	0.00032495	0.00406898	na	Ccrn4l	Nocturnin
O35711	0.325	0.207	0.2365	0.558	0.324425	0.00924632	0.0274445	na	Ppfibp2	Liprin-beta-2
O35730	0.129	0.344	0.3195	-0.041	0.187875	0.110122	0.169097	na	Ring1	E3 ubiquitin-protein ligase RING1
O35841	-0.061	0.008	0.1145	0.163	0.056125	0.454819	0.534054	na	Api5	Apoptosis inhibitor 5
O35855	0.474	0.598	0.2005	0.02	0.323125	0.0585039	0.102615	na	Bcat2	Branched-chain-amino-acid aminotransferase, mitochondrial
O35857	-0.353	-0.012	-1.0435	-0.688	-0.524125	0.0490616	0.089952	na	Timm44	Mitochondrial import inner membrane translocase subunit TIM44
O35864	0.072	0.044	0.1435	0.091	0.087625	0.161047	0.229038	na	Cops5	COP9 signalosome complex subunit 5
O35874	0.283	0.025	-0.0605	-0.798	-0.0593539	0.689655	0.749817	na	Slc1a4	Neutral amino acid transporter A
O35885	-0.623	0.397	0.4295	-0.136	0.016875	0.945122	0.956461	na	Ascl2	Achaete-scute homolog 2
O35887	0.016	0.021	0.0275	-0.161	0.0160288	0.792221	0.835926	na	Calu	Calumenin
O35901	0.097	-0.144	-0.0245	0.153	0.020375	0.805549	0.846756	na	Lsm2	G7b alternative form
O35903	-0.349	-0.977	-1.3235	-0.944	-0.945129	0.000874026	0.00654493	na	Ccl25	C-C motif chemokine 25
O35943	-0.813	-0.849	-1.3945	-1.715	-1.19287	0.00256022	0.0119077	down	Fxn	Frataxin, mitochondrial
O35945	-1.241	-1.721	-1.8345	-0.518	-1.32862	0.00392634	0.0156595	down	Aldh1a7	Aldehyde dehydrogenase, cytosolic 1
O35954	0.291	0.228	0.2195	0.516	0.290639	0.00743792	0.0235577	na	Pitpnm1	Membrane-associated phosphatidylinositol transfer protein 1
O35955	-0.232	-0.257	-0.2915	-0.198	-0.244625	0.00589915	0.0201195	na	Psmb10	Proteasome subunit beta type-10
O35963	-0.826	-0.707	-1.3145	-1.447	-1.07363	0.00207016	0.0104276	na	Rab33b	Ras-related protein Rab-33B
O35969-2	-0.514	-0.961	-1.2485	-0.69	-0.853375	0.00255563	0.0119077	na	Gamt	Isoform 2 of Guanidinoacetate N-methyltransferase
O35972	-0.143	-0.242	-0.5235	-0.381	-0.322375	0.0159157	0.0398215	na	Mrpl23	39S ribosomal protein L23, mitochondrial
O35973	0.127	-0.243	0.3645	-0.042	0.051625	0.690734	0.750684	na	Per1	Period circadian protein homolog 1
O35980	0.233	0.053	0.0625	0.21	0.139625	0.0989732	0.155524	na	Nthl1	Endonuclease III-like protein 1
O35984	0.131	0.029	0.0105	0.068	0.059625	0.331382	0.411992	na	Pbx2	Pre-B-cell leukemia transcription factor 2
O35988	-1.238	-1.015	-0.8485	-0.921	-1.00562	8.00535e-05	0.00217929	na	Sdc4	Syndecan-4
O54692	0.024	0.007	0.1635	0.063	0.0627349	0.327298	0.408244	na	Zw10	Centromere/kinetochore protein zw10 homolog
O54734	0.075	0.341	-0.9935	-0.954	-0.382875	0.315263	0.395572	na	Ddost	Dolichyl-diphosphooligosaccharide--protein glycosyltransferase 48 kDa subunit
O54750	0.726	0.733	0.0635	1.272	0.727538	0.00779591	0.0244049	na	Cyp2j6	Cytochrome P450 2J6
O54774	0.505	0.419	0.6245	0.607	0.538875	0.000484892	0.00493774	na	Ap3d1	AP-3 complex subunit delta-1
O54781	-0.531	0.174	-0.1295	-0.391	-0.219375	0.197614	0.26993	na	Srpk2	SRSF protein kinase 2
O54782	0.855	0.513	0.5645	0.869	0.700375	0.001181	0.00765739	na	Man2b2	Epididymis-specific alpha-mannosidase
O54784	-0.157	0.285	-0.3665	-0.606	-0.211125	0.259163	0.336727	na	Dapk3	Death-associated protein kinase 3
O54785	-0.711	-0.311	-0.6215	-0.561	-0.561587	0.000918317	0.00671346	na	Limk2	LIM domain kinase 2
O54786	-0.696	-0.871	-0.8325	-1.258	-0.870433	0.000145518	0.00276346	na	Dffa	DNA fragmentation factor subunit alpha
O54786-2	-0.6	-0.955	-0.5735	-0.905	-0.758375	0.00101746	0.00709033	na	Dffa	Isoform ICAD-S of DNA fragmentation factor subunit alpha
O54788	-0.221	-0.386	-0.1965	-0.438	-0.310375	0.0101218	0.0290572	na	Dffb	DNA fragmentation factor subunit beta
O54790	-0.346	0.034	-0.0045	-0.093	-0.0923974	0.306915	0.386672	na	Mafg	Transcription factor MafG
O54791	-0.167	-0.41	-0.5495	-0.384	-0.384533	0.00383273	0.0154739	na	Maff	Transcription factor MafF
O54804	0.379	0.006	0.4775	0.305	0.305683	0.0183414	0.0440112	na	Chka	Choline kinase alpha
O54818	1.089	0.862	0.3645	0.779	0.780099	0.00149849	0.00869578	na	Tpd52l1	Tumor protein D53
O54825	-0.137	-0.143	0.1155	0.178	0.003375	0.973483	0.979341	na	Bysl	Bystin
O54826	-0.332	-0.16	0.1065	-0.252	-0.160736	0.137581	0.202567	na	Mllt10	Protein AF-10
O54833	-0.737	-0.22	-0.1515	-0.785	-0.473375	0.0408136	0.0779318	na	Csnk2a2	Casein kinase II subunit alpha'
O54864-2	-1.557	-1.413	-1.3965	-2.183	-1.5562	2.89592e-05	0.00154682	down	Suv39h1	Isoform 2 of Histone-lysine N-methyltransferase SUV39H1
O54891	-0.088	-0.341	-0.2475	-0.09	-0.191625	0.0566457	0.100234	na	Lgals6	Galectin-6
O54916	0.407	0.304	0.3755	0.372	0.372103	0.00105478	0.0071996	na	Reps1	RalBP1-associated Eps domain-containing protein 1
O54941	-0.074	0.027	0.2165	0.221	0.097625	0.307637	0.387337	na	Smarce1	SWI/SNF-related matrix-associated actin-dependent regulator of chromatin subfamily E member 1
O54946	0.32	0.143	0.4585	0.6	0.380375	0.0122606	0.0331747	na	Dnajb6	DnaJ homolog subfamily B member 6
O54950	-0.114	-0.041	-0.1965	-0.121	-0.118125	0.0871529	0.140377	na	Prkag1	5'-AMP-activated protein kinase subunit gamma-1
O54956	-1.128	-0.826	-0.6055	-1.4	-0.989875	0.00186934	0.00987534	na	Pole2	DNA polymerase epsilon subunit 2
O54962	-0.056	-0.187	-0.4715	0.316	-0.099625	0.512076	0.58827	na	Banf1	Barrier-to-autointegration factor
O54965	-0.218	-0.131	-0.4695	-0.704	-0.380625	0.0316505	0.0644757	na	Rnf13	E3 ubiquitin-protein ligase RNF13
O54972	0.863	0.628	0.7835	0.942	0.804125	0.00012905	0.00261222	na	Cbfa2t3	Protein CBFA2T3
O54983	0.015	-0.628	-0.4635	-0.045	-0.280375	0.141278	0.206605	na	Crym	Ketimine reductase mu-crystallin
O54984	0.207	0.136	0.3185	0.369	0.257625	0.014852	0.0379596	na	Asna1	ATPase Asna1
O54988	0.432	0.523	0.3165	0.609	0.470125	0.00149449	0.0086887	na	Slk	STE20-like serine/threonine-protein kinase
O54992	0.163	0.021	-0.1745	-0.326	-0.079125	0.506032	0.582676	na	Mapkapk5	MAP kinase-activated protein kinase 5
O55003	0.599	-0.08	0.3665	0.492	0.367485	0.0257546	0.0556628	na	Bnip3	BCL2/adenovirus E1B 19 kDa protein-interacting protein 3
O55013	-0.15	-0.235	-0.1085	-0.041	-0.133625	0.0792572	0.130237	na	Trappc3	Trafficking protein particle complex subunit 3
O55022	-0.128	0.494	-1.0765	-1.134	-0.461125	0.271766	0.350375	na	Pgrmc1	Membrane-associated progesterone receptor component 1
O55026	-0.405	-0.355	-0.2635	-0.374	-0.355191	0.00144274	0.00855899	na	Entpd2	Ectonucleoside triphosphate diphosphohydrolase 2
O55028	0.132	0.468	-0.3355	0.006	0.067625	0.655574	0.718906	na	Bckdk	[3-methyl-2-oxobutanoate dehydrogenase [lipoamide]] kinase, mitochondrial
O55029	0.261	0.055	0.2195	0.185	0.185309	0.0284684	0.0596929	na	Copb2	Coatomer subunit beta'
O55033	-0.357	-0.393	-0.2845	-0.48	-0.378625	0.00152631	0.00880508	na	Nck2	Cytoplasmic protein NCK2
O55042	1.666	1.165	1.2265	1.268	1.26764	1.03046e-05	0.00104533	up	Snca	Alpha-synuclein
O55057	0.221	0.127	0.3325	0.753	0.331621	0.0270174	0.0575692	na	Pde6d	Retinal rod rhodopsin-sensitive cGMP 3',5'-cyclic phosphodiesterase subunit delta
O55060	0.075	-0.099	0.1105	-0.003	0.020875	0.761882	0.810581	na	Tpmt	Thiopurine S-methyltransferase
O55102	0.076	0.207	0.1265	-0.198	0.0764936	0.358708	0.439286	na	Bloc1s1	Biogenesis of lysosome-related organelles complex 1 subunit 1
O55106	-0.293	-0.454	-0.2515	-0.241	-0.29275	0.0047037	0.0175409	na	Strn	Striatin
O55111	0.109	-0.041	0.0585	-0.033	0.023375	0.718456	0.774214	na	Dsg2	Desmoglein-2
O55125	0.097	-0.05	-0.1975	0.388	0.059375	0.632506	0.6981	na	Nipsnap1	Protein NipSnap homolog 1
O55135	-0.198	-0.447	-0.1905	-0.095	-0.197714	0.0275417	0.0582527	na	Eif6	Eukaryotic translation initiation factor 6
O55137	-0.058	-0.496	-0.2265	-0.041	-0.205375	0.102242	0.159565	na	Acot1	Acyl-coenzyme A thioesterase 1
O55142	-0.504	-0.845	-0.5525	-1.287	-0.797125	0.00446001	0.0168836	na	Rpl35a	60S ribosomal protein L35a
O55143	0.15	1.006	-0.5795	0.05	0.147706	0.57067	0.642053	na	Atp2a2	Sarcoplasmic/endoplasmic reticulum calcium ATPase 2
O55143-2	0.153	0.989	-0.5675	0.065	0.150771	0.553789	0.627466	na	Atp2a2	Isoform 2 of Sarcoplasmic/endoplasmic reticulum calcium ATPase 2
O55176	-0.414	-0.301	-0.2885	-0.715	-0.413333	0.00515436	0.018544	na	Pja1	E3 ubiquitin-protein ligase Praja-1
O55201	-0.166	-0.145	0.0065	-0.339	-0.160875	0.0785639	0.129284	na	Supt5h	Transcription elongation factor SPT5
O55203	0.023	0.184	-0.0755	-0.408	-0.069125	0.561691	0.634227	na	Ldb2	LIM domain-binding protein 2
O55222	-0.005	0.148	0.0565	-0.043	0.039125	0.556757	0.630116	na	Ilk	Integrin-linked protein kinase
O55229	-0.109	-0.127	-0.0275	-0.245	-0.126673	0.0914907	0.145999	na	Chkb	Choline/ethanolamine kinase
O55230	0.034	0.085	0.3035	0.16	0.145625	0.0944651	0.149673	na	Rad51d	DNA repair protein RAD51 homolog 4
O55234	0.012	-0.08	-0.0655	-0.135	-0.067125	0.281093	0.360487	na	Psmb5	Proteasome subunit beta type-5
O55236	-0.174	-0.159	0.1165	-0.47	-0.171625	0.146978	0.213037	na	Rngtt	mRNA-capping enzyme
O70126	-1.572	-0.967	-0.8395	-1.281	-1.16488	0.000734879	0.00597901	down	Aurkb	Aurora kinase B
O70133	-0.022	0.031	0.1015	0.076	0.046625	0.442991	0.52354	na	Dhx9	ATP-dependent RNA helicase A
O70139	0.146	-0.091	0.4615	-0.005	0.127875	0.308921	0.388657	na	Pkig	cAMP-dependent protein kinase inhibitor gamma
O70152	-0.182	0.086	-0.9695	-0.585	-0.412625	0.113655	0.173417	na	Dpm1	Dolichol-phosphate mannosyltransferase subunit 1
O70157	0.15	-0.618	0.3585	0.621	0.151892	0.489544	0.566855	na	Top3a	DNA topoisomerase 3-alpha
O70166	0.177	0.012	0.7695	0.59	0.387125	0.0785548	0.129284	na	Stmn3	Stathmin-3
O70194	-0.676	-0.027	-0.5505	-0.533	-0.533397	0.00085204	0.006459	na	Eif3d	Eukaryotic translation initiation factor 3 subunit D
O70201	-1.012	-0.678	-0.7665	-0.641	-0.765908	0.000220154	0.00343921	na	Birc5	Baculoviral IAP repeat-containing protein 5
O70230	0.009	0.423	0.1165	-0.057	0.115718	0.281789	0.360975	na	Znf143	Zinc finger protein 143
O70250	-0.341	-0.206	-0.6525	-1.145	-0.586125	0.0256269	0.0554766	na	Pgam2	Phosphoglycerate mutase 2
O70251	0.158	-0.173	0.1325	0.136	0.132551	0.0717381	0.119948	na	Eef1b	Elongation factor 1-beta
O70252	0.272	0.301	-0.0845	-0.083	0.101375	0.428516	0.509288	na	Hmox2	Heme oxygenase 2
O70255	-1.295	-0.592	-1.0895	-1.336	-1.09075	0.000567551	0.00529791	na	Mpzl2	Myelin protein zero-like protein 2
O70263	-0.575	-0.402	-0.6525	-0.614	-0.575318	0.000268044	0.00373448	na	Lnx1	E3 ubiquitin-protein ligase LNX
O70273	-0.521	-0.245	-0.1405	-0.239	-0.244718	0.012822	0.0342475	na	Ehf	ETS homologous factor
O70274	0.207	-0.101	0.2115	-0.467	-0.037375	0.813624	0.853208	na	Ptp4a2	Protein tyrosine phosphatase type IVA 2
O70293-2	-0.042	0.046	0.0125	0.258	0.045676	0.512906	0.589056	na	Grk6	Isoform GRK6B of G protein-coupled receptor kinase 6
O70303	0.438	0.019	-0.2465	0.528	0.184625	0.348844	0.429635	na	Cideb	Cell death activator CIDE-B
O70310	-0.295	-0.348	-0.2545	-0.194	-0.272875	0.00521087	0.0186845	na	Nmt1	Glycylpeptide N-tetradecanoyltransferase 1
O70311	-0.132	-0.209	-0.0955	-0.204	-0.160125	0.0378105	0.0736028	na	Nmt2	Glycylpeptide N-tetradecanoyltransferase 2
O70318	-0.259	-0.223	-0.2025	-0.164	-0.212125	0.0104296	0.0296183	na	Epb41l2	Band 4.1-like protein 2
O70340	1.519	0.845	0.6935	0.822	0.844581	0.000122031	0.00257479	na	Nptx2	Neuronal pentraxin-2
O70348	0.092	0.011	0.0805	0.293	0.0917599	0.194829	0.266762	na	Dxo	Decapping and exoribonuclease protein
O70361	0.144	0.217	0.2635	0.559	0.263058	0.015887	0.0398037	na	Per3	Period circadian protein homolog 3
O70374	0.271	0.276	0.6965	0.43	0.418375	0.00774049	0.0242788	na	Cbfa2t2	Protein CBFA2T2
O70378	0.177	0.048	-0.0155	-0.102	0.026875	0.718682	0.774232	na	Emc8	ER membrane protein complex subunit 8
O70400	0.081	0.005	0.2245	-0.117	0.048375	0.564169	0.636258	na	Pdlim1	PDZ and LIM domain protein 1
O70404	0.473	0.513	0.2725	0.512	0.473201	0.000531919	0.0051421	na	Vamp8	Vesicle-associated membrane protein 8
O70405	-0.034	-0.019	0.0215	-0.068	-0.024875	0.656684	0.719632	na	Ulk1	Serine/threonine-protein kinase ULK1
O70422	-0.209	-0.082	-0.0145	-0.174	-0.119875	0.125116	0.187171	na	Gtf2h4	General transcription factor IIH subunit 4
O70433	-0.046	-0.08	0.1515	-0.048	-0.0460807	0.461427	0.540388	na	Fhl2	Four and a half LIM domains protein 2
O70435	0.003	-0.167	-0.0275	-0.156	-0.086875	0.246684	0.323661	na	Psma3	Proteasome subunit alpha type-3
O70439	0.255	0.28	-0.2735	0.3	0.255143	0.00887537	0.0266694	na	Stx7	Syntaxin-7
O70456	-0.227	-0.686	-0.5295	-0.18	-0.405625	0.0239147	0.0529005	na	Sfn	14-3-3 protein sigma
O70472	1.419	0.87	1.3875	1.011	1.17188	0.000429715	0.00467264	up	Tmem131	Transmembrane protein 131
O70475	-0.809	-0.913	-0.9645	-0.175	-0.809664	0.000409797	0.00454863	na	Ugdh	UDP-glucose 6-dehydrogenase
O70477	0.027	0.16	0.1415	0.124	0.124142	0.0775972	0.127982	na	Pknox1	Homeobox protein PKNOX1
O70479	0.001	0.172	0.0785	-0.072	0.044875	0.540895	0.615642	na	Tnfaip1	BTB/POZ domain-containing adapter for CUL3-mediated RhoA degradation protein 2
O70481	0.295	0.288	0.3125	0.144	0.288073	0.00398559	0.0157887	na	Ubr1	E3 ubiquitin-protein ligase UBR1
O70494	0.703	0.379	0.8355	0.727	0.703409	0.00019614	0.00322556	na	Sp3	Transcription factor Sp3
O70494-3	0.703	0.302	0.8355	0.727	0.703398	0.000209174	0.00333265	na	Sp3	Isoform 3 of Transcription factor Sp3
O70503	-0.455	0.549	-1.1535	-1.117	-0.544125	0.173836	0.242831	na	Hsd17b12	Estradiol 17-beta-dehydrogenase 12
O70514	-1.413	-1.091	-1.0895	-1.216	-1.20237	2.65326e-05	0.00148694	down	Fgfbp1	Fibroblast growth factor-binding protein 1
O70546-2	-0.038	0.069	0.0435	0.23	0.0686329	0.336827	0.417466	na	Kdm6a	Isoform 2 of Lysine-specific demethylase 6A
O70551	-1.087	-0.847	-0.4205	-1.053	-0.851875	0.00147935	0.00866632	na	Srpk1	SRSF protein kinase 1
O70570	0.658	0.513	0.3325	0.529	0.51345	0.000708314	0.00587622	na	Pigr	Polymeric immunoglobulin receptor
O70572	0.403	0.574	-0.1215	0.262	0.279375	0.0849179	0.137788	na	Smpd2	Sphingomyelin phosphodiesterase 2
O70576	-0.317	0.082	0.1355	-0.229	-0.082125	0.526513	0.60098	na	Stag3	Cohesin subunit SA-3
O70579	-1.128	-0.939	-0.6255	-1.582	-1.06862	0.00158515	0.00902505	na	Slc25a17	Peroxisomal membrane protein PMP34
O70583	0.137	0.511	0.3165	0.578	0.385625	0.014054	0.0364967	na	Mid1	E3 ubiquitin-protein ligase Midline-1
O70589	-0.453	-0.176	-0.3915	-0.244	-0.316125	0.0104023	0.0295685	na	Cask	Peripheral plasma membrane protein CASK
O70591	0.048	-0.034	0.1005	-0.075	0.009875	0.880807	0.907205	na	Pfdn2	Prefoldin subunit 2
O70628	0.181	-0.403	0.1485	0.273	0.148883	0.102482	0.159869	na	Pde9a	High affinity cGMP-specific 3',5'-cyclic phosphodiesterase 9A
O88196	0.603	0.804	1.1265	0.997	0.882625	0.000590818	0.00539888	na	Ttc3	E3 ubiquitin-protein ligase TTC3
O88271	-0.754	-0.458	-0.4905	-0.707	-0.602375	0.00108674	0.00730018	na	Cfdp1	Craniofacial development protein 1
O88286	0.177	0.286	0.3855	0.257	0.276375	0.00620352	0.0207839	na	Wiz	Protein Wiz
O88286-3	0.216	0.435	0.4375	0.323	0.352875	0.00387278	0.0155727	na	Wiz	Isoform 2 of Protein Wiz
O88291	-0.546	-0.363	-0.1155	-0.558	-0.395625	0.0121459	0.0329956	na	Znf326	DBIRD complex subunit ZNF326
O88307	-0.387	-0.143	-0.6805	-0.699	-0.477375	0.0153048	0.0387318	na	Sorl1	Sortilin-related receptor
O88310	1.445	1.239	0.9545	1.175	1.20338	5.27706e-05	0.00184408	up	Itln1	Intelectin-1a
O88322	0.507	0.261	0.1945	-0.005	0.239375	0.0570983	0.100768	na	Nid2	Nidogen-2
O88325	0.946	0.687	0.7705	0.666	0.767375	0.000131716	0.00263235	na	Naglu	Alpha-N-acetylglucosaminidase
O88327	0.157	0.512	0.4075	0.135	0.302875	0.0325754	0.0657415	na	Ctnnal1	Alpha-catulin
O88329	-0.838	-1.211	-1.2935	-0.901	-1.06088	0.00032073	0.00404777	na	Myo1a	Unconventional myosin-Ia
O88342	0.027	-0.165	-0.1865	-0.16	-0.160069	0.0390754	0.075367	na	Wdr1	WD repeat-containing protein 1
O88379	-0.082	0.385	-0.1605	-0.5	-0.089375	0.570483	0.642024	na	Baz1a	Bromodomain adjacent to zinc finger domain protein 1A
O88396	-0.017	0.108	-0.4585	-0.716	-0.270875	0.21048	0.28469	na	Grpel2	GrpE protein homolog 2, mitochondrial
O88398	1.107	0.927	0.7175	0.949	0.927565	7.04224e-05	0.00206727	na	Avil	Advillin
O88413	0.118	1.055	0.3265	0.678	0.544375	0.0363448	0.07157	na	Tulp3	Tubby-related protein 3
O88425	-0.073	-0.041	-0.2935	-0.397	-0.201125	0.0927922	0.147619	na	Nme6	Nucleoside diphosphate kinase 6
O88428	-0.949	-1.866	-1.2055	-0.161	-1.04537	0.0147175	0.0377669	na	Papss2	Bifunctional 3'-phosphoadenosine 5'-phosphosulfate synthase 2
O88441	-0.256	-0.25	-0.5555	-0.536	-0.399375	0.00962731	0.0281273	na	Mtx2	Metaxin-2
O88447	0.234	0.131	0.2825	0.231	0.231144	0.00923247	0.0274144	na	Klc1	Kinesin light chain 1
O88451	-1.202	-1.565	-2.2355	-0.662	-1.41613	0.00407527	0.016025	down	Rdh7	Retinol dehydrogenase 7
O88452	0.608	0.351	-0.1625	0.51	0.352148	0.0449727	0.0840707	na	Stc2	Stanniocalcin-2
O88455	-0.07	1.006	-1.0605	-0.991	-0.278875	0.547011	0.621478	na	Dhcr7	7-dehydrocholesterol reductase
O88456	0.643	0.177	0.3115	0.182	0.310761	0.0207463	0.0478586	na	Capns1	Calpain small subunit 1
O88508	0.383	0.474	0.3455	0.731	0.473386	0.00221015	0.0108067	na	Dnmt3a	DNA (cytosine-5)-methyltransferase 3A
O88512	-0.114	-0.371	-0.1045	-0.023	-0.113744	0.131488	0.194814	na	Ap1g2	AP-1 complex subunit gamma-like 2
O88513	-1.6	-1.306	-0.8435	-1.599	-1.33712	0.00039035	0.00443097	down	Gmnn	Geminin
O88520	-0.071	0	0.0205	0.513	0.0202369	0.773452	0.820229	na	Shoc2	Leucine-rich repeat protein SHOC-2
O88531	0.89	1.063	0.9025	0.895	0.90246	1.92004e-05	0.00127226	na	Ppt1	Palmitoyl-protein thioesterase 1
O88532	0.125	0.302	0.2615	0.497	0.296375	0.0125459	0.0337115	na	Zfr	Zinc finger RNA-binding protein
O88533	0.505	-0.012	0.6265	0.485	0.485401	0.00132159	0.00819755	na	Ddc	Aromatic-L-amino-acid decarboxylase
O88543	0.219	0.315	0.3975	0.345	0.319125	0.00286371	0.0127216	na	Cops3	COP9 signalosome complex subunit 3
O88544	-0.028	-0.009	-0.0005	-0.293	-0.0278967	0.654228	0.717725	na	Cops4	COP9 signalosome complex subunit 4
O88545	0.204	0.195	0.1355	0.234	0.195132	0.0150146	0.0382355	na	Cops6	COP9 signalosome complex subunit 6
O88554	-1.403	-0.933	-1.4925	-1.465	-1.40338	7.07707e-06	0.000936704	down	Parp2	Poly [ADP-ribose] polymerase 2
O88569	0.033	0.097	0.1335	0.144	0.101875	0.121939	0.183309	na	Hnrnpa2b1	Heterogeneous nuclear ribonucleoproteins A2/B1
O88574	-0.21	0.262	0.0685	-0.063	0.014375	0.891638	0.915162	na	Sap30	Histone deacetylase complex subunit SAP30
O88587	0.355	0.109	0.1325	0.432	0.257125	0.0399152	0.076508	na	Comt	Catechol O-methyltransferase
O88593	1.24	0.518	0.7805	1.073	0.902875	0.00206251	0.0104218	na	Pglyrp1	Peptidoglycan recognition protein 1
O88597	0.048	-0.04	0.0995	-0.096	0.002875	0.966363	0.974265	na	Becn1	Beclin-1
O88622	-0.271	-0.108	-0.0055	-0.1	-0.107699	0.143755	0.209326	na	Parg	Poly(ADP-ribose) glycohydrolase
O88630	0.314	0.196	0.1745	-0.002	0.174947	0.052561	0.094885	na	Gosr1	Golgi SNAP receptor complex member 1
O88653	0.559	0.033	0.2495	0.788	0.407375	0.0525291	0.0948555	na	Lamtor3	Ragulator complex protein LAMTOR3
O88665	-0.319	-0.066	-0.0935	0.048	-0.0930316	0.254166	0.331633	na	Brd7	Bromodomain-containing protein 7
O88668	0.801	0.275	0.7115	0.577	0.591125	0.00271789	0.0123266	na	Creg1	Protein CREG1
O88673	-0.433	-0.436	-0.4055	-0.385	-0.414875	0.00048909	0.00494271	na	Dgka	Diacylglycerol kinase alpha
O88685	0.017	-0.001	0.0495	-0.091	-0.000809662	0.989006	0.991226	na	Psmc3	26S protease regulatory subunit 6A
O88696	-0.123	0.19	-0.5005	-0.264	-0.174375	0.236425	0.312658	na	Clpp	ATP-dependent Clp protease proteolytic subunit, mitochondrial
O88697	0.033	0.095	-0.1085	-0.576	-0.107546	0.391372	0.4725	na	Stk16	Serine/threonine-protein kinase 16
O88708	-0.443	0.105	-0.1275	-0.135	-0.134319	0.192477	0.263993	na	Orc4	Origin recognition complex subunit 4
O88712	0.218	-0.02	0.2485	0.162	0.162398	0.0592392	0.103701	na	Ctbp1	C-terminal-binding protein 1
O88735	0.487	0.275	0.4465	0.844	0.486307	0.00316697	0.013565	na	Map7	Ensconsin
O88736	0.618	0.828	-0.0995	-0.046	0.325125	0.22352	0.298404	na	Hsd17b7	3-keto-steroid reductase
O88738	0.139	0.139	0.0755	0.135	0.135016	0.0644527	0.110818	na	Birc6	Baculoviral IAP repeat-containing protein 6
O88746	0.489	0.044	0.4565	0.573	0.456875	0.00144734	0.00857279	na	Tom1	Target of Myb protein 1
O88746-2	0.435	0.136	0.4425	0.505	0.435186	0.000849345	0.00644569	na	Tom1	Isoform 2 of Target of Myb protein 1
O88792	0.31	0.031	-0.2945	-0.774	-0.181875	0.423192	0.504006	na	F11r	Junctional adhesion molecule A
O88796	-0.192	-0.054	0.1695	-0.027	-0.0275376	0.728059	0.782546	na	Rpp30	Ribonuclease P protein subunit p30
O88803	1.692	1.063	1.4425	1.463	1.44324	2.34595e-05	0.00140256	up	Lect2	Leukocyte cell-derived chemotaxin-2
O88811	0.181	0.016	0.2465	0.183	0.181173	0.0271064	0.0576714	na	Stam2	Signal transducing adapter molecule 2
O88822	0.309	0.591	-0.3595	0.312	0.309733	0.0304907	0.0627188	na	Sc5d	Lathosterol oxidase
O88843	-0.632	-0.313	-0.5335	-0.619	-0.534012	0.000825499	0.00635734	na	Cradd	Death domain-containing protein CRADD
O88844	0.344	-0.228	0.1765	0.46	0.188125	0.215878	0.290471	na	Idh1	Isocitrate dehydrogenase [NADP] cytoplasmic
O88845	0.293	0.144	0.1925	0.267	0.224125	0.0133665	0.0353061	na	Akap10	A-kinase anchor protein 10, mitochondrial
O88848-2	1.02	0.779	0.7115	0.598	0.777125	0.000286826	0.00386461	na	Arl6	Isoform 2 of ADP-ribosylation factor-like protein 6
O88851	0.762	0.562	0.6675	0.574	0.641375	0.000193589	0.00320627	na	Rbbp9	Putative hydrolase RBBP9
O88878	0.4	-0.169	0.2495	-0.379	0.025375	0.892939	0.916028	na	Zfand5	AN1-type zinc finger protein 5
O88879	0.09	0.163	0.3025	0.095	0.162607	0.0533766	0.0960396	na	Apaf1	Apoptotic protease-activating factor 1
O88888	-0.25	-0.391	-0.3405	-0.479	-0.365125	0.00239717	0.0113886	na	Apba3	Amyloid beta A4 precursor protein-binding family A member 3
O88907	-0.191	0.204	0.1695	0.085	0.0855625	0.332329	0.412785	na	Pias1	E3 SUMO-protein ligase PIAS1
O88939	-0.115	0.216	-0.3005	-0.022	-0.055375	0.60726	0.675137	na	Zbtb7a	Zinc finger and BTB domain-containing protein 7A
O88952	-0.295	-0.204	-0.2765	-0.06	-0.208875	0.0264592	0.0567267	na	Lin7c	Protein lin-7 homolog C
O88958	0.54	0.24	0.2295	1.293	0.538315	0.0341806	0.0682249	na	Gnpda1	Glucosamine-6-phosphate isomerase 1
O88967	0.216	0.311	0.1505	-0.228	0.151106	0.141163	0.206513	na	Yme1l1	ATP-dependent zinc metalloprotease YME1L1
O88968	1.292	0.225	1.9505	0.995	1.11563	0.0128461	0.0342591	na	Tcn2	Transcobalamin-2
O88974-4	-0.572	-0.179	-0.0515	-0.373	-0.293875	0.0500746	0.0914046	na	Setdb1	Isoform 4 of Histone-lysine N-methyltransferase SETDB1
O88983	0.316	0.17	0.1545	-0.006	0.158625	0.072803	0.1215	na	Stx8	Syntaxin-8
O88986	0.178	-0.27	-0.4125	0.056	-0.112125	0.462463	0.541127	na	Gcat	2-amino-3-ketobutyrate coenzyme A ligase, mitochondrial
O88995	-0.267	-0.387	-0.1555	0.109	-0.175125	0.142861	0.208199	na	Nfkbil1	NF-kappa-B inhibitor-like protein 1
O89001	0.569	0.395	0.0205	0.011	0.248875	0.14256	0.207881	na	Cpd	Carboxypeptidase D
O89017	0.947	0.861	0.9755	0.958	0.947102	1.29111e-05	0.00116258	na	Lgmn	Legumain
O89023	0.596	0.453	0.2415	0.356	0.411625	0.00408123	0.016025	na	Tpp1	Tripeptidyl-peptidase 1
O89050	-0.119	-0.095	-0.1305	-0.069	-0.103375	0.103389	0.160922	na	Mkln1	Muskelin
O89051	0.055	-0.232	-0.1775	-0.285	-0.177944	0.0548481	0.0979017	na	Itm2b	Integral membrane protein 2B
O89079	0.449	0.035	0.2295	0.432	0.286375	0.0375817	0.073333	na	Cope	Coatomer subunit epsilon
O89086	-0.494	0.066	-0.1585	-1.15	-0.434125	0.115849	0.175969	na	Rbm3	Putative RNA-binding protein 3
O89090	0.06	0.096	0.2455	0.358	0.189875	0.0678095	0.115056	na	Sp1	Transcription factor Sp1
O89110	-0.317	-0.428	-0.3365	-0.281	-0.336292	0.00187228	0.00988433	na	Casp8	Caspase-8
O89112	-0.06	-0.118	-0.2045	-0.149	-0.132875	0.0652323	0.111775	na	Lancl1	LanC-like protein 1
O89116	-0.205	-0.045	-0.1635	-0.09	-0.125875	0.0924924	0.147333	na	Vti1a	Vesicle transport through interaction with t-SNAREs homolog 1A
P00329	-0.841	-2.132	-1.8125	-0.336	-1.28038	0.0241225	0.0532115	na	Adh1	Alcohol dehydrogenase 1
P00375	-0.44	-0.251	-0.4495	-0.24	-0.345125	0.0062804	0.020959	na	Dhfr	Dihydrofolate reductase
P00493	0.142	0.002	-0.0535	-0.109	-0.004625	0.947631	0.958515	na	Hprt1	Hypoxanthine-guanine phosphoribosyltransferase
P00520-4	0.046	0.032	-0.0225	0.278	0.0457925	0.485814	0.563187	na	Abl1	Isoform IV of Tyrosine-protein kinase ABL1
P00920	1.082	0.873	-0.2495	0.166	0.467875	0.176095	0.245133	na	Ca2	Carbonic anhydrase 2
P01027	0.923	0.379	1.1545	1.241	0.924543	0.00249988	0.0117364	na	C3	Complement C3
P01887	0.893	0.643	0.2785	0.114	0.482125	0.0377352	0.0735506	na	B2m	Beta-2-microglobulin
P01898	0.235	-0.354	-0.3345	-0.598	-0.335241	0.0218431	0.0497163	na	H2-Q10	H-2 class I histocompatibility antigen, Q10 alpha chain
P01899	0.461	0.018	-0.2205	-0.059	0.0171327	0.879442	0.906359	na	H2-D1	H-2 class I histocompatibility antigen, D-B alpha chain
P01901	0.502	0.111	0.0955	0.015	0.110728	0.153875	0.220639	na	H2-K1	H-2 class I histocompatibility antigen, K-B alpha chain
P02089	1.452	0.402	0.3865	-0.23	0.400257	0.104207	0.16197	na	Hbb-b2	Hemoglobin subunit beta-2
P02463	1.213	0.58	0.5225	0.734	0.732984	0.00168848	0.00929504	na	Col4a1	Collagen alpha-1(IV) chain
P02535	0.424	-0.161	0.2465	-1.899	-0.158355	0.625891	0.692516	na	Krt10	Keratin, type I cytoskeletal 10
P02772	-1.616	-1.696	-1.1235	-1.316	-1.43788	0.000127121	0.00261222	down	Afp	Alpha-fetoprotein
P02798	-2.904	-2.907	-2.2505	-3.047	-2.90434	1.90854e-07	0.000496308	down	Mt2	Metallothionein-2
P02802	-2.19	-2.322	-1.3715	-1.016	-1.72487	0.00255745	0.0119077	down	Mt1	Metallothionein-1
P03958	1.339	0.074	1.5985	1.501	1.34005	0.000235506	0.00352162	up	Ada	Adenosine deaminase
P03975	0.189	0.631	0.0445	-0.011	0.188039	0.15972	0.227515	na	Iap	IgE-binding protein
P04184	-1.268	-1.033	-1.0175	-1.428	-1.18663	9.76793e-05	0.00240123	down	Tk1	Thymidine kinase, cytosolic
P04223	0.502	0.23	0.0535	-0.355	0.107625	0.522928	0.597994	na	H2-K1	H-2 class I histocompatibility antigen, K-K alpha chain
P04370	0.334	0.4	0.6275	0.52	0.470375	0.00180339	0.00964779	na	Mbp	Myelin basic protein
P04627	-0.008	0.115	-0.1455	-0.244	-0.070625	0.455626	0.534767	na	Araf	Serine/threonine-protein kinase A-Raf
P05063	0.398	0.192	0.0745	0.279	0.235875	0.0288115	0.0601626	na	Aldoc	Fructose-bisphosphate aldolase C
P05132	-0.007	-0.069	-0.1695	-0.308	-0.138375	0.13087	0.1941	na	Prkaca	cAMP-dependent protein kinase catalytic subunit alpha
P05201	0.029	-0.36	-0.4985	-0.81	-0.409875	0.0404528	0.0773166	na	Got1	Aspartate aminotransferase, cytoplasmic
P05202	0.116	0.227	-0.2745	-0.435	-0.091625	0.590216	0.66006	na	Got2	Aspartate aminotransferase, mitochondrial
P05213	-0.03	-0.078	0.1785	0.101	0.042875	0.592975	0.662314	na	Tuba1b	Tubulin alpha-1B chain
P05480	0.111	0.008	-0.3095	-0.326	-0.129125	0.329398	0.410161	na	Src	Neuronal proto-oncogene tyrosine-protein kinase Src
P05627	0.347	0.219	0.3425	0.213	0.280375	0.00653052	0.0214666	na	Jun	Transcription factor AP-1
P05784	0.734	0.7	0.8225	0.748	0.747828	3.78467e-05	0.00163948	na	Krt18	Keratin, type I cytoskeletal 18
P06151	0.017	-0.318	-0.1825	-0.092	-0.143875	0.129264	0.192271	na	Ldha	L-lactate dehydrogenase A chain
P06728	-1.343	-2.171	-1.8605	-0.907	-1.57038	0.00181987	0.00967781	down	Apoa4	Apolipoprotein A-IV
P06745	0.017	-0.25	0.0115	0.416	0.0162557	0.873212	0.901678	na	Gpi	Glucose-6-phosphate isomerase
P06795	0.85	0.652	0.2955	0.237	0.508625	0.0185653	0.04432	na	Abcb1b	Multidrug resistance protein 1B
P06801	0.335	-0.034	-0.4615	1.041	0.220125	0.457398	0.536297	na	Me1	NADP-dependent malic enzyme
P06802	-0.255	0.041	-0.3465	-0.769	-0.332375	0.062269	0.107809	na	Enpp1	Ectonucleotide pyrophosphatase/phosphodiesterase family member 1
P07214	0.741	0.182	-0.0215	-0.142	0.18053	0.311101	0.391023	na	Sparc	SPARC
P07309	1.309	0.951	1.2255	1.511	1.24913	7.53079e-05	0.00216314	up	Ttr	Transthyretin
P07310	-1.418	-3.14	-2.0165	-2.541	-2.27888	0.000931913	0.00675869	down	Ckm	Creatine kinase M-type
P07356	-0.087	-0.043	-0.3575	-0.434	-0.230375	0.0851957	0.138154	na	Anxa2	Annexin A2
P07607	-1.478	-0.766	-0.5355	-1.299	-1.01963	0.0054371	0.0190748	na	Tyms	Thymidylate synthase
P07742	-0.277	0.095	0.4615	-0.367	-0.021875	0.907822	0.928563	na	Rrm1	Ribonucleoside-diphosphate reductase large subunit
P07744	0.707	0.348	0.6265	-0.017	0.416125	0.0414241	0.0789472	na	Krt4	Keratin, type II cytoskeletal 4
P07901	-0.188	-0.099	0.0565	-0.2	-0.107625	0.188943	0.259992	na	Hsp90aa1	Heat shock protein HSP 90-alpha
P07903	-0.313	0.002	-0.7935	-0.827	-0.482875	0.0558708	0.0992351	na	Ercc1	DNA excision repair protein ERCC-1
P08003	0.647	0.606	0.3815	0.297	0.482875	0.00413969	0.0161955	na	Pdia4	Protein disulfide-isomerase A4
P08030	-0.058	-0.573	-0.7925	-0.156	-0.394875	0.0712219	0.119309	na	Aprt	Adenine phosphoribosyltransferase
P08032	0.172	0.078	-0.0175	0.071	0.075875	0.246655	0.323661	na	Spta1	Spectrin alpha chain, erythrocytic 1
P08071	0.94	2.001	0.9425	0.995	0.994799	2.5406e-05	0.001444	na	Ltf	Lactotransferrin
P08113	0.233	0.132	0.1125	0.029	0.126625	0.0879497	0.141447	na	Hsp90b1	Endoplasmin
P08122	0.367	0.377	0.0125	0.328	0.328214	0.00329081	0.0139022	na	Col4a2	Collagen alpha-2(IV) chain
P08207	0.143	-0.216	-0.4715	-0.153	-0.174375	0.172558	0.241551	na	S100a10	Protein S100-A10
P08249	-0.446	-0.465	-1.6835	-1.219	-0.953375	0.0219043	0.0497566	na	Mdh2	Malate dehydrogenase, mitochondrial
P08730	-0.316	-0.352	-0.2985	-0.158	-0.298686	0.00366894	0.0150398	na	Krt13	Keratin, type I cytoskeletal 13
P08752	0.088	0.364	-0.2895	-0.236	-0.018375	0.906767	0.927602	na	Gnai2	Guanine nucleotide-binding protein G(i) subunit alpha-2
P08775	-0.3	0.227	-0.0565	-0.157	-0.071625	0.518952	0.594465	na	Polr2a	DNA-directed RNA polymerase II subunit RPB1
P09036	-0.704	-1.586	-0.8715	0.082	-0.769875	0.0350741	0.0695408	na	Spink3	Serine protease inhibitor Kazal-type 3
P09055	-0.355	-0.03	-0.6575	-0.852	-0.473625	0.0380486	0.0739126	na	Itgb1	Integrin beta-1
P09103	0.839	0.154	0.3975	0.574	0.491125	0.014377	0.0371189	na	P4hb	Protein disulfide-isomerase
P09405	-1.377	-0.807	-1.0695	-1.615	-1.21713	0.000783546	0.00619081	down	Ncl	Nucleolin
P09411	0.161	-0.021	-0.0795	-0.035	-0.0211849	0.735275	0.788399	na	Pgk1	Phosphoglycerate kinase 1
P09450	-0.065	-0.159	0.1305	-0.173	-0.066625	0.422018	0.502946	na	Junb	Transcription factor jun-B
P09470	0.151	-0.083	-0.3725	0.72	0.103875	0.620669	0.687877	na	Ace	Angiotensin-converting enzyme
P09528	1.065	0.074	1.1265	0.903	0.904002	0.000957403	0.00685586	na	Fth1	Ferritin heavy chain
P09671	0.043	0.002	-0.9645	-0.789	-0.427125	0.165532	0.234046	na	Sod2	Superoxide dismutase [Mn], mitochondrial
P09803	0.158	-0.058	-0.2745	-0.357	-0.132875	0.305938	0.385765	na	Cdh1	Cadherin-1
P09926	-0.174	-0.081	-0.1535	0.09	-0.0814647	0.294231	0.373747	na	Surf2	Surfeit locus protein 2
P0C027	1.368	1.133	0.8135	1.192	1.13382	8.97484e-05	0.00230486	up	Nudt10	Diphosphoinositol polyphosphate phosphohydrolase 3-alpha
P0C0A3	-0.667	-1.264	-1.3385	-0.498	-0.941875	0.00682516	0.0221624	na	Chmp6	Charged multivesicular body protein 6
P0C0S6	0.188	-0.174	-0.0305	0.177	0.040125	0.693661	0.753252	na	H2afz	Histone H2A.Z
P0C7L0	0.338	0.091	0.1525	0.504	0.271375	0.0416823	0.0793071	na	Wipf3	WAS/WASL-interacting protein family member 3
P0C7N9	-0.268	-0.199	-0.5755	-0.483	-0.381375	0.0119015	0.0324969	na	Psmg4	Proteasome assembly chaperone 4
P0C7T6	0.173	0.165	0.2225	0.428	0.222218	0.0167721	0.0413319	na	Atxn1l	Ataxin-1-like
P0CB42	-0.234	-0.192	-0.0445	-0.329	-0.199875	0.0337903	0.0676819	na	Alkbh1	Alkylated DNA repair protein alkB homolog 1
P0CG14	-1.038	-0.358	-1.0285	-0.772	-0.799125	0.00258785	0.0119761	na	Chtf8	Chromosome transmission fidelity protein 8 homolog isoform 2
P0CG15	-0.837	-0.293	-0.2375	-0.755	-0.530625	0.0213905	0.0489867	na	Chtf8	Chromosome transmission fidelity protein 8 homolog
P0CL69	-0.411	0.078	0.4015	0.066	0.0669587	0.587157	0.657373	na	Znf703	Zinc finger protein 703
P10126	0.577	0.194	0.8125	1.158	0.685375	0.0124098	0.0334406	na	Eef1a1	Elongation factor 1-alpha 1
P10404	-0.279	0.019	-0.3305	-0.159	-0.187375	0.0767312	0.126814	na		MLV-related proviral Env polyprotein
P10493	1.138	-0.085	-0.3105	-0.173	-0.085752	0.48609	0.563425	na	Nid1	Nidogen-1
P10518	-0.216	-0.472	-0.1885	-0.204	-0.215915	0.0139475	0.036397	na	Alad	Delta-aminolevulinic acid dehydratase
P10605	0.808	0.421	0.5435	0.687	0.614875	0.00110269	0.00734337	na	Ctsb	Cathepsin B
P10630	-0.032	-0.066	0.0495	0.023	-0.006375	0.913979	0.933787	na	Eif4a2	Eukaryotic initiation factor 4A-II
P10630-2	-0.032	-0.066	0.0495	0.023	-0.006375	0.913979	0.933787	na	Eif4a2	Isoform 2 of Eukaryotic initiation factor 4A-II
P10639	-0.399	-1.164	-0.5795	-0.131	-0.568375	0.0258984	0.055868	na	Txn	Thioredoxin
P10648	-0.963	-1.164	-1.1205	0.639	-0.96384	0.000640492	0.00556271	na	Gsta2	Glutathione S-transferase A2
P10649	-0.196	-0.475	-0.9045	0.322	-0.313375	0.217211	0.291774	na	Gstm1	Glutathione S-transferase Mu 1
P10711	0.102	0.116	0.1685	0.172	0.139625	0.0476334	0.0879368	na	Tcea1	Transcription elongation factor A protein 1
P10833	0.029	0.374	-0.8515	-0.244	-0.173125	0.468948	0.547411	na	Rras	Ras-related protein R-Ras
P10852-2	-0.262	-0.501	-0.5685	-0.412	-0.435875	0.00226159	0.0109778	na	Slc3a2	Isoform 2 of 4F2 cell-surface antigen heavy chain
P10922	1.543	1.12	1.0005	1.024	1.11943	4.54905e-05	0.00169563	na	H1f0	Histone H1.0
P11031	-0.411	-0.327	-0.6755	-0.908	-0.580375	0.00694364	0.0224471	na	Sub1	Activated RNA polymerase II transcriptional coactivator p15
P11103	0.4	0.785	0.3535	0.596	0.533625	0.00357323	0.014776	na	Parp1	Poly [ADP-ribose] polymerase 1
P11157	-1.036	-1.087	-0.6735	-1.207	-1.0366	6.72883e-05	0.00204475	na	Rrm2	Ribonucleoside-diphosphate reductase subunit M2
P11260	1.101	0.605	1.3315	0.257	0.823625	0.0161669	0.040299	na		LINE-1 retrotransposable element ORF1 protein
P11352	-0.206	-0.407	-0.4875	0.147	-0.238375	0.126602	0.189041	na	Gpx1	Glutathione peroxidase 1
P11438	0.432	0.47	0.4725	0.276	0.432206	0.000750086	0.00606792	na	Lamp1	Lysosome-associated membrane glycoprotein 1
P11440	-0.691	-0.379	-0.2245	-0.925	-0.554875	0.0154774	0.0390786	na	Cdk1	Cyclin-dependent kinase 1
P11499	-0.181	-0.125	0.0035	-0.213	-0.128875	0.0997437	0.156397	na	Hsp90ab1	Heat shock protein HSP 90-beta
P11531	0.011	0.365	-0.0405	-0.072	0.0106589	0.883406	0.908586	na	Dmd	Dystrophin
P11679	0.229	-0.079	0.2385	0.186	0.186241	0.0310965	0.063541	na	Krt8	Keratin, type II cytoskeletal 8
P11725	-1.478	-1.458	-2.2695	-1.132	-1.47705	7.64853e-05	0.00216727	down	Otc	Ornithine carbamoyltransferase, mitochondrial
P11928	-0.463	-0.643	-0.3725	-0.342	-0.455125	0.00181931	0.00967781	na	Oas1a	2'-5'-oligoadenylate synthase 1A
P11930	-0.017	-0.407	-0.2025	-0.027	-0.163375	0.148282	0.214307	na	Nudt19	Nucleoside diphosphate-linked moiety X motif 19, mitochondrial
P11983	-0.142	-0.11	0.1385	-0.02	-0.033375	0.668195	0.729858	na	Tcp1	T-complex protein 1 subunit alpha
P12023	0.178	0.031	0.0425	-0.2	0.0314333	0.675283	0.736535	na	App	Amyloid beta A4 protein
P12382	0.178	-0.035	-0.0255	0.081	0.049625	0.499642	0.576991	na	Pfkl	ATP-dependent 6-phosphofructokinase, liver type
P12710	-0.884	-2.204	-1.8605	0.763	-1.04638	0.125106	0.187171	na	Fabp1	Fatty acid-binding protein, liver
P12787	-0.535	-0.527	-1.8115	-1.764	-1.15938	0.0245292	0.0538567	na	Cox5a	Cytochrome c oxidase subunit 5A, mitochondrial
P12804	0.059	-0.524	0.0005	0.073	0.00081287	0.991156	0.992841	na	Fgl2	Fibroleukin
P12815-2	0.077	-0.106	-0.2715	0.213	-0.021875	0.847949	0.882184	na	Pdcd6	Isoform 2 of Programmed cell death protein 6
P12970	-0.573	0.036	-0.2205	-1.619	-0.570322	0.0995198	0.156168	na	Rpl7a	60S ribosomal protein L7a
P13020-2	0.902	0.945	0.5645	0.56	0.742875	0.0013471	0.00824094	na	Gsn	Isoform 2 of Gelsolin
P13405	-0.276	-0.283	-0.6875	-0.522	-0.442125	0.00880527	0.0265284	na	Rb1	Retinoblastoma-associated protein
P13439	-0.347	-0.28	-0.2355	-0.37	-0.308125	0.00321327	0.0136931	na	Umps	Uridine 5'-monophosphate synthase
P13516	-0.189	0.167	-0.0285	-0.465	-0.128875	0.348085	0.428897	na	Scd1	Acyl-CoA desaturase 1
P13634	1.026	0.273	0.2685	0.866	0.608375	0.0289119	0.0602971	na	Ca1	Carbonic anhydrase 1
P13707	-0.267	-1.137	-0.8605	0.048	-0.554125	0.0866039	0.139956	na	Gpd1	Glycerol-3-phosphate dehydrogenase [NAD(+)], cytoplasmic
P13745	-0.906	-1.318	-1.0905	0.577	-0.907523	0.00532463	0.0189071	na	Gsta1	Glutathione S-transferase A1
P13808	0.782	0.443	0.5325	0.682	0.609875	0.000886118	0.00661206	na	Slc4a2	Anion exchange protein 2
P13864	-0.263	0.586	0.0905	-0.09	0.080875	0.626766	0.693292	na	Dnmt1	DNA (cytosine-5)-methyltransferase 1
P14069	1.467	0.979	0.9975	0.496	0.984875	0.00126221	0.00798999	na	S100a6	Protein S100-A6
P14094	-0.673	-0.556	-1.6715	-1.533	-1.10838	0.0120571	0.0327766	na	Atp1b1	Sodium/potassium-transporting ATPase subunit beta-1
P14115	-1.536	-1.734	-0.8425	-2.121	-1.55838	0.000833707	0.0063814	down	Rpl27a	60S ribosomal protein L27a
P14131	-0.593	-0.827	-1.0905	-2.038	-1.08841	0.00511239	0.0184476	na	Rps16	40S ribosomal protein S16
P14148	0.001	0.195	-0.0495	-0.776	-0.0487458	0.666557	0.728359	na	Rpl7	60S ribosomal protein L7
P14152	-0.034	0.027	-0.0195	0.43	0.0267405	0.699722	0.7586	na	Mdh1	Malate dehydrogenase, cytoplasmic
P14206	-0.059	-0.219	0.0185	0.055	-0.051125	0.506012	0.582676	na	Rpsa	40S ribosomal protein SA
P14211	0.985	0.473	0.7705	0.689	0.729375	0.00072798	0.00594702	na	Calr	Calreticulin
P14246	-0.169	-0.479	-0.1865	0.016	-0.18589	0.0761076	0.126018	na	Slc2a2	Solute carrier family 2, facilitated glucose transporter member 2
P14404	0.184	0.607	0.2145	0.043	0.213969	0.0475034	0.0877507	na	Mecom	MDS1 and EVI1 complex locus protein EVI1
P14430	0.272	-0.197	-0.2525	-0.367	-0.197588	0.0743168	0.123595	na	H2-Q8	H-2 class I histocompatibility antigen, Q8 alpha chain
P14576	0.508	0.361	0.3545	0.771	0.498625	0.00339481	0.0142291	na	Srp54	Signal recognition particle 54 kDa protein
P14685	-0.028	0.195	0.0455	-0.385	-0.0271765	0.79839	0.840775	na	Psmd3	26S proteasome non-ATPase regulatory subunit 3
P14733	-0.354	-0.084	-0.0615	-0.408	-0.226875	0.076578	0.126614	na	Lmnb1	Lamin-B1
P14869	-0.525	-0.242	-0.3375	-0.538	-0.410625	0.00496613	0.018115	na	Rplp0	60S acidic ribosomal protein P0
P14901	0.996	0.882	1.3275	1.006	1.00566	2.68376e-05	0.00149359	na	Hmox1	Heme oxygenase 1
P15066	0.001	0.144	0.0325	0.144	0.080375	0.253704	0.331083	na	Jund	Transcription factor jun-D
P15105	1.135	0.646	1.0845	0.872	0.934375	0.00041781	0.00460568	na	Glul	Glutamine synthetase
P15208	-0.084	0.219	0.1655	-0.119	0.045375	0.663837	0.726166	na	Insr	Insulin receptor
P15261	-0.39	-0.861	-0.9015	-1.602	-0.899988	0.00324126	0.0137874	na	Ifngr1	Interferon gamma receptor 1
P15327	0.1	-0.401	-0.1815	0.253	-0.057375	0.70583	0.764085	na	Bpgm	Bisphosphoglycerate mutase
P15532	0.174	0.016	0.1505	-0.011	0.082375	0.281312	0.360652	na	Nme1	Nucleoside diphosphate kinase A
P15535	0.207	0.109	0.0595	0.152	0.131875	0.0701318	0.117951	na	B4galt1	Beta-1,4-galactosyltransferase 1
P15626	-0.494	-0.571	-0.9285	-0.19	-0.545875	0.00787203	0.0245473	na	Gstm2	Glutathione S-transferase Mu 2
P15864	0.254	0.307	-0.4005	-0.889	-0.182125	0.53062	0.60515	na	Hist1h1c	Histone H1.2
P15920	0.113	-0.484	-0.2525	0.066	-0.139375	0.367805	0.448234	na	Atp6v0a2	V-type proton ATPase 116 kDa subunit a isoform 2
P15947	-0.516	-1.155	-1.6185	-0.296	-0.896375	0.0259097	0.0558775	na	Klk1	Kallikrein-1
P16045	0.508	0.422	-0.1215	-0.593	0.053875	0.832293	0.86919	na	Lgals1	Galectin-1
P16054	-0.112	-1.316	-0.2215	-0.84	-0.622375	0.0668243	0.11387	na	Prkce	Protein kinase C epsilon type
P16056	-0.115	0.032	-0.1485	-0.629	-0.147947	0.14419	0.209759	na	Met	Hepatocyte growth factor receptor
P16110	0.682	0.404	0.2115	0.051	0.337125	0.0470242	0.0870729	na	Lgals3	Galectin-3
P16125	0.586	0.851	0.3345	0.262	0.508375	0.01159	0.0319513	na	Ldhb	L-lactate dehydrogenase B chain
P16254	-1.034	-0.789	-1.0945	-2.19	-1.09359	0.000353715	0.00420574	na	Srp14	Signal recognition particle 14 kDa protein
P16330	0.095	0.525	0.0985	0.071	0.0984548	0.153257	0.220075	na	Cnp	2',3'-cyclic-nucleotide 3'-phosphodiesterase
P16332	-0.074	0.277	-0.4395	-0.064	-0.0730024	0.553986	0.627601	na	Mut	Methylmalonyl-CoA mutase, mitochondrial
P16406	-0.335	-1.063	-1.0655	-0.041	-0.626125	0.0587309	0.102901	na	Enpep	Glutamyl aminopeptidase
P16460	0.685	0.642	0.5445	0.345	0.554125	0.000998709	0.00700374	na	Ass1	Argininosuccinate synthase
P16546	-0.111	-0.091	-0.1215	-0.072	-0.098875	0.112834	0.172304	na	Sptan1	Spectrin alpha chain, non-erythrocytic 1
P16546-2	-0.112	-0.088	-0.1325	-0.068	-0.100125	0.112552	0.172038	na	Sptan1	Isoform 2 of Spectrin alpha chain, non-erythrocytic 1
P16627	0.263	0.184	0.3705	-0.066	0.187875	0.0901744	0.144301	na	Hspa1l	Heat shock 70 kDa protein 1-like
P16858	0.413	0.134	0.0755	0.695	0.329375	0.0634143	0.109408	na	Gapdh	Glyceraldehyde-3-phosphate dehydrogenase
P16951	-0.016	0.18	0.1905	0.136	0.136267	0.0743899	0.123659	na	Atf2	Cyclic AMP-dependent transcription factor ATF-2
P17047	0.939	0.999	0.7845	0.676	0.849625	0.000173474	0.00305544	na	Lamp2	Lysosome-associated membrane glycoprotein 2
P17095	-0.344	-0.529	-0.4135	0.11	-0.344677	0.0144541	0.0372543	na	Hmga1	High mobility group protein HMG-I/HMG-Y
P17095-1	-0.493	-0.377	-0.4135	-0.26	-0.385875	0.00176289	0.00949446	na	Hmga1	Isoform HMG-Y of High mobility group protein HMG-I/HMG-Y
P17156	0.268	0.157	0.4595	0.317	0.300375	0.00844409	0.025878	na	Hspa2	Heat shock-related 70 kDa protein 2
P17182	0.004	-0.257	-0.1705	-0.043	-0.116625	0.181896	0.251634	na	Eno1	Alpha-enolase
P17183	-0.276	-0.516	-0.4555	-0.587	-0.458625	0.00154764	0.00890366	na	Eno2	Gamma-enolase
P17426	0.249	0.156	0.0925	0.164	0.16378	0.0326493	0.0658408	na	Ap2a1	AP-2 complex subunit alpha-1
P17427	0.051	-0.142	-0.3185	0.077	-0.083125	0.437006	0.517842	na	Ap2a2	AP-2 complex subunit alpha-2
P17439	0.483	0.409	0.4665	0.349	0.426875	0.000700511	0.0058469	na	Gba	Glucosylceramidase
P17532	0.776	0.649	0.6765	1.397	0.775429	0.000340888	0.00413921	na	Tph1	Tryptophan 5-hydroxylase 1
P17563	-0.113	-0.662	-0.6465	-0.396	-0.454375	0.0151927	0.0385751	na	Selenbp1	Selenium-binding protein 1
P17665	0.202	0.183	-1.2005	-0.311	-0.281625	0.355935	0.436466	na	Cox7c	Cytochrome c oxidase subunit 7C, mitochondrial
P17710-3	0.765	0.587	0.2935	0.823	0.617125	0.00285592	0.0127152	na	Hk1	Isoform HK1 of Hexokinase-1
P17742	0.016	-0.134	0.2355	0.058	0.043875	0.59683	0.665784	na	Ppia	Peptidyl-prolyl cis-trans isomerase A
P17751	0.136	-0.052	-0.0215	-0.145	-0.0219316	0.757532	0.80751	na	Tpi1	Triosephosphate isomerase
P17809	-0.21	-0.029	0.1785	-0.488	-0.137125	0.34572	0.42664	na	Slc2a1	Solute carrier family 2, facilitated glucose transporter member 1
P17879	0.393	0.189	0.2225	0.112	0.222098	0.0205873	0.0475674	na	Hspa1b	Heat shock 70 kDa protein 1B
P17918	-1.029	-0.477	-0.5075	-0.892	-0.726375	0.00391856	0.0156595	na	Pcna	Proliferating cell nuclear antigen
P18111	0.223	-0.111	0.5505	0.541	0.300875	0.100262	0.15689	na	Cdx1	Homeobox protein CDX-1
P18155	-0.055	-0.045	-0.7235	-0.425	-0.312125	0.106579	0.164794	na	Mthfd2	Bifunctional methylenetetrahydrofolate dehydrogenase/cyclohydrolase, mitochondrial
P18242	1.508	1.211	0.9875	1.479	1.29638	0.000138492	0.00270043	up	Ctsd	Cathepsin D
P18572	-0.163	-0.042	-0.8055	-1.115	-0.531375	0.0883099	0.14194	na	Bsg	Basigin
P18581-2	-1.863	-1.174	-2.2475	-3.161	-2.11137	0.00167729	0.00927217	down	Slc7a2	Isoform 2 of Low affinity cationic amino acid transporter 2
P18608	0.381	0.986	0.5495	0.907	0.705875	0.00490519	0.0180157	na	Hmgn1	Non-histone chromosomal protein HMG-14
P18654	0.01	0.008	-0.0995	0.25	0.00971026	0.885689	0.909872	na	Rps6ka3	Ribosomal protein S6 kinase alpha-3
P18760	-0.114	0.011	0.0275	0.05	0.0111434	0.852892	0.885602	na	Cfl1	Cofilin-1
P18826	0.205	0.192	0.4575	0.272	0.271589	0.0101105	0.0290518	na	Phka1	Phosphorylase b kinase regulatory subunit alpha, skeletal muscle isoform
P18828	-1.111	-0.675	-0.4395	-1.123	-0.837125	0.00422672	0.0163901	na	Sdc1	Syndecan-1
P18872-2	-0.067	0.425	-0.8565	-1.38	-0.469625	0.266956	0.345006	na	Gnao1	Isoform Alpha-2 of Guanine nucleotide-binding protein G(o) subunit alpha
P18894	-1.222	-1.706	-1.8305	-0.745	-1.37587	0.0019108	0.00996595	down	Dao	D-amino-acid oxidase
P19001	-0.204	-0.395	-0.2175	-0.119	-0.217197	0.0180881	0.0436207	na	Krt19	Keratin, type I cytoskeletal 19
P19096	0.281	0.092	0.4105	0.251	0.258625	0.014955	0.0381199	na	Fasn	Fatty acid synthase
P19157	-0.358	-0.631	-0.5355	-0.154	-0.419625	0.0110509	0.0309194	na	Gstp1	Glutathione S-transferase P 1
P19182	-0.675	-0.28	-0.0335	-0.518	-0.376625	0.0394414	0.0758539	na	Ifrd1	Interferon-related developmental regulator 1
P19246	1.432	1.357	1.1695	1.176	1.28363	1.86089e-05	0.00126109	up	Nefh	Neurofilament heavy polypeptide
P19253	-0.521	-0.582	-0.0225	-1.348	-0.580288	0.0278233	0.0587551	na	Rpl13a	60S ribosomal protein L13a
P19324	0.844	0.123	-0.3915	-0.371	0.051125	0.848085	0.882211	na	Serpinh1	Serpin H1
P19426	-0.049	0.037	0.0035	0.076	0.016875	0.772901	0.820075	na	Nelfe	Negative elongation factor E
P19467	1.437	0.978	1.3955	0.984	1.19863	0.000300581	0.00396231	up	Muc13	Mucin-13
P19639	-0.564	-0.769	-1.1565	0.358	-0.5662	0.0630116	0.108856	na	Gstm3	Glutathione S-transferase Mu 3
P19783	-0.262	-0.041	-1.1075	-1.657	-0.766875	0.0845198	0.137308	na	Cox4i1	Cytochrome c oxidase subunit 4 isoform 1, mitochondrial
P20029	0.71	0.47	0.6495	0.441	0.567625	0.000959011	0.00685586	na	Hspa5	78 kDa glucose-regulated protein
P20060	0.568	0.165	0.3335	0.854	0.480125	0.0196197	0.0462312	na	Hexb	Beta-hexosaminidase subunit beta
P20065-2	-0.575	0.051	-0.0905	-0.16	-0.159235	0.168318	0.23708	na	Tmsb4x	Isoform Short of Thymosin beta-4
P20067-2	0.015	-0.285	0.1935	0.031	0.0155273	0.851347	0.884571	na	Id1	Isoform Short of DNA-binding protein inhibitor ID-1
P20108	0.224	0.206	0.0565	0.028	0.128625	0.128949	0.191938	na	Prdx3	Thioredoxin-dependent peroxide reductase, mitochondrial
P20152	0.877	1.099	1.0045	1.176	1.03913	3.71892e-05	0.00163948	na	Vim	Vimentin
P20444	0.119	-0.228	-0.5575	-0.359	-0.256375	0.0985123	0.154951	na	Prkca	Protein kinase C alpha type
P21107-2	-0.209	-0.07	-0.2505	-0.142	-0.167875	0.0418714	0.0795914	na	Tpm3	Isoform 2 of Tropomyosin alpha-3 chain
P21126	-0.193	-0.342	-0.3375	-0.387	-0.337637	0.00204095	0.0103586	na	Ubl4a	Ubiquitin-like protein 4A
P21271	-0.167	-0.213	-0.2805	-0.29	-0.237625	0.00903033	0.0269629	na	Myo5b	Unconventional myosin-Vb
P21278	-0.462	-0.633	-1.3235	-0.77	-0.768775	0.00277556	0.0124639	na	Gna11	Guanine nucleotide-binding protein subunit alpha-11
P21279	-0.167	-0.278	-0.9475	-0.497	-0.472375	0.0267358	0.0571765	na	Gnaq	Guanine nucleotide-binding protein G(q) subunit alpha
P21300	-0.441	-0.968	-1.0885	-1.172	-0.968874	0.000329821	0.00407899	na	Akr1b7	Aldose reductase-related protein 1
P21440	0.76	0.444	0.3405	0.407	0.443637	0.00140607	0.0084457	na	Abcb4	Multidrug resistance protein 3
P21447	0.76	0.645	0.2945	0.254	0.488375	0.0144117	0.0371725	na	Abcb1a	Multidrug resistance protein 1A
P21550	-0.163	-0.439	-0.2475	-0.357	-0.301625	0.0100796	0.0289852	na	Eno3	Beta-enolase
P21619	0.313	0.331	0.2275	0.226	0.274375	0.00499	0.0181689	na	Lmnb2	Lamin-B2
P21956	1.157	1.199	0.9155	0.394	0.916959	0.00216575	0.010648	na	Mfge8	Lactadherin
P21981	0.046	0.05	-0.0295	0.073	0.0460794	0.444624	0.525006	na	Tgm2	Protein-glutamine gamma-glutamyltransferase 2
P22361	-0.329	-0.342	-0.2565	-0.467	-0.34173	0.00224232	0.010924	na	Hnf1a	Hepatocyte nuclear factor 1-alpha
P22366	-0.172	-0.18	-0.0355	-0.06	-0.111875	0.133515	0.197429	na	Myd88	Myeloid differentiation primary response protein MyD88
P22518	0.838	0.789	0.9225	1.518	0.92195	0.000133314	0.00265106	na	Clk1	Dual specificity protein kinase CLK1
P22682	-0.21	-0.221	-0.1115	-0.41	-0.220674	0.0184476	0.044131	na	Cbl	E3 ubiquitin-protein ligase CBL
P22892	0.376	0.202	0.1675	0.305	0.262625	0.0115038	0.0317791	na	Ap1g1	AP-1 complex subunit gamma-1
P22907	-0.484	-0.742	-0.4645	-0.437	-0.48384	0.000469219	0.00483954	na	Hmbs	Porphobilinogen deaminase
P23116	0.015	0.149	0.0165	0.066	0.061625	0.328706	0.409601	na	Eif3a	Eukaryotic translation initiation factor 3 subunit A
P23475	-0.154	0.812	-0.0255	-0.091	-0.0259573	0.76842	0.816078	na	Xrcc6	X-ray repair cross-complementing protein 6
P23492	-0.05	-0.205	-0.1225	0.134	-0.060875	0.468995	0.547411	na	Pnp	Purine nucleoside phosphorylase
P23591	0.397	0.049	0.2205	0.485	0.287875	0.0363389	0.07157	na	Tsta3	GDP-L-fucose synthase
P23611	-0.065	-0.097	-0.0425	0.14	-0.0426978	0.50573	0.582651	na	Irf8	Interferon regulatory factor 8
P23780	1.001	0.403	0.4295	0.518	0.517477	0.00158563	0.00902505	na	Glb1	Beta-galactosidase
P23798	-0.117	-0.051	0.0455	-0.034	-0.039125	0.520865	0.596231	na	Pcgf2	Polycomb group RING finger protein 2
P23881	-1.331	-1.172	-1.7775	-1.12	-1.32997	0.000104034	0.0024612	down	Tcea3	Transcription elongation factor A protein 3
P23906	-0.562	-0.768	-0.4745	-0.497	-0.561578	0.000457237	0.00477279	na	Irf2	Interferon regulatory factor 2
P23949	-0.82	-0.904	-0.4355	-0.883	-0.820373	8.83312e-05	0.0022847	na	Zfp36l2	Zinc finger protein 36, C3H1 type-like 2
P23950	-0.154	-0.271	0.0235	-0.416	-0.204375	0.0830117	0.135187	na	Zfp36l1	Zinc finger protein 36, C3H1 type-like 1
P23953	1.015	0.322	-0.0675	1.054	0.580875	0.0802729	0.131502	na	Ces1c	Carboxylesterase 1C
P24270	-0.579	-0.859	-1.0305	-0.225	-0.673375	0.00927995	0.0275239	na	Cat	Catalase
P24369	1.081	0.623	1.0265	0.872	0.900625	0.000302275	0.0039712	na	Ppib	Peptidyl-prolyl cis-trans isomerase B
P24472	-0.024	-0.249	0.0705	0.546	0.0693548	0.618853	0.686149	na	Gsta4	Glutathione S-transferase A4
P24527	-0.039	-0.024	0.0585	-0.01	-0.010116	0.86034	0.891372	na	Lta4h	Leukotriene A-4 hydrolase
P24547	-0.375	-0.108	0.0005	-0.151	-0.150462	0.106169	0.164413	na	Impdh2	Inosine-5'-monophosphate dehydrogenase 2
P24549	-1.09	-2.004	-1.7705	0.079	-1.19637	0.030449	0.0626491	na	Aldh1a1	Retinal dehydrogenase 1
P24638	0.14	0.408	0.0495	-0.125	0.118125	0.302503	0.382436	na	Acp2	Lysosomal acid phosphatase
P24668	0.027	0.308	-0.1455	-0.301	-0.027875	0.829775	0.867443	na	M6pr	Cation-dependent mannose-6-phosphate receptor
P24788	-0.313	-0.424	-0.4085	-0.867	-0.423691	0.00162065	0.00914642	na	Cdk11b	Cyclin-dependent kinase 11B
P24823	0.406	-0.108	0.3005	0.329	0.300833	0.00752824	0.0237993	na	Alppl2	Alkaline phosphatase, placental-like
P24860	-0.759	-0.263	-0.0795	-0.43	-0.382875	0.0334737	0.0671485	na	Ccnb1	G2/mitotic-specific cyclin-B1
P25085-2	1.037	0.786	0.3345	1.107	0.816125	0.00332848	0.0140266	na	Il1rn	Isoform 2 of Interleukin-1 receptor antagonist protein
P25206	-0.739	-0.062	-0.1235	-0.337	-0.315375	0.0703402	0.118054	na	Mcm3	DNA replication licensing factor MCM3
P25322	-0.399	-0.138	-0.3115	-0.82	-0.398033	0.0175957	0.0427827	na	Ccnd1	G1/S-specific cyclin-D1
P25444	-1.207	-1.264	-1.1365	-2.462	-1.2636	2.13645e-05	0.00133762	down	Rps2	40S ribosomal protein S2
P25799	-0.254	-0.149	-0.0895	-0.132	-0.148789	0.0478037	0.0882309	na	Nfkb1	Nuclear factor NF-kappa-B p105 subunit
P25911	-0.215	-0.103	-0.9605	-0.745	-0.505875	0.0571792	0.100866	na	Lyn	Tyrosine-protein kinase Lyn
P25916	0.17	0.398	0.3735	0.609	0.387625	0.00564368	0.0195792	na	Bmi1	Polycomb complex protein BMI-1
P26039	0.21	0.259	0.1825	0.398	0.258648	0.00918181	0.0273035	na	Tln1	Talin-1
P26040	-0.021	-0.008	-0.3895	0.063	-0.0207663	0.758019	0.807922	na	Ezr	Ezrin
P26043	0.094	-0.006	-0.3025	0.167	-0.00523881	0.957694	0.967473	na	Rdx	Radixin
P26187	-0.273	-0.267	-0.9045	-0.536	-0.495125	0.0161187	0.040204	na	Mgmt	Methylated-DNA--protein-cysteine methyltransferase
P26231	0.252	0.239	-0.0045	0.14	0.156625	0.0810193	0.13238	na	Ctnna1	Catenin alpha-1
P26350	-0.536	-0.599	-0.0145	-0.271	-0.355125	0.0433374	0.0817767	na	Ptma	Prothymosin alpha
P26369	0.066	0.067	0.4165	0.393	0.235625	0.0840553	0.136637	na	U2af2	Splicing factor U2AF 65 kDa subunit
P26443	0.328	0.566	0.0825	0.035	0.252875	0.0937666	0.148742	na	Glud1	Glutamate dehydrogenase 1, mitochondrial
P26450	-0.159	-0.087	-0.0055	-0.048	-0.074875	0.250128	0.327216	na	Pik3r1	Phosphatidylinositol 3-kinase regulatory subunit alpha
P26516	0.09	-0.062	0.2575	0.147	0.108125	0.203743	0.27698	na	Psmd7	26S proteasome non-ATPase regulatory subunit 7
P26638	0.006	-0.106	-0.3215	-0.02	-0.105449	0.227621	0.303116	na	Sars	Serine--tRNA ligase, cytoplasmic
P26645	0.251	-0.319	0.7225	0.455	0.277375	0.195814	0.26779	na	Marcks	Myristoylated alanine-rich C-kinase substrate
P26883	0.835	0.157	0.6535	0.802	0.654398	0.00206933	0.0104276	na	Fkbp1a	Peptidyl-prolyl cis-trans isomerase FKBP1A
P27046	0.231	0.199	0.0505	-0.424	0.0514007	0.663167	0.725744	na	Man2a1	Alpha-mannosidase 2
P27467	0.526	0.534	-0.1385	-0.202	0.179875	0.425368	0.506072	na	Wnt3a	Protein Wnt-3a
P27546	0.282	0.412	0.4075	0.519	0.407818	0.00113943	0.00750934	na	Map4	Microtubule-associated protein 4
P27600	-1.957	-1.145	-2.8495	-2.827	-2.19462	0.00202241	0.0103099	down	Gna12	Guanine nucleotide-binding protein subunit alpha-12
P27601	-0.483	-0.452	-1.2495	-1.655	-0.959875	0.0205478	0.0475396	na	Gna13	Guanine nucleotide-binding protein subunit alpha-13
P27612	-0.008	-0.06	0.0995	0.016	0.011875	0.84308	0.878487	na	Plaa	Phospholipase A-2-activating protein
P27641	0.173	0.324	0.5485	0.477	0.380625	0.00870498	0.0263949	na	Xrcc5	X-ray repair cross-complementing protein 5
P27659	-1.484	-1.144	-0.9115	-1.972	-1.37787	0.00116662	0.00761967	down	Rpl3	60S ribosomal protein L3
P27661	0.479	0.202	0.5935	0.238	0.378125	0.0149422	0.0381103	na	H2afx	Histone H2AX
P27699-5	-0.375	-0.07	-0.1675	-0.364	-0.244125	0.0391341	0.075444	na	Crem	Isoform 5 of cAMP-responsive element modulator
P27773	0.678	0.444	0.5125	0.469	0.512194	0.000438591	0.00471162	na	Pdia3	Protein disulfide-isomerase A3
P27784	1.827	0.536	0.4275	1.724	1.12862	0.0297858	0.0617125	na	Ccl6	C-C motif chemokine 6
P27889	-0.859	-0.548	0.0365	-0.418	-0.447125	0.0349349	0.0693814	na	Hnf1b	Hepatocyte nuclear factor 1-beta
P28028	0.342	0.336	0.3165	0.327	0.330375	0.00127975	0.00804385	na	Braf	Serine/threonine-protein kinase B-raf
P28063	1.045	0.557	0.5305	1.316	0.862125	0.0061546	0.0206673	na	Psmb8	Proteasome subunit beta type-8
P28076	-0.618	-1.291	-0.9185	-1.301	-1.03212	0.00132609	0.00820638	na	Psmb9	Proteasome subunit beta type-9
P28271	-0.036	-0.32	-0.2355	-0.075	-0.166625	0.0960118	0.151614	na	Aco1	Cytoplasmic aconitate hydratase
P28309	-0.235	-0.36	-0.6885	-0.752	-0.508875	0.0117763	0.0322651	na	Defa2	Alpha-defensin 2
P28310	-0.157	-0.29	-0.4735	-0.394	-0.328625	0.00871034	0.0264012	na	Defa3	Alpha-defensin 3
P28352	0.044	0.081	0.3325	0.416	0.218375	0.0870514	0.140312	na	Apex1	DNA-(apurinic or apyrimidinic site) lyase
P28474	0.102	-0.132	-0.0855	0.288	0.043125	0.68658	0.747081	na	Adh5	Alcohol dehydrogenase class-3
P28650-2	-1.408	-0.831	-1.4375	-1.789	-1.40913	0.000128476	0.00261222	down	Adssl1	Isoform 2 of Adenylosuccinate synthetase isozyme 1
P28651	0.36	0.216	0.1185	0.681	0.343875	0.0289593	0.0603589	na	Ca8	Carbonic anhydrase-related protein
P28658	0.499	0.569	0.5625	0.389	0.504875	0.000435344	0.00471144	na	Atxn10	Ataxin-10
P28659	-0.225	-0.294	-0.1435	-0.269	-0.232875	0.00997985	0.0287384	na	Celf1	CUGBP Elav-like family member 1
P28659-4	-0.267	-0.309	-0.1825	-0.376	-0.283625	0.00550725	0.0192226	na	Celf1	Isoform 4 of CUGBP Elav-like family member 1
P28661	-0.204	-0.259	-0.2095	-0.245	-0.229375	0.00703881	0.0226998	na	42617	Septin-4
P28700	-0.909	-0.382	-0.6885	-0.364	-0.585875	0.00684717	0.0222069	na	Rxra	Retinoic acid receptor RXR-alpha
P28705	-1.009	-0.293	-0.9415	-0.574	-0.704375	0.00768295	0.024156	na	Rxrg	Retinoic acid receptor RXR-gamma
P28740-2	-0.479	-0.067	-0.5275	-0.342	-0.353875	0.0163276	0.0405738	na	Kif2a	Isoform 2 of Kinesin-like protein KIF2A
P28825	0.509	0.936	0.1915	0.226	0.465625	0.0306222	0.0628601	na	Mep1a	Meprin A subunit alpha
P28843	0.237	0.045	-0.0405	-0.387	-0.036375	0.761993	0.810581	na	Dpp4	Dipeptidyl peptidase 4
P28867	-0.135	-0.114	-0.3905	-0.169	-0.168773	0.0402775	0.0770617	na	Prkcd	Protein kinase C delta type
P29037	-0.142	-0.005	0.0225	-0.297	-0.105375	0.258877	0.33641	na	Tbp	TATA-box-binding protein
P29341	0.041	-0.014	0.2035	0.091	0.080375	0.261054	0.338635	na	Pabpc1	Polyadenylate-binding protein 1
P29351-2	0.578	0.499	0.4325	0.639	0.537125	0.000426006	0.00466529	na	Ptpn6	Isoform 2 of Tyrosine-protein phosphatase non-receptor type 6
P29416	0.53	0.519	0.4775	0.735	0.529843	0.000286928	0.00386461	na	Hexa	Beta-hexosaminidase subunit alpha
P29452	-1.025	-1.292	-1.0855	-0.624	-1.02591	0.000228789	0.00347874	na	Casp1	Caspase-1
P29594	-0.452	-0.08	-0.1215	-0.253	-0.226625	0.0500821	0.0914046	na	Casp2	Caspase-2
P29595	0.145	-0.042	0.4265	0.346	0.218875	0.0999752	0.156691	na	Nedd8	NEDD8
P29699	1.61	0.695	0.8305	1.03	1.02851	0.00145973	0.00862068	na	Ahsg	Alpha-2-HS-glycoprotein
P29758	-0.272	-0.268	-1.4085	-0.04	-0.271455	0.0345005	0.0687095	na	Oat	Ornithine aminotransferase, mitochondrial
P30115	-0.865	-1.363	-1.3715	0.223	-0.867805	0.0320456	0.0649833	na	Gsta3	Glutathione S-transferase A3
P30275	-0.309	-0.71	-0.6125	-0.052	-0.420875	0.0353171	0.0699533	na	Ckmt1	Creatine kinase U-type, mitochondrial
P30280	0.031	0.177	-0.1345	-0.013	0.015125	0.841487	0.877284	na	Ccnd2	G1/S-specific cyclin-D2
P30285	-0.541	-0.175	-0.1735	-0.223	-0.22276	0.0171184	0.0420046	na	Cdk4	Cyclin-dependent kinase 4
P30415	-0.803	-0.22	-0.5905	-1.059	-0.668125	0.00853146	0.0260561	na	Nktr	NK-tumor recognition protein
P30416	-0.247	-0.152	-0.0765	-0.213	-0.172125	0.035973	0.0710067	na	Fkbp4	Peptidyl-prolyl cis-trans isomerase FKBP4
P30658	0.679	0.782	1.1895	0.85	0.849344	0.000207022	0.00331152	na	Cbx2	Chromobox protein homolog 2
P30681	-1.316	-1.094	-1.2715	-1.62	-1.31526	3.18113e-05	0.00159398	down	Hmgb2	High mobility group protein B2
P30999	0.021	0.018	-0.0505	0.068	0.0181477	0.751932	0.802502	na	Ctnnd1	Catenin delta-1
P30999-3	0.02	0.002	-0.0615	0.067	0.006875	0.904886	0.926032	na	Ctnnd1	Isoform 3 of Catenin delta-1
P31230	0.097	0.246	0.1855	0.334	0.215625	0.0224679	0.0506207	na	Aimp1	Aminoacyl tRNA synthase complex-interacting multifunctional protein 1
P31266	0.191	0.524	0.4425	0.71	0.466875	0.0054815	0.0191622	na	Rbpj	Recombining binding protein suppressor of hairless
P31324	0.75	0.218	0.2215	-0.373	0.21948	0.236518	0.312691	na	Prkar2b	cAMP-dependent protein kinase type II-beta regulatory subunit
P31362	-1.567	-1.082	-2.3845	-2.554	-1.89688	0.00231971	0.0111518	down	Pou2f3	POU domain, class 2, transcription factor 3
P31428	-0.299	-1.017	-0.8865	-0.17	-0.593125	0.0381765	0.0740514	na	Dpep1	Dipeptidase 1
P31750	-0.123	0.128	0.0185	0.056	0.019875	0.773171	0.820229	na	Akt1	RAC-alpha serine/threonine-protein kinase
P31786	-0.056	-0.376	-0.2115	0.17	-0.118375	0.341608	0.422411	na	Dbi	Acyl-CoA-binding protein
P31809	0.232	0.202	0.5305	0.685	0.412375	0.020327	0.0473273	na	Ceacam1	Carcinoembryonic antigen-related cell adhesion molecule 1
P31938	0.111	-0.154	-0.2635	-0.225	-0.154493	0.0954821	0.150926	na	Map2k1	Dual specificity mitogen-activated protein kinase kinase 1
P32020	0.152	-0.303	-0.3105	0.444	-0.004375	0.981639	0.985698	na	Scp2	Non-specific lipid-transfer protein
P32067	-0.552	-0.241	-0.3815	-0.237	-0.352875	0.00794768	0.0247159	na	Ssb	Lupus La protein homolog
P32233	-0.237	-0.237	0.0675	-0.163	-0.163401	0.0643579	0.110679	na	Drg1	Developmentally-regulated GTP-binding protein 1
P32261	0.074	0.236	0.1455	0.473	0.232125	0.0437448	0.0824291	na	Serpinc1	Antithrombin-III
P32507	-0.074	-0.169	-0.2495	-0.321	-0.203375	0.0320112	0.0649771	na	Pvrl2	Nectin-2
P32507-2	-0.074	-0.122	-0.2495	-0.321	-0.191625	0.0484188	0.089161	na	Pvrl2	Isoform Alpha of Nectin-2
P32883-2	-0.313	-0.174	-0.8125	-0.706	-0.501375	0.0239155	0.0529005	na	Kras	Isoform 2B of GTPase KRas
P32921-2	0.368	0.195	0.0915	0.149	0.194588	0.0342718	0.0683559	na	Wars	Isoform 2 of Tryptophan--tRNA ligase, cytoplasmic
P33174	-0.734	-0.008	-0.2235	-0.555	-0.380125	0.0635663	0.109623	na	Kif4	Chromosome-associated kinesin KIF4
P33215	0.254	0.481	0.4465	0.167	0.337125	0.0125482	0.0337115	na	Nedd1	Protein NEDD1
P33609	-0.634	-0.151	-0.0535	-0.511	-0.337375	0.066426	0.11336	na	Pola1	DNA polymerase alpha catalytic subunit
P33610	-1.163	-0.834	-0.7745	-1.089	-0.965125	0.000260172	0.0036903	na	Prim2	DNA primase large subunit
P33611	-0.616	-0.334	-0.1045	-0.563	-0.404375	0.0185511	0.044309	na	Pola2	DNA polymerase alpha subunit B
P33680	1.966	0.847	0.3845	2.73	1.48188	0.03142	0.0641038	na	Guca2a	Guanylin
P34022	-0.613	-0.397	-0.7795	-0.733	-0.630625	0.000828183	0.00635734	na	Ranbp1	Ran-specific GTPase-activating protein
[truncated: 6,015 more rows]

## Sheet: Fig6A Paneth & EE InVivo TF
TF PC	M1-1 Log2 Median Normalized	M1-2 Log2 Median Normalized	M2-1 Log2 Median Normalized	M2-2 Log2 Median Normalized	Average log FC
Nupr1	1.117	0.444	1.3655	1.151	1.01937
Foxa3	0.154	0.093	1.0905	1.419	0.689125
Tcf12	0.222	0.453	0.6665	0.581	0.480625
Lbh	0.381	0.408	0.4455	0.47	0.426125
Sox9	-0.041	0.364	0.3105	-0.044	0.147375
TF EEC
Ets1	2.244	1.471	2.0385	2.909	2.16563
Insm1	1.483	1.774	1.9485	2.364	1.89237
Peg3	1.824	1.533	1.6705	1.936	1.74087
Maged1	0.674	0.611	1.1635	0.859	0.826875
Jun	0.347	0.219	0.3425	0.213	0.280375
Junb	-0.065	-0.159	0.1305	-0.173	-0.066625
