# Supplementary material for: Harnessing single-cell genomics to improve the physiological fidelity of organoid-derived cell types
Source: BMC Biol. 2018 Jun 5;16:62. doi: 10.1186/s12915-018-0527-2 (PMC5989470; doi:10.1186/s12915-018-0527-2)
Supplement: Supplementary file 6 — Table S4. Complete list of DAVID enrichments. (XLSX 51 kb) [file 12915_2018_527_MOESM6_ESM.xlsx]

## Sheet: Readme
These are the enrichments for gene ontology (GO) terms generated with the ENR+CD-enriched and ENR-enriched proteomes on a background of all identified proteins, performed in DAVID 6.8

## Sheet: ENR+CD BP
ENR+CD-enriched
Biological Process
Count	%	Proteins	log2(Fold Enrichment)	-log10(FDR)	Term
18	8	Q9R013, Q3UN27, Q9JJN5, P97449, Q80V42, Q8K0D2, Q00493, P06797, Q9ET22, Q9WVJ3, Q64191, O08529, Q61129, P63239, P98063, Q9D6X6, Q9R098, P18242	1.37481	2.07496	proteolysis
18	8	P17553, P21570, P46660, P97449, Q9WUA1, Q9QXS6, Q8CFE5, Q03172, Q8K0T2, Q9QYB2, P97802, Q80TR4, Q9R0M0, Q63ZV0, O35594, O09010, P98063, P48437	1.13874	1.30689	multicellular organism development
14	6.22222	Q3UN27, Q9Z0L8, Q05421, Q80YQ1, P08228, P21460, P47877, P48756, F8VQA4, P03958, P43883, O55042, P35441, Q768S4, P10107	1.45098	1.56138	response to drug
14	6.22222	P17553, Q8K4B2, Q64338, D3Z3A8, B1AUY3, P47877, Q3V2R3, Q6ZPF3, Q03172, Q8R4S0, Q9Z1B3, Q8K4R4, Q9R0M0, P10107	0.820394	0.232443	signal transduction
13	5.77778	P21570, P46660, P27577, P97449, Q9QXS6, Q6J9G1, P97802, Q80TR4, Q63ZV0, O35594, Q5S006, P84086, P98063	0.73611	0.107226	cell differentiation
12	5.33333	P09240, P27577, Q80YQ1, P21460, P11276, Q3UTR7, Q06890, Q63ZV0, Q9DCT8, P35441, Q3TMQ6, P48437, P28667	1.2817	0.819454	positive regulation of cell proliferation
10	4.44444	E9PXE2, Q9Z1B3, P56716, Q03517, D3Z3A8, Q5S006, Q91UZ1, E9Q0S6, Q3V2R3, Q6ZPF3	0.889381	0.105812	intracellular signal transduction
9	4	P08551, O08599, Q3UTR7, P56695, Q08535, O55042, P28184, Q91ZZ3, P08228	2.18859	1.94529	negative regulation of neuron apoptotic process
7	3.11111	D3YYS6, A0JNU3, Q9Z1B3, Q8CIV3, Q9Z0Y2, Q91UZ1, Q3TTY0	2.15359	1.15325	lipid catabolic process
7	3.11111	P56695, Q80YQ1, Q9JJK5, P61961, P35441, Q921X9, P39654, D3Z6P0	2.15359	1.15325	response to endoplasmic reticulum stress
7	3.11111	P21570, P03958, F8VQA4, O08529, P27577, P28184, P21460	1.54062	0.382719	response to hypoxia
7	3.11111	Q3UN27, P03958, Q3UTR7, P97290, O55042, P08228, P47877	1.50409	0.347481	aging
6	2.66667	Q9Z1B3, P52792, O08599, P63239, P55095, P48756	3.14419	2.13653	regulation of insulin secretion
6	2.66667	Q9Z1B3, P08551, Q00896, P22599, P10107, P48756	2.64943	1.4305	response to peptide hormone
5	2.22222	P08553, P08551, P19246, P46660, P08228	4.34059	3.04591	neurofilament cytoskeleton organization
5	2.22222	Q9D848, P21460, Q8C1N8, Q5ERJ0, D3YX03	3.34059	1.7188	defense response
5	2.22222	O88312, Q80YQ1, P35441, P39654, Q9QXS6, P37889	3.34059	1.7188	positive regulation of cell-substrate adhesion
5	2.22222	P52792, Q06890, Q63ZV0, P10107, P48756	3.09266	1.42571	endocrine pancreas development
5	2.22222	Q00896, O35684, P97290, P21460, P22599	2.88116	1.18701	negative regulation of peptidase activity
5	2.22222	Q9ER67, Q3UTR7, P27577, P47877, P48756	2.53324	0.821503	female pregnancy
5	2.22222	Q3UN27, P17897, P21570, Q9Z0Y2, P26339	2.53324	0.821503	defense response to Gram-positive bacterium
5	2.22222	Q9JJN5, P63239, Q80V42, Q00493, P06797	2.3864	0.679844	protein processing
5	2.22222	Q3UN27, P17897, Q8C1N8, D3YX02, Q3TMQ6	2.21131	0.523355	defense response to bacterium
5	2.22222	A2AFS3, Q5S006, E9Q835, Q8C7E4, P06797	2.17067	0.48924	cellular response to starvation
5	2.22222	F8VQA4, P27577, P21460, P47877, P10107	1.91433	0.296848	response to estradiol
5	2.22222	O08599, Q5DQR4, P84086, E9Q835, Q768S4	1.66817	0.155821	exocytosis
5	2.22222	P08553, P08551, P14873, P19246, A2ARP8	1.53324	0.0992171	microtubule cytoskeleton organization
4	1.77778	P21570, Q9Z0Y2, Q45VN2, Q3TMQ6	3.69674	1.32939	antibacterial humoral response
4	1.77778	F8VQA4, Q9JJN5, Q80V42, Q00493	3.55923	1.20429	peptide metabolic process
4	1.77778	A0JNU3, Q9Z0Y2, O55042, Q3TTY0	3.21131	0.903955	phospholipid metabolic process
4	1.77778	Q3UTR7, P27577, Q80YQ1, P35441, P48437	2.9312	0.681671	positive regulation of endothelial cell migration
4	1.77778	Q8K4B2, P27577, O55042, P10107	2.77074	0.563926	response to interleukin-1
4	1.77778	Q3UN27, P08228, P21460, P48437	2.77074	0.563926	response to nutrient levels
4	1.77778	Q5S006, O55042, P28184, P26339	2.4337	0.345339	negative regulation of neuron death
4	1.77778	F8VQA4, Q9JJN5, P47877, P06797	2.4337	0.345339	response to glucocorticoid
4	1.77778	P08551, Q80TR4, Q06890, Q5S006	2.06447	0.162931	neuron projection morphogenesis
4	1.77778	O09010, Q5S006, Q9JJK5, P55095	1.84874	0.0895085	positive regulation of protein binding
3	1.33333	P08553, P08551, P19246	5.01866	1.35326	neurofilament bundle assembly
3	1.33333	P09240, P55095, P81117	4.60363	1.0699	negative regulation of appetite
3	1.33333	P63239, Q9QXV0, P12961	4.60363	1.0699	peptide hormone processing
3	1.33333	I1E4X8, P56695, Q3UP38	4.2817	0.868194	positive regulation of calcium ion transport
3	1.33333	P08553, P08551, P19246	4.2817	0.868194	intermediate filament bundle assembly
3	1.33333	P08553, P08551, P19246	4.01866	0.71452	axon development
3	1.33333	Q3UN27, P27577, P10107	4.01866	0.71452	estrous cycle
3	1.33333	Q5S006, P55200, P48756	3.60363	0.494241	exploration behavior
3	1.33333	P56695, Q5S006, Q9JJK5	3.60363	0.494241	negative regulation of endoplasmic reticulum stress-induced intrinsic apoptotic signaling pathway
3	1.33333	Q80YQ1, P35441, P10107, P11276	3.60363	0.494241	peptide cross-linking
3	1.33333	B9EJ86, P21570, P28184	3.4337	0.413047	activation of protein kinase B activity
3	1.33333	Q06890, Q5S006, O55042	3.4337	0.413047	regulation of neuron death
3	1.33333	Q8CJ27, Q08535, P48437	3.2817	0.345516	neuronal stem cell population maintenance
3	1.33333	P08553, P19246, P46660	3.14419	0.288974	intermediate filament cytoskeleton organization
3	1.33333	P21570, P52792, Q80YQ1, P35441	3.01866	0.241437	positive regulation of phosphorylation
3	1.33333	O55042, Q91ZZ3, Q810U3	2.79627	0.167593	synapse organization
3	1.33333	D3YYS6, Q9D816, P39654	2.79627	0.167593	arachidonic acid metabolic process
3	1.33333	P56716, P14873, A2ARP8	2.69674	0.139107	negative regulation of microtubule depolymerization
3	1.33333	Q9WVJ3, P97449, Q00493	2.60363	0.115116	peptide catabolic process
3	1.33333	Q3UN27, P17897, P26339	2.60363	0.115116	defense response to Gram-negative bacterium
3	1.33333	Q3UTR7, P28184, P08228	2.51616	0.0949485	positive regulation of catalytic activity
2	0.888889	P08551, P19246	5.01866	0.193122	response to sodium arsenite
2	0.888889	B2KG46, D3Z390	5.01866	0.193122	minus-end-directed organelle transport along microtubule
2	0.888889	Q9Z1B3, Q3TTY0	5.01866	0.193122	positive regulation of acrosome reaction
2	0.888889	P08553, P08551	5.01866	0.193122	intermediate filament polymerization or depolymerization
2	0.888889	P08553, P08551	5.01866	0.193122	regulation of axon diameter
2	0.888889	P21460, P11276	5.01866	0.193122	cell activation
2	0.888889	B2KG46, D3Z390	5.01866	0.193122	microtubule anchoring at microtubule organizing center
2	0.888889	O55042, P10107	5.01866	0.193122	negative regulation of exocytosis
2	0.888889	P84086, P26339	5.01866	0.193122	mast cell degranulation
2	0.888889	P70429, Q9JJV2	4.4337	0.105158	negative regulation of ruffle assembly
2	0.888889	I1E4X8, Q3UP38	4.4337	0.105158	store-operated calcium entry
2	0.888889	P10107, P12961	4.4337	0.105158	regulation of hormone secretion
2	0.888889	P21570, Q3UTR7	4.4337	0.105158	activation of phospholipase C activity
2	0.888889	Q5S006, Q9JJV2	4.4337	0.105158	regulation of synaptic vesicle exocytosis
2	0.888889	Q5S006, O55042	4.4337	0.105158	regulation of locomotion
2	0.888889	Q03157, P81117	4.4337	0.105158	negative regulation of cAMP biosynthetic process
2	0.888889	Q80TR4, Q5S006	4.4337	0.105158	tangential migration from the subventricular zone to the olfactory bulb
2	0.888889	P80560, Q60673	4.4337	0.105158	insulin secretion involved in cellular response to glucose stimulus
2	0.888889	E9Q0S6, P11276	4.4337	0.105158	cell-substrate junction assembly

## Sheet: ENR+CD CC
ENR+CD-enriched
Cellular Component
Count	%	Proteins	log2(Fold Enrichment)	-log10(FDR)	Term
66	29.3333	P21570, Q9JJN5, Q9Z0Y2, P46660, Q80YQ1, P97449, P12265, P48036, P17897, Q62395, O88312, P50543, P22599, P26339, P07309, P55095, P18242, Q8VI93, P17553, Q45VN2, Q9Z0L8, P08228, P06797, P11276, Q9WVJ3, Q64191, O35684, P63239, Q9D848, P35441, Q07797, Q8C1N8, D3YX02, P81117, D3YX03, Q9R013, Q00896, Q03517, P09240, P47877, P48756, F8VQA4, Q80TR4, Q8CIV3, Q3UTR7, Q06890, Q5S006, O55042, Q3UQ28, P28184,…	2.47674	30.3074	extracellular space
65	28.8889	P21570, E9Q390, Q80YQ1, Q32NZ6, P97449, P12265, Q6ZPF3, P48036, P17897, Q9Z1B3, Q62395, O88310, O08529, Q8R2S8, P50543, Q9JJV2, P22599, P07309, P18242, Q9CQ89, A2AFS3, Q9Z0L8, E9Q9C6, P08228, P06797, P11276, Q8R2K3, Q9WVJ3, Q64191, O08599, Q571E4, O35684, P61961, P35441, Q9D6X6, Q07797, P28667, P81117, P37889, Q9R013, Q00896, Q60648, Q9EQ08, P14824, P47877, A2AM05, F8VQA4, Q9DBG7, Q3UTR7, Q06890,…	0.408701	0.971979	extracellular exosome
60	26.6667	P21570, Q9JJN5, Q9Z0Y2, Q80YQ1, A9Z1V5, P17897, Q62395, O88310, O88312, P22599, P07309, P26339, P55095, P18242, P17553, Q9Z0L8, P08228, P11276, Q9WVJ3, O35684, P35441, Q9D6X6, Q07797, Q8C1N8, P37889, P81117, Q00896, Q03517, P09240, P47877, Q8K0D2, P48756, Q80TR4, Q8CIV3, Q06890, P16014, P00683, O55042, Q3UQ28, Q3TMX5, O88803, Q9R098, Q3UN27, Q91WD9, P97290, Q9QXV0, P19467, Q9WUA1, P21460, P47867,…	2.60686	29.3713	extracellular region
45	20	A2AMT1, E9Q390, Q32M21, P59764, Q5DQR4, Q03157, Q9QXS6, Q69ZT9, Q6UQ17, Q5HZI2, P48036, Q9Z1B3, Q6J9G1, F8VQA4, O88310, O08529, Q8CIV3, I1E4X8, Q5S006, O55042, P28184, Q8R2S8, Q8VI93, Q9EST1, Q9D6F4, Q8BY35, P14873, A2AFS3, Q60673, P19467, P08228, Q80V42, Q3TTY0, E9PXE2, P03958, O08599, D3Z390, Q9R0M0, P43883, Q99JA5, P39654, Q768S4, Q810U3, P10107, P28667	0.384465	0.350808	plasma membrane
30	13.3333	Q00896, Q80YQ1, P12265, Q6UQ17, Q61263, P48036, B9EJ86, Q9DBG7, F8VQC7, O08529, I1E4X8, O88312, Q06890, Q5S006, Q3UQ28, P22599, Q3TMX5, Q8K3Z9, D3Z6P0, P56695, Q05421, P21460, Q8VHC3, Q9WVJ3, Q64191, Q9D816, Q9JJK5, P35441, Q921X9, Q05186, P81117	0.814016	1.42637	endoplasmic reticulum
28	12.4444	P21570, Q8BPQ7, Q8R550, E9Q390, E9Q835, P47877, Q6UQ17, F8VQA4, Q06890, P80560, Q5S006, P26339, Q91WD9, B2KG46, Q60673, P08228, P47867, Q00493, P06797, Q9ET22, P03958, P97802, Q9D3P9, D3Z390, P63239, Q768S4, Q3TMQ6, P10107	1.56832	5.12035	cytoplasmic vesicle
27	12	Q8BPQ7, Q4VAH7, Q00896, Q91ZZ3, Q03157, Q6ZWR6, Q6UQ17, O08529, O09010, Q5S006, O55042, Q3UP38, P22599, Q62431, B2KG46, Q60673, A2AFS3, Q9QXV0, B1AUY3, Q00493, Q8VHC3, Q9ET22, Q9WVJ3, D3Z390, Q9D5R3, P98063, P81117	0.63834	0.593133	Golgi apparatus
19	8.44444	Q03517, Q9Z0Y2, Q60673, Q9QXV0, Q80YQ1, Q5DQR4, P08228, P06797, P12961, Q00493, P17897, F8VQA4, P52792, Q62395, P16014, P80560, P35441, Q768S4, P26339, Q3TMQ6	3.59866	13.4257	secretory granule
17	7.55556	Q9R013, A2AFS3, Q9Z0L8, Q9EQ08, Q60648, P08228, P12265, P21460, P06797, Q9ET22, Q9WVJ3, P03958, Q64191, O08529, Q571E4, Q5S006, P18242	1.70701	3.14167	lysosome
17	7.55556	P21570, P09240, Q64338, P14873, Q60673, Q91ZZ3, P08228, P21460, Q9QXS6, Q00493, P48756, P48036, F8VQA4, P03958, Q9D3P9, Q5S006, P84086	1.36095	1.9497	neuronal cell body
14	6.22222	Q9D6F4, Q91WD9, Q8R550, P14873, Q60673, E9Q835, Q91ZZ3, Q3V2R3, D3YYS6, P80560, Q5S006, P84086, O55042, Q9Z1S5	1.38409	1.48084	synapse
11	4.88889	P48036, P08553, F8VQA4, P09240, P14873, P19246, Q60673, Q5S006, Q00493, P06797, P81117	2.7261	4.25236	perikaryon
11	4.88889	D3YYS6, P08553, P08551, P09240, P14873, P19246, Q5S006, O55042, P28184, P21460, Q810U3	1.16862	0.570012	axon
11	4.88889	P08553, F8VQA4, Q8R550, Q91WD9, P08551, Q06890, Q5S006, P08228, P06797, Q9Z1S5, D3Z710	0.907125	0.227354	neuron projection
10	4.44444	P17553, Q3UN27, Q62395, Q80TR4, E9Q9C6, Q3UQ28, P98063, Q07797, P11276, P37889	2.67266	3.59317	proteinaceous extracellular matrix
10	4.44444	P21570, P08551, Q06890, P14873, Q5S006, O55042, B1AUY3, Q91ZZ3, Q9QXS6, Q6ZPF3	1.85708	1.68513	growth cone
10	4.44444	Q3UN27, Q06890, Q9DCT8, Q80YQ1, P35441, Q3UQ28, P08228, Q07797, P11276, P37889, P18242	1.5221	1.02177	extracellular matrix
9	4	Q9Z1B3, P08553, P08551, O08599, P19246, P46660, Q7TQD2, P08228, Q810U3	0.994588	0.176714	myelin sheath
8	3.55556	O08599, P09240, P80560, Q5S006, P84086, O55042, Q91ZZ3, Q9JJV2	2.50273	2.2502	terminal bouton
7	3.11111	F8VQA4, Q91WD9, Q60673, Q768S4, P26339, P47867, Q00493	3.99459	4.56271	transport vesicle membrane
7	3.11111	P17553, P17897, P80560, P63239, Q921X9, D3Z6P0, Q05186	1.84775	0.825009	endoplasmic reticulum lumen
7	3.11111	Q8K0T2, P56716, Q64338, O35594, Q91XQ0, Q69ZT9, P10107	1.46209	0.382521	cilium
6	2.66667	Q8BPQ7, Q8R550, E9Q390, O55042, E9Q835, P10107	1.7722	0.487926	cytoplasmic vesicle membrane
6	2.66667	P48036, Q60673, Q5S006, O55042, E9Q835, P28184	1.67266	0.397445	synaptic vesicle
5	2.22222	P48036, Q9D3P9, Q60673, O55042, Q91ZZ3	2.36232	0.748304	axon terminus
5	2.22222	Q3UTR7, Q06890, P97290, Q07797, P11276	2.14659	0.553391	blood microparticle
5	2.22222	P08553, A2AMT1, P08551, P19246, P46660	1.9242	0.376957	intermediate filament
5	2.22222	P48036, P03958, Q80YQ1, P35441, P97449, P06797	1.76193	0.267382	external side of plasma membrane
4	1.77778	P08553, P08551, P19246, P46660	4.67266	2.42957	neurofilament
4	1.77778	O88310, Q99JA5, Q8R2S8, Q80V42	3.0877	0.898089	anchored component of membrane
4	1.77778	F8VQA4, P80560, Q768S4, Q00493	3.0877	0.898089	secretory granule membrane
4	1.77778	Q5S006, O55042, P28184, Q91ZZ3	2.99459	0.82326	inclusion body
3	1.33333	P63239, P55095, P48756	4.99459	1.43844	secretory granule lumen
3	1.33333	Q03517, P08228, Q00493	4.57955	1.15352	dense core granule
3	1.33333	P08553, Q06890, P19246	4.57955	1.15352	neurofibrillary tangle
3	1.33333	P84086, P26339, P10107	3.99459	0.793663	mast cell granule
3	1.33333	P03958, Q5S006, P08228	3.25762	0.41162	dendrite cytoplasm
3	1.33333	O55042, Q6ZWR6, P81117	3.25762	0.41162	nuclear outer membrane
2	0.888889	Q06890, P26339	4.99459	0.250532	chromaffin granule

## Sheet: ENR+CD MF
ENR+CD-enriched
Molecular Function
Count	%	Proteins	log2(Fold Enrichment)	-log10(FDR)	Term
39	17.3333	Q9R013, P21570, Q9JJN5, Q64338, Q9Z0Y2, Q60648, P97449, P12265, Q8K0D2, Q6UQ17, P17897, Q9Z1B3, A0JNU3, O08529, Q8CIV3, P80560, P00683, Q9R098, P18242, Q3UN27, Q9Z0L8, Q80V42, Q3TTY0, Q00493, P06797, D3YYS6, Q9WVJ3, Q9ET22, P03958, Q64191, P97802, Q61129, Q571E4, Q99LD8, P63239, Q9D6X6, P98063, Q8C7E4, Q3TMQ6	0.63401	1.18941	hydrolase activity
24	10.6667	Q9Z0Y2, Q80YQ1, Q91UZ1, Q91ZZ3, P14824, Q8K0D2, Q5HZI2, P48036, Q9Z1B3, F8VQA4, O08529, I1E4X8, Q80TR4, O55042, P50543, Q3UP38, Q91WD9, Q9R0M0, P35441, Q768S4, P98063, P10107, Q05186, P81117, P37889	1.98617	6.47831	calcium ion binding
19	8.44444	Q9R013, Q3UN27, Q9JJN5, Q9Z0L8, P97449, Q80V42, Q8K0D2, Q00493, P06797, Q9ET22, Q9WVJ3, Q64191, O08529, Q61129, P63239, P98063, Q9D6X6, Q9R098, P18242	1.6069	3.22952	peptidase activity
17	7.55556	P08551, Q00896, Q8CAB8, P27577, G3X9H7, P08228, Q03157, P21460, P11276, P17897, O08599, Q5S006, O55042, P55200, P22599, P07309, O88803	0.69155	0.245594	identical protein binding
12	5.33333	P21570, P14873, D3Z3A8, Q5S006, A2ARP8, G3X9H7, E9Q0S6, P70429, Q9JJV2, Q9QXS6, Q6ZWR6, P28667	1.06695	0.498422	actin binding
11	4.88889	Q9Z1B3, Q8BPQ7, F8WIA4, D3Z3A8, P59764, Q5S006, Q5DQR4, B1AUY3, Q3V2R3, Q69ZT9, Q6ZPF3	1.3999	0.958253	GTPase activator activity
11	4.88889	P17553, P21570, P08553, Q6J9G1, Q9Z0Y2, Q80TR4, Q08535, G3X9H7, P12265, Q6ZWR6, P48756	1.29968	0.771098	receptor binding
8	3.55556	D3YYS6, E9PXE2, B9EJ86, Q8K4R4, E9Q835, P39654, P14824, D3Z6P0	1.04819	0.136603	lipid binding
7	3.11111	Q3UN27, P21570, Q8CIV3, Q80TR4, Q80YQ1, P35441, Q03157, P11276	2.91257	2.44845	heparin binding
7	3.11111	Q9WVJ3, Q3UN27, Q9JJN5, P97449, P98063, Q80V42, Q00493	2.11188	1.16366	metallopeptidase activity
7	3.11111	Q8BPQ7, F8WIA4, B2KG46, D3Z390, Q5DQR4, Q768S4, Q69ZT9	1.31218	0.234468	Rab GTPase binding
6	2.66667	Q3UTR7, P09240, Q08535, P07309, P55095, P48756	3.83702	3.30146	hormone activity
6	2.66667	Q00896, Q3UTR7, O35684, P97290, Q9QXV0, P22599	3.05941	2.08174	serine-type endopeptidase inhibitor activity
6	2.66667	P21570, F8VQA4, Q9CQ89, O55042, P28184, P08228	2.94394	1.91392	copper ion binding
6	2.66667	Q9ET22, Q61129, P63239, Q9D6X6, Q8K0D2, Q9R098	2.59998	1.43515	serine-type peptidase activity
6	2.66667	Q3UN27, Q61129, P63239, Q9D6X6, Q8K0D2, Q9R098	2.55691	1.37762	serine-type endopeptidase activity
6	2.66667	P21570, P97802, P00683, Q5GAN1, Q8C7E4, Q3TMQ6	2.18495	0.908115	endonuclease activity
6	2.66667	P08553, A2AMT1, P08551, P19246, P46660, P10107	1.45455	0.213261	structural molecule activity
5	2.22222	P21570, P97802, Q5GAN1, Q8C7E4, Q3TMQ6	3.47445	1.95271	ribonuclease activity
5	2.22222	Q00896, O35684, P97290, P21460, P22599	2.92191	1.30264	peptidase inhibitor activity
5	2.22222	P56695, P84086, P50543, P14824, P10107	2.47445	0.83104	calcium-dependent protein binding
4	1.77778	Q9ET22, Q9JJN5, Q80V42, Q00493	4.05941	1.74488	serine-type carboxypeptidase activity
4	1.77778	Q00896, Q9QXV0, P21460, P22599	3.73749	1.43692	endopeptidase inhibitor activity
4	1.77778	Q9WVJ3, Q9JJN5, Q80V42, Q00493	3.47445	1.19845	carboxypeptidase activity
4	1.77778	P48036, P14824, P10107, Q5HZI2	2.97195	0.778948	calcium-dependent phospholipid binding
4	1.77778	Q9WVJ3, Q9ET22, P97449, P06797	2.35897	0.356135	aminopeptidase activity
4	1.77778	P08551, P19246, P10107, A2AM05	1.84996	0.121094	protein binding, bridging
3	1.33333	Q9JJN5, Q80V42, Q00493	4.32245	0.960465	metallocarboxypeptidase activity
3	1.33333	Q9Z1B3, Q921T2, Q6ZWR6	3.32245	0.419234	lamin binding
3	1.33333	O08599, Q5S006, P84086	2.73749	0.190429	syntaxin-1 binding
3	1.33333	Q61263, B9EJ86, P14824	2.64438	0.162067	cholesterol binding
3	1.33333	A2CGA5, O55042, P28184	2.47445	0.116678	cysteine-type endopeptidase inhibitor activity involved in apoptotic process

## Sheet: ENR BP
ENR-enriched
Biological Process
Count	%	Proteins	log2(Fold Enrichment)	-log10(FDR)	Term
30	14.8515	P62270, P27659, P61514, Q6ZWZ4, Q9CPY1, Q9D1R9, P61358, P62900, Q6ZWV3, Q642K5, Q9CQM8, Q6ZWN5, Q99M01, P84099, Q6ZWU9, P62267, P62855, P62830, P62245, P67984, P62911, Q9CZM2, P62082, P14115, Q6ZWY3, P97351, Q9JJI8, P62889, Q6ZWV7, P25444	2.07896	9.11938	translation
11	5.44554	Q8BW75, P30681, Q8C196, Q9Z0X4, Q8VHB5, P11725, D3YU60, Q03311, E9QNX7, P27600, Q00623	1.26769	0.663751	response to drug
8	3.9604	Q8BHB9, Q9Z1W8, E9Q8N8, J3QMG3, Q9QXI6, P56382, O35943, E9QNX7	1.38888	0.395893	ion transport
7	3.46535	Q8CGK7, P51432, Q8BM96, Q3V3I2, Q8K023, P27600, Q00623	2.37594	1.50012	G-protein coupled receptor signaling pathway
5	2.47525	Q6ZWZ4, D3YX71, P67984, P62900, Q9CZM2	3.04579	1.37971	cytoplasmic translation
5	2.47525	P84244, Q7JJ13, P62806, P84228, Q8BRB7	2.37594	0.682449	nucleosome assembly
4	1.9802	P06728, Q08652, Q9QYY9, Q00623	3.59833	1.24612	retinoid metabolic process
4	1.9802	Q6ZWU9, P25444, Q6ZWY3, P62852	3.09583	0.820718	ribosomal small subunit assembly
4	1.9802	Q9Z1W8, E9Q8N8, Q9QXI6, E9QNX7	2.79098	0.590085	sodium ion transport
3	1.48515	P43137, Q8C196, P11725	5.18329	1.46778	midgut development
3	1.48515	P06728, Q99PG0, Q00623	4.18329	0.818435	positive regulation of triglyceride catabolic process
3	1.48515	P84244, P62806, P84228	3.9609	0.692364	positive regulation of gene expression, epigenetic
3	1.48515	P84244, P62806, P84228	3.9609	0.692364	DNA methylation on cytosine
3	1.48515	P02802, Q9Z1W8, P02798	3.9609	0.692364	response to metal ion
3	1.48515	Q8C196, P06728, Q00623	3.30883	0.368263	triglyceride catabolic process
3	1.48515	O35280, Q99LZ3, Q60997	3.18329	0.315362	inner cell mass cell proliferation
3	1.48515	Q9QXI6, P55050, P48281	3.06782	0.269937	intestinal absorption
3	1.48515	Q9CQU5, Q9D9Z1, Q9ERH4	2.76826	0.168058	mitotic sister chromatid segregation
3	1.48515	P43137, P62889, P62911	2.68079	0.142995	liver regeneration
3	1.48515	P27659, Q6ZWV3, Q9D0I8	2.59833	0.121401	ribosomal large subunit assembly
3	1.48515	Q33DR2, P62806, P84228	2.59833	0.121401	protein heterotetramerization
3	1.48515	P97328, E9Q1Q9, Q8C196, P11725	2.52033	0.102822	response to zinc ion
2	0.990099	P02802, P02798	5.18329	0.234129	nitric oxide mediated signal transduction
2	0.990099	Q8C196, P11725	5.18329	0.234129	anion homeostasis
2	0.990099	P06728, Q00623	5.18329	0.234129	regulation of intestinal cholesterol absorption
2	0.990099	Q91WU0, Q8VCT4	5.18329	0.234129	short-chain fatty acid catabolic process
2	0.990099	P06728, Q00623	5.18329	0.234129	very-low-density lipoprotein particle remodeling
2	0.990099	P06728, Q00623	5.18329	0.234129	high-density lipoprotein particle assembly
2	0.990099	Q9CXS4, P84244	4.59833	0.136077	pericentric heterochromatin assembly
2	0.990099	Q8C196, Q9Z2V4	4.59833	0.136077	cellular response to glucagon stimulus
2	0.990099	P02772, Q8K023	4.59833	0.136077	progesterone metabolic process
2	0.990099	E9QNS0, D3YYD0	4.59833	0.136077	negative regulation of immune response

## Sheet: ENR CC
ENR-enriched
Cellular Component
Count	%	Proteins	log2(Fold Enrichment)	-log10(FDR)	Term
33	16.3366	P62270, Q3UYK3, P27659, P61514, Q6ZWZ4, B1ARD6, P62900, Q9CQM8, F6R4Z5, Q6ZWN5, P84099, B1ASD8, P62267, Q3UW68, Q8K023, B1B1D3, P51432, P55050, P67984, P62911, Q9CZM2, P62082, P14115, Q6ZWY3, P97351, P27600, Q6PEP4, Q9JJI8, P62889, Q8C393, Q9D0I8, Q60997, Q9JME5	0.840509	1.82962	intracellular
27	13.3663	P27659, Q6ZWZ4, Q9D1R9, O88554, Q6ZQL4, P62900, Q9CQM8, Q6ZWN5, P84099, Q8C196, P62267, P62855, P62830, E9Q5C9, Q3V1V3, P62852, P30681, Q9CPS7, P63166, P62082, Q91VE6, P97351, P40338, P09405, Q9ERH4, B1AX39, Q9D0I8	0.705157	0.820732	nucleolus
26	12.8713	P62270, P27659, P61514, Q6ZWZ4, Q9CPY1, P62900, Q6ZWV3, Q642K5, Q9CQM8, Q6ZWN5, P84099, P62267, P62855, P62245, P62852, P67984, Q9CY16, P62911, Q9CZM2, P62082, P14115, Q6ZWY3, P97351, Q9JJI8, P62889, P25444	2.5921	11.1872	ribosome
26	12.8713	P43137, P07310, Q91WU0, P02772, Q8VCT4, P63158, Q642K5, Q8VEE1, Q8VCI0, Q64176, E9PV38, O35280, Q3V1V3, P30681, P06728, Q03311, O70514, Q8K354, E9QNX7, A2ARV4, Q6PDB7, Q8BK48, Q60997, Q00623, D3YYD0, Q08ED5	1.32448	3.3964	extracellular space
24	11.8812	P62270, P27659, Q6ZWZ4, P61514, Q9CPY1, P61358, P67984, P62900, Q9CQM8, P62911, Q9CY16, Q9CZM2, P62082, Q6ZWN5, P14115, Q6ZWY3, P97351, Q9JJI8, P84099, P09405, P62889, P62267, P25444, P62852	1.64712	4.63613	intracellular ribonucleoprotein complex
20	9.90099	P62270, P27659, P61514, Q61391, P61358, P67984, P62900, P62082, Q6ZWN5, P97314, P97351, P27600, Q6PGJ3, P84099, Q9JJI8, P62889, P25444, P52800, A2APM2, P62830	1.43675	2.78882	focal adhesion
18	8.91089	P27659, Q6ZWZ4, P61514, Q9D1R9, P61358, P67984, P62900, Q9CQM8, Q6ZWV3, P62911, Q9CZM2, P14115, Q9JJI8, P84099, D3YX71, P62889, Q6ZWV7, P62830	3.60132	12.4935	cytosolic large ribosomal subunit
12	5.94059	P62270, Q6ZWU9, Q642K5, P62267, P62855, P62082, P25444, Q6ZWN5, P62245, P97351, Q6ZWY3, P62852	3.44932	7.15221	cytosolic small ribosomal subunit
12	5.94059	Q9CXS4, P30681, Q9CQU5, P63158, Q9D9Z1, Q9ERH4, G3X956, O70126, Q91VE6, Q3UA16, Q920F6, Q8K1K3	1.02305	0.454396	chromosome
11	5.44554	P62270, P62889, P61358, P67984, P62082, P62830, Q8VEE1, P62806, Q60997, P62245, P62852	1.8513	1.95926	extracellular matrix
7	3.46535	P62270, Q642K5, P62267, P62855, P25444, Q6ZWN5, P62852	3.40868	3.35611	small ribosomal subunit
5	2.47525	A2ARV4, Q60604, Q61391, Q9QXI6, B1AVH5	1.65023	0.205211	brush border
4	1.9802	P84244, P62806, P84228, Q8BRB7	2.93836	0.778296	nucleosome
4	1.9802	O35280, Q80ZH7, Q91VE6, Q920F6	2.3283	0.36075	condensed nuclear chromosome
3	1.48515	P09405, Q6ZQL4, P63166	3.60132	0.578744	fibrillar center
3	1.48515	Q8CGK7, Q3V3I2, P27600	2.86436	0.25257	heterotrimeric G-protein complex

## Sheet: ENR MF
ENR-enriched
Molecular Function
Count	%	Proteins	log2(Fold Enrichment)	-log10(FDR)	Term
50	24.7525	P62270, Q9CVI2, P61514, Q6ZQL4, P61358, Q9CQM8, Q52KI8, P62267, G3X956, P62855, Q80XU3, G3X8T2, P62852, Q9CPS7, P67984, P62911, Q9CZM2, P14115, P97351, Q6ZWY3, P09405, Q9D0I8, P27659, Q6ZWZ4, Q7TNV0, P62900, Q642K5, Q6ZWV3, Q6ZWN5, P84099, Q64669, A2AR02, P62830, Q9CZT6, E9Q5K9, P62806, E9Q5C9, P62245, Q3V1V3, P30681, Q9CY16, P63166, P62082, Q91VE6, Q8R0T2, P62889, Q6ZWV7, B1AX39, Q9ERH4, P25444	0.864667	3.599	poly(A) RNA binding
31	15.3465	P62270, P27659, P61514, Q6ZWZ4, Q9CPY1, Q9D1R9, P61358, P62900, Q6ZWV3, Q642K5, Q9CQM8, Q6ZWN5, Q6ZWU9, P84099, D3YX71, P62267, P62855, P62830, P62245, P62852, P67984, P62911, Q9CZM2, P62082, P14115, Q6ZWY3, P97351, Q9JJI8, P62889, Q6ZWV7, P25444	2.81698	15.7412	structural constituent of ribosome
9	4.45545	Q91WU0, Q8VCT4, Q6PDB7, E9PV38, Q99PG0, Q03311, Q8BK48, Q64176, Q08ED5	3.08064	3.99736	carboxylic ester hydrolase activity
7	3.46535	E9Q8N8, P51162, Q3U9N9, Q9QXI6, P55050, Q08652, Q9EPC5	2.7576	2.17982	transporter activity
6	2.9703	P84244, P09405, Q7TNV0, G3X956, P62806, P84228	1.55538	0.284143	histone binding
4	1.9802	P84099, P61514, Q9D0I8, P62830	3.79824	1.49017	large ribosomal subunit rRNA binding
3	1.48515	Q08652, Q9QYY9, Q9EPC5	4.70513	1.20127	retinol binding
3	1.48515	Q9QYY9, O88451, Q8K023	3.89778	0.711509	retinol dehydrogenase activity
3	1.48515	Q8CGK7, Q3V3I2, P27600	3.2457	0.385148	guanyl nucleotide binding
3	1.48515	Q8CGK7, Q3V3I2, P27600	3.12017	0.331516	G-protein beta/gamma-subunit complex binding
2	0.990099	Q9Z1W8, E9QNX7	5.12017	0.258897	hydrogen:potassium-exchanging ATPase activity
2	0.990099	P06728, Q00623	5.12017	0.258897	phosphatidylcholine-sterol O-acyltransferase activator activity
2	0.990099	Q08652, Q9EPC5	4.53521	0.155459	retinoid binding
